# Supplementary material for: Nonlinear transcriptomic responses to compounded environmental changes across temperature and resources in a pest beetle, Callosobruchus maculatus (Coleoptera: Chrysomelidae)
Source: J Insect Sci. 2024 Dec 13;24(6):11. doi: 10.1093/jisesa/ieae106 (PMC11638975; doi:10.1093/jisesa/ieae106)
Supplement: ieae106_suppl_Supplementary_Tables_S1-S5 [file ieae106_suppl_supplementary_tables_s1-s5.xlsx]

## Sheet: Table_S1
Table S1. Means, standard deviation and standard errors of each treament for fecundity, developmental period and offspring viability
		Fecundity			Developmental period			Offspring viability
Temperature	Resource	Mean	SD	SE	Mean	SD	SE	Mean	SD	SE
27°C	Cowpea	69.4	29.4	5.28	27.9	3.02	0.54	0.84	0.1	0.02
	Chickpea	10.2	15.9	3.31	31.5	1.71	0.43	0.97	0.06	0.02
	Common pea	37.1	20.2	3.89	36.4	2.43	0.51	0.53	0.22	0.05
35°C	Cowpea	62.6	24.6	4.15	18.8	0.553	0.1	0.82	0.07	0.01
	Chickpea	23.2	21	3.65	21.4	2.02	0.38	0.69	0.26	0.05
	Common pea	46.1	20.1	3.5	30.6	4.32	0.88	0.1	0.11

## Sheet: Table_S2
Table S2. Summary of mapping result per sample
Sample name	Cowpea-27°C sample 3	Cowpea-27°C sample 4	Chickpea-27°C sample 2	Cowpea-35°C sample 1	Cowpea-35°C sample 4	Chickpea-27°C sample 1	Cowpea-35°C sample 2	Cowpea-35°C sample 3	Cowpea-27°C sample 2	Chickpea-35°C sample 2	Chickpea-27°C sample 3	Chickpea-35°C sample 4	Chickpea-35°C sample 3	Chickpea-27°C sample 4	Chickpea-35°C sample 1	Cowpea-27°C sample 1
Total reads	44277094	44208768	43955712	47122746	44418672	43079952	52210406	45376174	52836672	42270618	46001860	43892008	46899186	42422978	47287806	50562692
Total mapped reads	36012256	35779356	34749649	37514854	34608608	36516421	39162738	33024441	38160873	32790524	37294694	34264850	36982908	34468558	35755727	39464274
Uniquely mapped reads	23710482	20581125	22589859	29745893	22188076	19051585	30442417	24500398	27191128	25367196	25997958	27623918	25392330	18154426	27278404	27262471
Multiple mapped reads	12301774	15198231	12159790	7768961	12420532	17464836	8720321	8524043	10969745	7423328	11296736	6640932	11590578	16314132	8477323	12201803
Total mapping rate	0.8133	0.8093	0.7906	0.7961	0.7791	0.8476	0.7501	0.7278	0.7222	0.7757	0.8107	0.7807	0.7886	0.8125	0.7561	0.7805
Uniquely mapping rate	0.5355	0.4655	0.5139	0.6312	0.4995	0.4422	0.5831	0.5399	0.5146	0.6001	0.5652	0.6294	0.5414	0.4279	0.5769	0.5392
Multiple mapping rate	0.2778	0.3438	0.2766	0.1649	0.2796	0.4054	0.167	0.1879	0.2076	0.1756	0.2456	0.1513	0.2471	0.3846	0.1793	0.2413

## Sheet: Table_ S3
Table S3. Differential analysis results of all genes from each treatment pairwise comparison
NOTE: No data within cells in Column N = no apparent annotation information
(Group 2 vs Group 1)
Treatment Pairwise Comparison	Gene_ID	Normalized read counts per sample Group 2				Normalized read counts per sample Group 1				Log2FC	Pvalue	Padjust	Gene_Description - Stringtie PFAM annotation	Family name of transcription factor	Read counts per sample Group 2				Read counts per sample Group 1				Gene FPKM per sample Group 2				Gene FPKM per sample Group 1
Cowpea-35°C vs Cowpea-27°C	CALMAC_LOCUS7752	0	0	0	93.5515	0	0	0	0	21.3557	NA	1		-	0	0	0	100	0	0	0	0	0	0	0	18.4189	0	0	0	0
Cowpea-35°C vs Cowpea-27°C	CALMAC_LOCUS14902	646.186	665.151	65.2955	45.8402	0	0	0	0	10.7381	9.18766e-14	8.51484e-11		-	770	956	61	49	0	0	0	0	102.245	126.252	9.98347	9.09521	0	0	0	0
Cowpea-35°C vs Cowpea-27°C	CALMAC_LOCUS16981	0	157.939	0	86.0674	0	0	0	0	8.19447	0.01547	0.0991925	Q3TWI9.1 RecName: Full=CSC1-like protein 2; AltName: Full=Transmembrane protein 63B PF13967:Late exocytosis, associated with Golgi transport|PF02714:Calcium-dependent channel, 7TM region, putative phosphate	-	0	227	0	92	0	0	0	0	0	7.46274	0	4.25105	0	0	0	0
Cowpea-35°C vs Cowpea-27°C	CALMAC_LOCUS5708	0	57.7485	65.2955	76.7122	0	0	0	0	7.90531	1.27634e-05	0.000593719		-	0	83	61	82	0	0	0	0	0	2.79888	2.54922	3.88648	0	0	0	0
Cowpea-35°C vs Cowpea-27°C	CALMAC_LOCUS11845	85.5987	100.19	72.7884	54.2599	0	0	0	1.26296	7.8337	1.36331e-12	8.2126e-10	Q91G65.1 RecName: Full=Uncharacterized protein 032R -	-	102	144	68	58	0	0	0	1	9.12848	12.8171	7.50082	7.25592	0	0	0	0.137278
Cowpea-35°C vs Cowpea-27°C	CALMAC_LOCUS18220	40.2817	64.7061	39.6055	21.5168	0	1.08763	0	0	6.92163	4.56734e-09	9.17122e-07	P49871.1 RecName: Full=Actin, muscle; Flags: Precursor PF00022:Actin	Actin	48	93	37	23	0	1	0	0	1.2152	2.34164	1.15455	0.813958	0	0.0302816	0	0
Cowpea-35°C vs Cowpea-27°C	CALMAC_LOCUS15352	1.67841	41.0501	1.07042	49.5823	0	0	0	0	6.81014	0.000191575	0.00467226	Q13535.3 RecName: Full=Serine/threonine-protein kinase ATR; AltName: Full=Ataxia telangiectasia and Rad3-related protein; AltName: Full=FRAP-related protein 1 PF00454:Phosphatidylinositol 3and 4-kinase|PF02260:FATC domain|PF02259:FAT domain	PI3_PI4_kinase	2	59	1	53	0	0	0	0	0.0725204	2.12771	0.0446922	2.68641	0	0	0	0
Cowpea-35°C vs Cowpea-27°C	CALMAC_LOCUS18659	0.839203	0	72.7884	14.9682	0	0	0	0	6.73002	0.00283948	0.0312706	Q66H50.1 RecName: Full=Fatty acyl-CoA reductase 1; AltName: Full=Male sterility domain-containing protein 2 PF07993:Male sterility protein	NAD_binding_4	1	0	68	16	0	0	0	0	0.139717	0	11.7101	3.1249	0	0	0	0
Cowpea-35°C vs Cowpea-27°C	CALMAC_LOCUS8261	1.67841	2.78306	1.07042	668.893	3.08593	1.08763	0	2.52592	6.65071	NA	1	Q5PPV2.1 RecName: Full=Tektin-4 PF03148:Tektin family	-	2	4	1	715	3	1	0	2	0.0819585	0.163025	0.0505086	40.9577	0.137429	0.0490156	0	0.125718
Cowpea-35°C vs Cowpea-27°C	CALMAC_LOCUS14271	30.2113	52.8781	0	54.2599	1.02864	0	0	0	6.64542	8.24289e-05	0.00245211	B4LPX5.2 RecName: Full=Facilitated trehalose transporter Tret1 PF00083:Sugar (and other) transporter	Sugar_tr	36	76	0	58	1	0	0	0	1.37524	2.88747	0	3.09719	0.042704	0	0	0
Cowpea-35°C vs Cowpea-27°C	CALMAC_LOCUS6005	77.2067	66.7934	71.718	5.61309	0	1.08763	1.1629	0	6.60704	5.18894e-07	4.73608e-05	B8V7S0.1 RecName: Full=CUB and peptidase domain-containing protein 1; Flags: Precursor PF00089:Trypsin	Trypsin	92	96	67	6	0	1	1	0	4.65141	4.82723	4.17516	0.424047	0	0.0604738	0.0659441	0
Cowpea-35°C vs Cowpea-27°C	CALMAC_LOCUS8030	1.67841	0	0	71.0992	0	0	0	0	6.44836	NA	1		-	2	0	0	76	0	0	0	0	0.333905	0	0	17.7367	0	0	0	0
Cowpea-35°C vs Cowpea-27°C	CALMAC_LOCUS859	177.072	154.46	156.281	199.265	2.05729	3.2629	1.1629	1.26296	6.44502	1.26817e-25	7.63947e-22	Q60928.1 RecName: Full=Gamma-glutamyltranspeptidase 1; Short=GGT 1; AltName: Full=Gamma-glutamyltransferase 1; AltName: Full=Glutathione hydrolase 1; AltName: Full=Leukotriene-C4 hydrolase; AltName: CD_antigen=CD224; Contains: RecName: Full=Gamma-glutamyltranspeptidase 1 heavy chain; Contains: RecName: Full=Gamma-glutamyltranspeptidase 1 light chain; Flags: Precursor PF01019:Gamma-glutamyltranspe…	-	211	222	146	213	2	3	1	1	6.34308	6.63743	5.40968	8.95083	0.0672112	0.107872	0.03921	0.0461127
Cowpea-35°C vs Cowpea-27°C	CALMAC_LOCUS15781	3702.56	2584.07	683.997	678.248	1.02864	7.61344	58.1452	27.7851	6.34125	1.05941e-11	4.40131e-09		-	4412	3714	639	725	1	7	50	22	394.028	329.885	70.3386	90.5098	0.0998356	0.747756	5.82426	3.01382
Cowpea-35°C vs Cowpea-27°C	CALMAC_LOCUS10621	0	54.2697	783.546	640.828	0	18.4898	0	0	6.31951	0.0327127	0.160277		-	0	78	732	685	0	17	0	0	0	11.4751	133.458	141.641	0	3.00781	0	0
Cowpea-35°C vs Cowpea-27°C	CALMAC_LOCUS4832	118.328	131.5	79.211	110.391	2.05729	3.2629	0	0	6.29659	6.439e-17	8.61968e-14	B4LC58.1 RecName: Full=Protein wntless; Flags: Precursor PF06664:Wnt-binding factor required for Wnt secretion	-	141	189	74	118	2	3	0	0	2.62754	3.50285	1.69966	3.07382	0.0416633	0.0668685	0	0
Cowpea-35°C vs Cowpea-27°C	CALMAC_LOCUS3417	26.0153	19.4814	6.42251	6.54861	0	0	0	0	6.13893	1.58645e-05	0.000697576		-	31	28	6	7	0	0	0	0	3.26976	2.93726	0.780022	1.03209	0	0	0	0
Cowpea-35°C vs Cowpea-27°C	CALMAC_LOCUS714	0	27.8306	0	25.2589	0	0	0	0	5.99527	0.0248541	0.135127	O43303.3 RecName: Full=Centriolar coiled-coil protein of 110 kDa; AltName: Full=Centrosomal protein of 110 kDa; Short=CP110; Short=Cep110 -	-	0	40	0	27	0	0	0	0	0	1.54873	0	1.46932	0	0	0	0
Cowpea-35°C vs Cowpea-27°C	CALMAC_LOCUS13456	821.58	19276.9	609.068	15.9038	31.888	317.589	5.81452	5.05183	5.84547	NA	1	Q95029.2 RecName: Full=Cathepsin L; AltName: Full=Cysteine proteinase 1; Contains: RecName: Full=Cathepsin L heavy chain; Contains: RecName: Full=Cathepsin L light chain; Flags: Precursor PF00112:Papain family cysteine protease|PF08246:Cathepsin propeptide inhibitor domain (I29)	Peptidase_C1	979	27706	569	17	31	292	5	4	67.5105	1900.17	48.3618	1.63872	2.3897	24.0847	0.449716	0.423108
Cowpea-35°C vs Cowpea-27°C	CALMAC_LOCUS5645	85.5987	192.727	52.4505	107.584	1.02864	2.17527	4.65162	0	5.79785	3.58878e-13	2.40209e-10	PF14214:Helitron helicase-like domain at N-terminus	-	102	277	49	115	1	2	4	0	4.5311	12.2381	2.68288	7.14113	0.0496589	0.106268	0.231762	0
Cowpea-35°C vs Cowpea-27°C	CALMAC_LOCUS3733	112.453	0	2.14084	0.935515	0	1.08763	1.1629	0	5.66101	NA	1		-	134	0	2	1	0	1	1	0	14.1338	0	0.260007	0.147442	0	0.126161	0.137573	0
Cowpea-35°C vs Cowpea-27°C	CALMAC_LOCUS8936	17.6233	7.65341	7.49293	8.41964	0	0	0	0	5.62942	4.62313e-05	0.00161328	Q8TEU7.2 RecName: Full=Rap guanine nucleotide exchange factor 6; AltName: Full=PDZ domain-containing guanine nucleotide exchange factor 2; Short=PDZ-GEF2; AltName: Full=RA-GEF-2 -	-	21	11	7	9	0	0	0	0	2.29411	1.19513	0.942526	1.37437	0	0	0	0
Cowpea-35°C vs Cowpea-27°C	CALMAC_LOCUS3743	214.836	0	0	0	0	3.2629	1.1629	0	5.59792	NA	1	PF02949:7tm Odorant receptor	-	256	0	0	0	0	3	1	0	43.6764	0	0	0	0	0.612207	0.222529	0
Cowpea-35°C vs Cowpea-27°C	CALMAC_LOCUS18624	13.4272	9.04494	13.9154	2.80655	0	0	0	0	5.55489	0.00017112	0.00428619	PF00078:Reverse transcriptase (RNA-dependent DNA polymerase)	RVT_1	16	13	13	3	0	0	0	0	0.117657	0.0950756	0.117826	0.0308378	0	0	0	0
Cowpea-35°C vs Cowpea-27°C	CALMAC_LOCUS10160	5.87442	89.7537	5.35209	2.80655	1.02864	1.08763	0	0	5.54153	NA	1	PF16009:Domain of unknown function (DUF4779)	-	7	129	5	3	1	1	0	0	0.432247	7.92233	0.380544	0.258953	0.0690284	0.0738591	0	0
Cowpea-35°C vs Cowpea-27°C	CALMAC_LOCUS19874	1.67841	4.17459	251.548	1.87103	1.02864	2.17527	2.32581	0	5.53987	NA	1		-	2	6	235	2	1	2	2	0	0.0801934	0.239271	11.6139	0.1121	0.0448232	0.09592	0.104597	0
Cowpea-35°C vs Cowpea-27°C	CALMAC_LOCUS13643	0	0	0	110.391	0	0	0	2.52592	5.48079	NA	1		-	0	0	0	118	0	0	0	2	0	0	0	30.9131	0	0	0	0.574946
Cowpea-35°C vs Cowpea-27°C	CALMAC_LOCUS19002	12.588	18.7857	21.4084	7.48412	1.02864	0	0	0	5.45504	1.78438e-05	0.000751684	Q9H5L6.2 RecName: Full=DNA transposase THAP9; AltName: Full=THAP domain-containing protein 9; Short=hTh9 PF12017:Transposase protein|PF05485:THAP domain	THAP	15	27	20	8	1	0	0	0	0.336838	0.603008	0.553555	0.251122	0.0251029	0	0	0
Cowpea-35°C vs Cowpea-27°C	CALMAC_LOCUS14270	143.504	165.592	1.07042	184.296	1.02864	1.08763	2.32581	7.57775	5.387	2.83548e-06	0.000185662	Q8C761.1 RecName: Full=WD repeat-containing protein 60 -	-	171	238	1	197	1	1	2	6	6.58228	9.11143	0.047444	10.6002	0.0430303	0.0460416	0.100413	0.35427
Cowpea-35°C vs Cowpea-27°C	CALMAC_LOCUS17632	13.4272	14.6111	4.28167	0.935515	0	0	0	0	5.326	0.00200613	0.0245629	PF00085:Thioredoxin	-	16	21	4	1	0	0	0	0	0.642149	0.838233	0.197869	0.0561024	0	0	0	0
Cowpea-35°C vs Cowpea-27°C	CALMAC_LOCUS5157	100.704	6414.95	245.126	2.80655	0	167.496	1.1629	1.26296	5.31452	NA	1	Q26636.1 RecName: Full=Cathepsin L; Contains: RecName: Full=Cathepsin L heavy chain; Contains: RecName: Full=Cathepsin L light chain; Flags: Precursor PF00112:Papain family cysteine protease|PF08246:Cathepsin propeptide inhibitor domain (I29)	Peptidase_C1	120	9220	229	3	0	154	1	1	8.70982	665.562	20.4864	0.304379	0	13.3696	0.0946689	0.111335
Cowpea-35°C vs Cowpea-27°C	CALMAC_LOCUS3926	28.5329	9.04494	36.3942	14.9682	1.02864	0	1.1629	0	5.29478	2.06761e-05	0.000840764	Q6PIF6.2 RecName: Full=Unconventional myosin-VIIb PF00063:Myosin head (motor domain)|PF00784:MyTH4 domain|PF00373:FERM central domain	Myosin_head	34	13	34	16	1	0	1	0	0.453792	0.172564	0.559318	0.298514	0.0149201	0	0.0174083	0
Cowpea-35°C vs Cowpea-27°C	CALMAC_LOCUS20991	15.9449	7.65341	8.56335	0	0	0	0	0	5.27189	0.0103067	0.0763216		-	19	11	8	0	0	0	0	0	4.96124	2.85666	2.57471	0	0	0	0	0
Cowpea-35°C vs Cowpea-27°C	CALMAC_LOCUS2787	5.03522	12.5238	1.07042	13.0972	0	0	0	0	5.25675	0.001807	0.0228925		-	6	18	1	14	0	0	0	0	0.70491	2.10322	0.144805	2.2992	0	0	0	0
Cowpea-35°C vs Cowpea-27°C	CALMAC_LOCUS18433	1.67841	5.56612	11.7746	30.872	1.02864	0	0	0	5.17851	0.000917914	0.0141038	Q9WWW2.1 RecName: Full=Alcohol dehydrogenase [acceptor] PF05199:GMC oxidoreductase	-	2	8	11	33	1	0	0	0	0.288372	1.14721	1.95487	6.65126	0.161182	0	0	0
Cowpea-35°C vs Cowpea-27°C	CALMAC_LOCUS12565	20.1409	13.9153	11.7746	2.80655	0	1.08763	0	0	5.14947	0.00024201	0.00545533	P14734.1 RecName: Full=Protein fork head PF00250:Forkhead domain|PF09354:HNF3 C-terminal domain|PF08430:Forkhead N-terminal region	Fork_head	24	20	11	3	0	1	0	0	1.58605	1.31451	0.895982	0.277136	0	0.0790452	0	0
Cowpea-35°C vs Cowpea-27°C	CALMAC_LOCUS18712	4821.22	10617.4	7023.01	43.9692	39.0885	545.992	30.2355	32.8369	5.11755	2.13736e-05	0.00085258		-	5745	15260	6561	47	38	502	26	26	1495.56	3950.92	2105.16	17.1032	11.0584	156.311	8.82809	10.3822
Cowpea-35°C vs Cowpea-27°C	CALMAC_LOCUS2373	8.39203	11.828	3.21125	3.74206	0	0	0	0	5.03774	0.00130144	0.0181073	PF07703:Alpha-2-macroglobulin family N-terminal region	A2M_N_2	10	17	3	4	0	0	0	0	1.3036	2.20406	0.482023	0.728905	0	0	0	0
Cowpea-35°C vs Cowpea-27°C	CALMAC_LOCUS5802	0	9.04494	6.42251	11.2262	0	0	0	0	5.00188	0.0177878	0.109137		-	0	13	6	12	0	0	0	0	0	2.70745	1.5486	3.51264	0	0	0	0
Cowpea-35°C vs Cowpea-27°C	CALMAC_LOCUS13481	12.588	18.0899	5.35209	6.54861	0	1.08763	0	0	4.96464	0.000261989	0.00579164	E1BMN8.2 RecName: Full=Serine/threonine-protein kinase NLK; AltName: Full=Nemo-like kinase PF00069:Protein kinase domain	Pkinase	15	26	5	7	0	1	0	0	0.66703	1.14989	0.274047	0.435129	0	0.0531893	0	0
Cowpea-35°C vs Cowpea-27°C	CALMAC_LOCUS10339	7.55283	44.529	8.56335	6.54861	1.02864	1.08763	0	0	4.91414	0.000465187	0.00884002	P98081.2 RecName: Full=Protein disabled PF00640:Phosphotyrosine interaction domain (PTB/PID)	PID	9	64	8	7	1	1	0	0	0.220486	1.55937	0.241563	0.239719	0.0273863	0.0293028	0	0
Cowpea-35°C vs Cowpea-27°C	CALMAC_LOCUS18753	18.4625	35.484	18.1971	29.9365	0	0	3.48871	0	4.90437	6.18835e-06	0.000353352		-	22	51	17	32	0	0	3	0	4.75814	10.9702	4.53174	9.67455	0	0	0.846283	0
Cowpea-35°C vs Cowpea-27°C	CALMAC_LOCUS12217	4.19601	6.95765	2.14084	11.2262	0	0	0	0	4.88273	0.00258089	0.0295576		-	5	10	2	12	0	0	0	0	0.135947	0.270414	0.0670241	0.456086	0	0	0	0
Cowpea-35°C vs Cowpea-27°C	CALMAC_LOCUS2188	24.3369	0	0	0	0	0	0	0	4.86965	NA	1		-	29	0	0	0	0	0	0	0	5.04828	0	0	0	0	0	0	0
Cowpea-35°C vs Cowpea-27°C	CALMAC_LOCUS19447	0	0.695765	0	23.3879	0	0	0	0	4.8523	0.126809	0.362123	Q23983.1 RecName: Full=Alpha-soluble NSF attachment protein; Short=SNAP-alpha; AltName: Full=N-ethylmaleimide-sensitive factor attachment protein PF14938:Soluble NSF attachment protein, SNAP	-	0	1	0	25	0	0	0	0	0	0.0761219	0	2.67477	0	0	0	0
Cowpea-35°C vs Cowpea-27°C	CALMAC_LOCUS6677	2.51761	14.6111	0	6.54861	0	0	0	0	4.83589	0.0289523	0.148494		-	3	21	0	7	0	0	0	0	0.500857	3.48692	0	1.63364	0	0	0	0
Cowpea-35°C vs Cowpea-27°C	CALMAC_LOCUS13578	3.35681	4.87035	9.63376	5.61309	0	0	0	0	4.80898	0.00182854	0.0230201		-	4	7	9	6	0	0	0	0	0.627448	1.09206	1.74005	1.31563	0	0	0	0
Cowpea-35°C vs Cowpea-27°C	CALMAC_LOCUS2872	0	8.34918	7.49293	7.48412	0	0	0	0	4.8069	0.0247215	0.134625		-	0	12	7	8	0	0	0	0	0	1.61991	1.17106	1.51788	0	0	0	0
Cowpea-35°C vs Cowpea-27°C	CALMAC_LOCUS320	5.03522	123.15	64.2251	51.4533	2.05729	5.43817	1.1629	0	4.79242	7.15184e-06	0.000398914	A3RF36.1 RecName: Full=Aldehyde dehydrogenase, dimeric NADP-preferring; AltName: Full=ALDHIII; AltName: Full=Aldehyde dehydrogenase 3; AltName: Full=Aldehyde dehydrogenase family 3 member A1 PF00171:Aldehyde dehydrogenase family	Aldedh	6	177	60	55	2	5	1	0	0.514909	15.1071	6.34647	6.59794	0.191868	0.51324	0.111933	0
Cowpea-35°C vs Cowpea-27°C	CALMAC_LOCUS16185	45.317	79.3172	92.056	194.587	4.11458	1.08763	3.48871	6.31479	4.79196	7.35223e-12	3.28073e-09	Q5ZL77.1 RecName: Full=Synembryn-A; AltName: Full=Protein Ric-8A PF10165:Guanine nucleotide exchange factor synembryn	-	54	114	86	208	4	1	3	5	2.60412	5.46766	5.11172	14.0216	0.215636	0.0576817	0.188698	0.369862
Cowpea-35°C vs Cowpea-27°C	CALMAC_LOCUS15629	0	18.0899	1.07042	3.74206	0	0	0	0	4.78808	0.0474262	0.201407		-	0	26	1	4	0	0	0	0	0	1.14573	0.0546109	0.247745	0	0	0	0
Cowpea-35°C vs Cowpea-27°C	CALMAC_LOCUS3403	73.8499	6.26188	58.873	13.0972	3.08593	0	2.32581	0	4.78182	5.42568e-05	0.0018362	Q23551.3 RecName: Full=Twitchin; AltName: Full=Uncoordinated protein 22 PF07679:Immunoglobulin I-set domain|PF00041:Fibronectin type III domain	fn3	88	9	55	14	3	0	2	0	10.1988	1.03738	7.85651	2.26809	0.38867	0	0.302326	0
Cowpea-35°C vs Cowpea-27°C	CALMAC_LOCUS10026	19.3017	3.47882	0	0	0	0	0	0	4.77542	0.114584	0.340339	PF05335:Protein of unknown function (DUF745)	-	23	5	0	0	0	0	0	0	2.45927	0.531713	0	0	0	0	0	0
Cowpea-35°C vs Cowpea-27°C	CALMAC_LOCUS3076	51.1914	48.0078	33.183	21.5168	2.05729	0	2.32581	1.26296	4.77264	1.23236e-08	2.00641e-06		-	61	69	31	23	2	0	2	1	2.49973	2.81218	1.56577	1.31752	0.0916195	0	0.106899	0.0628589
Cowpea-35°C vs Cowpea-27°C	CALMAC_LOCUS14552	26.8545	78.6214	0	9.35515	4.11458	0	0	0	4.76553	0.00834246	0.066387	Q9XYN1.1 RecName: Full=Innexin inx2; Short=Innexin-2; AltName: Full=G-Inx2 PF00876:Innexin	-	32	113	0	10	4	0	0	0	3.0554	10.7306	0	1.3347	0.426945	0	0	0
Cowpea-35°C vs Cowpea-27°C	CALMAC_LOCUS14159	0	16.0026	0	6.54861	0	0	0	0	4.76263	0.111615	0.334912		-	0	23	0	7	0	0	0	0	0	5.61361	0	2.40131	0	0	0	0
Cowpea-35°C vs Cowpea-27°C	CALMAC_LOCUS8341	2.51761	5.56612	13.9154	99.1646	1.02864	0	3.48871	0	4.74288	0.00125318	0.0176176	Q9NBX4.1 RecName: Full=Probable RNA-directed DNA polymerase from transposon X-element; AltName: Full=Reverse transcriptase PF00078:Reverse transcriptase (RNA-dependent DNA polymerase)|PF02949:7tm Odorant receptor	RVT_1	3	8	13	106	1	0	3	0	0.176107	0.467062	0.940588	8.69815	0.0656219	0	0.229697	0
Cowpea-35°C vs Cowpea-27°C	CALMAC_LOCUS11349	5.03522	6.26188	3.21125	7.48412	0	0	0	0	4.72634	0.0021818	0.0262077	Q0VGK3.1 RecName: Full=Glycerate kinase PF05161:MOFRL family	-	6	9	3	8	0	0	0	0	0.820894	1.22464	0.505893	1.53	0	0	0	0
Cowpea-35°C vs Cowpea-27°C	CALMAC_LOCUS16003	110.775	0.695765	4.28167	0	2.05729	1.08763	0	1.26296	4.70621	NA	1		-	132	1	4	0	2	1	0	1	6.1077	0.0460186	0.228121	0	0.103449	0.0553445	0	0.0709752
Cowpea-35°C vs Cowpea-27°C	CALMAC_LOCUS4889	5.87442	4.87035	4.28167	6.54861	0	0	0	0	4.69547	0.00193255	0.0238072	Q8IVF4.4 RecName: Full=Dynein heavy chain 10, axonemal; AltName: Full=Axonemal beta dynein heavy chain 10; AltName: Full=Ciliary dynein heavy chain 10 PF08385:Dynein heavy chain, N-terminal region 1	-	7	7	4	7	0	0	0	0	0.218646	0.217455	0.153994	0.305638	0	0	0	0
Cowpea-35°C vs Cowpea-27°C	CALMAC_LOCUS9365	1.67841	50.0951	1.07042	4.67758	1.02864	1.08763	0	0	4.69424	NA	1	P11498.2 RecName: Full=Pyruvate carboxylase, mitochondrial; AltName: Full=Pyruvic carboxylase; Short=PCB; Flags: Precursor PF02786:Carbamoyl-phosphate synthase L chain, ATP binding domain|PF02785:Biotin carboxylase C-terminal domain|PF00289:Carbamoyl-phosphate synthase L chain, N-terminal domain	CPSase_L_D2	2	72	1	5	1	1	0	0	0.114808	4.11058	0.0707527	0.401215	0.0641705	0.0686613	0	0
Cowpea-35°C vs Cowpea-27°C	CALMAC_LOCUS19114	5.03522	3.47882	7.49293	5.61309	0	0	0	0	4.69069	0.00226217	0.0269315		-	6	5	7	6	0	0	0	0	1.06173	0.879963	1.52674	1.48416	0	0	0	0
Cowpea-35°C vs Cowpea-27°C	CALMAC_LOCUS8461	8.39203	4.87035	4.28167	3.74206	0	0	0	0	4.67828	0.00270275	0.0304609		-	10	7	4	4	0	0	0	0	0.632078	0.440046	0.311625	0.353425	0	0	0	0
Cowpea-35°C vs Cowpea-27°C	CALMAC_LOCUS16985	0	57.0527	0	58.0019	1.02864	0	3.48871	0	4.67099	0.0211703	0.122447	P29054.1 RecName: Full=Transcription initiation factor IIB; AltName: Full=General transcription factor TFIIB PF00382:Transcription factor TFIIB repeat	-	0	82	0	62	1	0	3	0	0	13.154	0	13.9789	0.180306	0	0.631126	0
Cowpea-35°C vs Cowpea-27°C	CALMAC_LOCUS1884	6.71362	1.39153	8.56335	4.67758	0	0	0	0	4.67054	0.00542094	0.0497422		-	8	2	8	5	0	0	0	0	1.32018	0.328248	1.62717	1.1534	0	0	0	0
Cowpea-35°C vs Cowpea-27°C	CALMAC_LOCUS20126	16.7841	32.0052	4.28167	3.74206	0	2.17527	0	0	4.66039	0.00204415	0.0249231		-	20	46	4	4	0	2	0	0	3.38524	7.74367	0.83449	0.946424	0	0.404912	0	0
Cowpea-35°C vs Cowpea-27°C	CALMAC_LOCUS10501	0	0	0	34.6141	0	0	0	1.26296	4.65448	NA	1	E9PU17.1 RecName: Full=ATP-binding cassette sub-family A member 17 -	-	0	0	0	37	0	0	0	1	0	0	0	5.55105	0	0	0	0.164631
Cowpea-35°C vs Cowpea-27°C	CALMAC_LOCUS3729	40.2817	57.0527	26.7605	45.8402	1.02864	2.17527	1.1629	2.52592	4.64836	4.98494e-10	1.58049e-07	PF02469:Fasciclin domain	-	48	82	25	49	1	2	1	2	0.478974	0.813794	0.307477	0.683491	0.0111549	0.023871	0.0130152	0.0306129
Cowpea-35°C vs Cowpea-27°C	CALMAC_LOCUS13331	7.55283	0.695765	8.56335	3.74206	0	0	0	0	4.61689	0.0107089	0.0781941		-	9	1	8	4	0	0	0	0	1.56671	0.173131	1.71647	0.973354	0	0	0	0
Cowpea-35°C vs Cowpea-27°C	CALMAC_LOCUS8774	0	0	0	137.521	3.08593	0	0	2.52592	4.61457	NA	1	PF00497:Bacterial extracellular solute-binding proteins, family 3	-	0	0	0	147	3	0	0	2	0	0	0	10.6147	0.173237	0	0	0.158474
Cowpea-35°C vs Cowpea-27°C	CALMAC_LOCUS4756	7.55283	0	10.7042	1.87103	0	0	0	0	4.5889	0.0484672	0.203674	O14795.2 RecName: Full=Protein unc-13 homolog B; AltName: Full=Munc13-2; Short=munc13 -	-	9	0	10	2	0	0	0	0	1.5959	0	2.18557	0.495746	0	0	0	0
Cowpea-35°C vs Cowpea-27°C	CALMAC_LOCUS7393	297.078	1018.6	135.943	69.2281	18.5156	13.0516	12.7919	18.9444	4.58763	2.65908e-09	6.00872e-07	P28493.1 RecName: Full=Pathogenesis-related protein 5; Short=PR-5; Flags: Precursor PF00314:Thaumatin family	Thaumatin	354	1464	127	74	18	12	11	15	30.5634	125.71	13.5146	8.93092	1.73726	1.23923	1.23871	1.98652
Cowpea-35°C vs Cowpea-27°C	CALMAC_LOCUS12040	15.9449	6.26188	7.49293	2.80655	1.02864	0	0	0	4.56678	0.00168078	0.0217564	Q8BG99.1 RecName: Full=Homeobox protein PKNOX2; AltName: Full=Homeobox protein PREP-2; AltName: Full=PBX/knotted homeobox 2 PF16493:N-terminal of Homeobox Meis and PKNOX1|PF05920:Homeobox KN domain	Coprinus_mating	19	9	7	3	1	0	0	0	0.380741	0.179369	0.172892	0.0840355	0.0224011	0	0	0
Cowpea-35°C vs Cowpea-27°C	CALMAC_LOCUS8062	10.0704	0.695765	4.28167	4.67758	0	0	0	0	4.56266	0.0126361	0.0881049	Q8IZD9.1 RecName: Full=Dedicator of cytokinesis protein 3; AltName: Full=Modifier of cell adhesion; AltName: Full=Presenilin-binding protein; Short=PBP PF14429:C2 domain in Dock180 and Zizimin proteins|PF16172:DOCK N-terminus	-	12	1	4	5	0	0	0	0	0.626301	0.0519076	0.257314	0.364785	0	0	0	0
Cowpea-35°C vs Cowpea-27°C	CALMAC_LOCUS8864	0	198.989	200.168	158.102	23.6588	0	0	0	4.55441	0.104122	0.322042		-	0	286	187	169	23	0	0	0	0	8.50318	6.89015	7.06217	0.768612	0	0	0
Cowpea-35°C vs Cowpea-27°C	CALMAC_LOCUS332	4.19601	5.56612	3.21125	6.54861	0	0	0	0	4.55385	0.00389127	0.0394101	PF00078:Reverse transcriptase (RNA-dependent DNA polymerase)	RVT_1	5	8	3	7	0	0	0	0	1.51856	2.41647	1.12301	2.97184	0	0	0	0
Cowpea-35°C vs Cowpea-27°C	CALMAC_LOCUS14397	130.916	17.3941	4.28167	5.61309	0	0	6.97742	0	4.51239	0.00499819	0.0470454		-	156	25	4	6	0	0	6	0	11.3036	1.80162	0.357235	0.607729	0	0	0.567052	0
Cowpea-35°C vs Cowpea-27°C	CALMAC_LOCUS16965	20.1409	34.7882	11.7746	8.41964	1.02864	0	2.32581	0	4.48274	9.76813e-05	0.00280875		-	24	50	11	9	1	0	2	0	0.985388	2.04172	0.55666	0.51654	0.0458976	0	0.107104	0
Cowpea-35°C vs Cowpea-27°C	CALMAC_LOCUS9400	3.35681	2.78306	10.7042	1.87103	0	0	0	0	4.47858	0.0109467	0.079354		-	4	4	10	2	0	0	0	0	0.58965	0.58644	1.81692	0.412126	0	0	0	0
Cowpea-35°C vs Cowpea-27°C	CALMAC_LOCUS15115	10.9096	16.0026	10.7042	12.1617	0	1.08763	1.1629	0	4.4612	0.000199004	0.00482414	P25992.1 RecName: Full=Yemanuclein-alpha PF14075:Ubinuclein conserved middle domain|PF08729:HPC2 and ubinuclein domain	-	13	23	10	13	0	1	1	0	0.785749	1.3826	0.744975	1.09837	0	0.0722954	0.0788351	0
Cowpea-35°C vs Cowpea-27°C	CALMAC_LOCUS21149	1.67841	6.26188	7.49293	2.80655	0	0	0	0	4.45035	0.00967617	0.0732277	PF01344:Kelch motif	Kelch_1	2	9	7	3	0	0	0	0	0.217102	0.97164	0.936553	0.455219	0	0	0	0
Cowpea-35°C vs Cowpea-27°C	CALMAC_LOCUS17983	7.55283	8.34918	1.07042	0.935515	0	0	0	0	4.43713	0.0221791	0.125985	Q8I7C3.2 RecName: Full=LIM and SH3 domain protein Lasp PF00412:LIM domain|PF00880:Nebulin repeat	LIM	9	12	1	1	0	0	0	0	1.03605	1.37388	0.141886	0.160917	0	0	0	0
Cowpea-35°C vs Cowpea-27°C	CALMAC_LOCUS15635	10.9096	25.7433	7.49293	3.74206	1.02864	1.08763	0	0	4.42639	0.00123946	0.0175319		-	13	37	7	4	1	1	0	0	5.01534	14.1967	3.32856	2.15716	0.431272	0.461453	0	0
Cowpea-35°C vs Cowpea-27°C	CALMAC_LOCUS8066	0.839203	17.3941	10.7042	0	1.02864	0	0	0	4.4001	0.0321502	0.158561		-	1	25	10	0	1	0	0	0	0.0554706	1.37922	0.683698	0	0.0620093	0	0	0
Cowpea-35°C vs Cowpea-27°C	CALMAC_LOCUS11173	0	0	0	29.001	0	0	0	1.26296	4.39908	NA	1	PF07898:Protein of unknown function (DUF1676)	-	0	0	0	31	0	0	0	1	0	0	0	4.80129	0	0	0	0.169955
Cowpea-35°C vs Cowpea-27°C	CALMAC_LOCUS3665	10.9096	3.47882	11.7746	2.80655	1.02864	0	0	0	4.39188	0.00308936	0.0333666	Q13136.1 RecName: Full=Liprin-alpha-1; AltName: Full=LAR-interacting protein 1; Short=LIP-1; AltName: Full=Protein tyrosine phosphatase receptor type f polypeptide-interacting protein alpha-1; Short=PTPRF-interacting protein alpha-1 PF00536:SAM domain (Sterile alpha motif)|PF07647:SAM domain (Sterile alpha motif)	SAM_1	13	5	11	3	1	0	0	0	0.259112	0.0991161	0.270233	0.0835857	0.0222812	0	0	0
Cowpea-35°C vs Cowpea-27°C	CALMAC_LOCUS6625	5.87442	0.695765	0	41.1627	0	1.08763	0	1.26296	4.38454	0.0239721	0.13206	P32359.1 RecName: Full=Trehalase; AltName: Full=Alpha,alpha-trehalase; AltName: Full=Alpha,alpha-trehalose glucohydrolase; Flags: Precursor PF01204:Trehalase	-	7	1	0	44	0	1	0	1	0.594179	0.0844206	0	5.22081	0	0.101529	0	0.130203
Cowpea-35°C vs Cowpea-27°C	CALMAC_LOCUS11332	1.67841	10.4365	3.21125	1.87103	0	0	0	0	4.37889	0.0176394	0.108484		-	2	15	3	2	0	0	0	0	0.0349935	0.261023	0.0646964	0.0489163	0	0	0	0
Cowpea-35°C vs Cowpea-27°C	CALMAC_LOCUS17691	1.67841	8.34918	5.35209	550.083	24.6875	0	0	2.52592	4.37324	NA	1	PF12937:F-box-like	-	2	12	5	588	24	0	0	2	0.0408814	0.243953	0.12597	16.8012	0.548405	0	0	0.0627089
Cowpea-35°C vs Cowpea-27°C	CALMAC_LOCUS386	2.51761	4.17459	1.07042	9.35515	0	0	0	0	4.36289	0.0175837	0.108307		-	3	6	1	10	0	0	0	0	0.274508	0.546028	0.112781	1.27909	0	0	0	0
Cowpea-35°C vs Cowpea-27°C	CALMAC_LOCUS13765	46.9954	66.7934	54.5913	14.9682	1.02864	5.43817	2.32581	0	4.36174	4.22106e-07	3.94227e-05	PF13855:Leucine rich repeat	-	56	96	51	16	1	5	2	0	2.06377	3.51864	2.31657	0.824252	0.0411972	0.220401	0.0961354	0
Cowpea-35°C vs Cowpea-27°C	CALMAC_LOCUS11330	3.35681	4.17459	6.42251	2.80655	0	0	0	0	4.32606	0.00879058	0.0687274		-	4	6	6	3	0	0	0	0	1.10869	1.65399	2.04977	1.16236	0	0	0	0
Cowpea-35°C vs Cowpea-27°C	CALMAC_LOCUS2629	0	1.39153	2.14084	13.0972	0	0	0	0	4.3159	0.0822255	0.281089	Q80Y75.1 RecName: Full=DnaJ homolog subfamily B member 13; AltName: Full=Testis and spermatogenesis cell-related protein 6; AltName: Full=Testis spermatocyte apoptosis-related gene 6 protein; AltName: Full=Testis spermatogenesis apoptosis-related gene 3 protein; AltName: Full=Testis spermatogenesis apoptosis-related gene 6 protein PF01556:DnaJ C terminal domain	DnaJ_C	0	2	2	14	0	0	0	0	0	0.185578	0.229985	1.82583	0	0	0	0
Cowpea-35°C vs Cowpea-27°C	CALMAC_LOCUS10677	17.6233	18.7857	22.4788	29.9365	1.02864	2.17527	1.1629	0	4.30372	1.7564e-06	0.000128249	PF00644:Poly(ADP-ribose) polymerase catalytic domain	-	21	27	21	32	1	2	1	0	0.720873	0.921792	0.888506	1.53552	0.0383737	0.0821183	0.0447733	0
Cowpea-35°C vs Cowpea-27°C	CALMAC_LOCUS13420	18.4625	5.56612	21.4084	21.5168	0	2.17527	1.1629	0	4.30327	0.000168352	0.00425078	Q9NU22.2 RecName: Full=Midasin; AltName: Full=MIDAS-containing protein PF07728:AAA domain (dynein-related subfamily)	AAA_5	22	8	20	23	0	2	1	0	0.762844	0.275888	0.854761	1.11483	0	0.0829495	0.0452265	0
Cowpea-35°C vs Cowpea-27°C	CALMAC_LOCUS15033	0	9.04494	6.42251	0.935515	0	0	0	0	4.30158	0.079156	0.273886		-	0	13	6	1	0	0	0	0	0	3.98326	2.27834	0.430657	0	0	0	0
Cowpea-35°C vs Cowpea-27°C	CALMAC_LOCUS14300	0	10.4365	5.35209	11.2262	0	0	0	1.26296	4.29928	0.0211904	0.122447	P14754.1 RecName: Full=Alaserpin; AltName: Full=Serpin-1; Flags: Precursor PF00079:Serpin (serine protease inhibitor)	Serpin	0	15	5	12	0	0	0	1	0	0.822734	0.339868	0.925094	0	0	0	0.0845944
Cowpea-35°C vs Cowpea-27°C	CALMAC_LOCUS20449	17.6233	11.1322	3.21125	12.1617	1.02864	0	1.1629	0	4.29718	0.00116141	0.0167176	P18168.3 RecName: Full=Protein serrate; AltName: Full=Protein beaded; Flags: Precursor PF00008:EGF-like domain|PF01414:Delta serrate ligand	EGF	21	16	3	13	1	0	1	0	1.33525	1.01179	0.235107	1.15545	0.0710782	0	0.082932	0
Cowpea-35°C vs Cowpea-27°C	CALMAC_LOCUS14707	10.9096	6.26188	7.49293	1.87103	0	0	0	1.26296	4.27351	0.00397209	0.0399131		-	13	9	7	2	0	0	0	1	2.20041	1.51507	1.46036	0.473212	0	0	0	0.259635
Cowpea-35°C vs Cowpea-27°C	CALMAC_LOCUS16406	8.39203	7.65341	0	0	0	0	0	0	4.27241	0.17277	0.436055	Q6AZB8.1 RecName: Full=Putative nuclease HARBI1; AltName: Full=Harbinger transposase-derived nuclease PF13359:DDE superfamily endonuclease	-	10	11	0	0	0	0	0	0	0.821944	0.899217	0	0	0	0	0	0
Cowpea-35°C vs Cowpea-27°C	CALMAC_LOCUS19916	5.87442	2.08729	7.49293	11.2262	0	0	0	1.26296	4.27077	0.00382257	0.0388972	P04920.4 RecName: Full=Anion exchange protein 2; Short=AE 2; Short=Anion exchanger 2; AltName: Full=Non-erythroid band 3-like protein; Short=BND3L; AltName: Full=Solute carrier family 4 member 2 PF00955:HCO3transporter family	-	7	3	7	12	0	0	0	1	0.617432	0.263173	0.76101	1.47958	0	0	0	0.135299
Cowpea-35°C vs Cowpea-27°C	CALMAC_LOCUS14661	5.87442	9.74071	1.07042	9.35515	0	1.08763	0	0	4.2537	0.00613353	0.0542855	Q6DJ06.1 RecName: Full=LIM domain transcription factor LMO4.2; AltName: Full=LIM domain only protein 4.2; Short=LMO-4.2 PF00412:LIM domain	LIM	7	14	1	10	0	1	0	0	1.7843	3.54918	0.314175	3.56317	0	0.304889	0	0
Cowpea-35°C vs Cowpea-27°C	CALMAC_LOCUS7036	20.1409	20.8729	7.49293	15.9038	0	2.17527	0	1.26296	4.25051	0.00011129	0.00312547	PF00589:Phage integrase family	Phage_integrase	24	30	7	17	0	2	0	1	0.765841	0.952091	0.275313	0.758303	0	0.0763358	0	0.0489475
Cowpea-35°C vs Cowpea-27°C	CALMAC_LOCUS7215	55.3874	4.87035	83.4926	5.61309	2.05729	1.08763	4.65162	0	4.24925	0.000390411	0.00768887	PF00589:Phage integrase family|PF00078:Reverse transcriptase (RNA-dependent DNA polymerase)	RVT_1	66	7	78	6	2	1	4	0	1.75277	0.184888	2.55315	0.22274	0.0593751	0.0317652	0.138554	0
Cowpea-35°C vs Cowpea-27°C	CALMAC_LOCUS16034	0	0	0	298.429	8.22915	0	0	7.57775	4.23878	NA	1	PF00246:Zinc carboxypeptidase	-	0	0	0	319	8	0	0	6	0	0	0	32.6702	0.655209	0	0	0.674295
Cowpea-35°C vs Cowpea-27°C	CALMAC_LOCUS1671	1.67841	1.39153	4.28167	8.41964	0	0	0	0	4.23417	0.0220917	0.125794	Q24211.3 RecName: Full=Protein stoned-A; Short=Stn-A; Short=StonedA -	-	2	2	4	9	0	0	0	0	0.209149	0.208011	0.51557	1.31563	0	0	0	0
Cowpea-35°C vs Cowpea-27°C	CALMAC_LOCUS3273	7.55283	4.87035	1.07042	1.87103	0	0	0	0	4.21457	0.0244076	1	Q9NBX4.1 RecName: Full=Probable RNA-directed DNA polymerase from transposon X-element; AltName: Full=Reverse transcriptase PF00078:Reverse transcriptase (RNA-dependent DNA polymerase)|PF14529:Endonuclease-reverse transcriptase|PF14291:Domain of unknown function (DUF4371)	RVT_1	9	7	1	2	0	0	0	0	0.14646	0.113293	0.0200576	0.045496	0	0	0	0
Cowpea-35°C vs Cowpea-27°C	CALMAC_LOCUS20739	17.6233	12.5238	9.63376	1.87103	1.02864	0	0	1.26296	4.21265	0.00247336	0.0287331	Q0Q0E4.1 RecName: Full=Transcription factor GATA-4; AltName: Full=GATA-binding factor 4 PF00320:GATA zinc finger|PF07776:Zinc-finger associated domain (zf-AD)	GATA	21	18	9	2	1	0	0	1	0.877355	0.747926	0.463447	0.116803	0.0467036	0	0	0.0640854
Cowpea-35°C vs Cowpea-27°C	CALMAC_LOCUS21237	49.513	27.1348	22.4788	24.3234	2.05729	3.2629	1.1629	0	4.20825	2.52326e-07	2.47156e-05	Q7TMY8.5 RecName: Full=E3 ubiquitin-protein ligase HUWE1; AltName: Full=E3Histone; AltName: Full=HECT, UBA and WWE domain-containing protein 1; AltName: Full=HECT-type E3 ubiquitin transferase HUWE1; AltName: Full=Upstream regulatory element-binding protein 1; Short=URE-B1; Short=URE-binding protein 1 PF06012:Domain of Unknown Function (DUF908)	-	59	39	21	26	2	3	1	0	4.17961	2.74776	1.8336	2.57468	0.158383	0.2542	0.0923981	0
Cowpea-35°C vs Cowpea-27°C	CALMAC_LOCUS15105	0	11.828	29.9717	18.7103	1.02864	2.17527	0	0	4.19835	0.00809559	0.0649805		-	0	17	28	20	1	2	0	0	0	3.78085	7.7174	6.25183	0.24998	0.534948	0	0
Cowpea-35°C vs Cowpea-27°C	CALMAC_LOCUS3614	10.0704	6.95765	4.28167	3.74206	0	1.08763	0	0	4.19606	0.00335226	0.0352309	Q99P50.3 RecName: Full=Growth hormone secretagogue receptor type 1; Short=GHS-R; AltName: Full=GH-releasing peptide receptor; Short=GHRP; AltName: Full=Ghrelin receptor PF00001:7 transmembrane receptor (rhodopsin family)	7tm_1	12	10	4	4	0	1	0	0	0.424343	0.351695	0.17434	0.197725	0	0.0422967	0	0
Cowpea-35°C vs Cowpea-27°C	CALMAC_LOCUS18225	6.71362	11.1322	4.28167	2.80655	1.02864	0	0	0	4.19414	0.00441821	0.043032	Q9PTJ6.2 RecName: Full=CTD small phosphatase-like protein; Short=CTDSP-like; AltName: Full=Nuclear LIM interactor-interacting factor 1; Short=NLI-interacting factor 1; AltName: Full=Small C-terminal domain phosphatase 3 PF03031:NLI interacting factor-like phosphatase	NIF	8	16	4	3	1	0	0	0	0.326428	0.649303	0.201168	0.171114	0.0456133	0	0	0
Cowpea-35°C vs Cowpea-27°C	CALMAC_LOCUS10247	6.71362	3.47882	6.42251	8.41964	0	1.08763	0	0	4.18173	0.00288764	0.0317278		-	8	5	6	9	0	1	0	0	2.99202	1.85983	2.76584	4.70525	0	0.447348	0	0
Cowpea-35°C vs Cowpea-27°C	CALMAC_LOCUS20369	16.7841	20.8729	14.9859	8.41964	0	2.17527	1.1629	0	4.18104	0.000119732	0.00329344	PF01153:Glypican	-	20	30	14	9	0	2	1	0	2.95843	4.41349	2.55247	1.86097	0	0.35386	0.192935	0
Cowpea-35°C vs Cowpea-27°C	CALMAC_LOCUS1981	3.35681	1.39153	0	10.2907	0	0	0	0	4.17359	0.0849458	1		-	4	2	0	11	0	0	0	0	0.523832	0.260491	0	2.01368	0	0	0	0
Cowpea-35°C vs Cowpea-27°C	CALMAC_LOCUS16413	3.35681	5.56612	3.21125	2.80655	0	0	0	0	4.1713	0.0138169	1		-	4	8	3	3	0	0	0	0	0.282196	0.561321	0.260864	0.295855	0	0	0	0
Cowpea-35°C vs Cowpea-27°C	CALMAC_LOCUS1894	4.19601	3.47882	6.42251	0.935515	0	0	0	0	4.16946	0.0224323	1	P20659.4 RecName: Full=Histone-lysine N-methyltransferase trithorax; AltName: Full=Lysine N-methyltransferase 2A -	-	5	5	6	1	0	0	0	0	0.425679	0.423362	0.6296	0.119009	0	0	0	0
Cowpea-35°C vs Cowpea-27°C	CALMAC_LOCUS11280	7.55283	1.39153	7.49293	8.41964	0	1.08763	0	0	4.16887	0.00600873	0.0536644	PF00078:Reverse transcriptase (RNA-dependent DNA polymerase)	RVT_1	9	2	7	9	0	1	0	0	0.895261	0.197864	0.858235	1.25146	0	0.118981	0	0
Cowpea-35°C vs Cowpea-27°C	CALMAC_LOCUS813	1.67841	6.95765	5.35209	0.935515	0	0	0	0	4.1668	0.0285759	1		-	2	10	5	1	0	0	0	0	0.404948	2.01372	1.24779	0.283032	0	0	0	0
Cowpea-35°C vs Cowpea-27°C	CALMAC_LOCUS11572	10.0704	2.78306	1.07042	0.935515	0	0	0	0	4.16311	0.0396622	1		-	12	4	1	1	0	0	0	0	1.63656	0.54255	0.168094	0.190641	0	0	0	0
Cowpea-35°C vs Cowpea-27°C	CALMAC_LOCUS3862	0	0	6.42251	8.41964	0	0	0	0	4.15053	0.199696	1	Q9VEG6.3 RecName: Full=Chorion peroxidase; AltName: Full=Peroxinectin-related protein; Short=Dpxt; Flags: Precursor PF03098:Animal haem peroxidase	An_peroxidase	0	0	6	9	0	0	0	0	0	0	0.213258	0.362796	0	0	0	0
Cowpea-35°C vs Cowpea-27°C	CALMAC_LOCUS2685	1.67841	0	7.49293	5.61309	0	0	0	0	4.14066	0.0877794	1	P27715.4 RecName: Full=Phorbol ester/diacylglycerol-binding protein unc-13; AltName: Full=Uncoordinated protein 13 -	-	2	0	7	6	0	0	0	0	0.29082	0	1.25457	1.21959	0	0	0	0
Cowpea-35°C vs Cowpea-27°C	CALMAC_LOCUS12084	1.67841	6.95765	4.28167	11.2262	1.02864	0	0	0	4.13607	0.00707332	0.0593037		-	2	10	4	12	1	0	0	0	0.0600818	0.298774	0.148107	0.503918	0.033582	0	0	0
Cowpea-35°C vs Cowpea-27°C	CALMAC_LOCUS1913	8.39203	0	5.35209	0.935515	0	0	0	0	4.13588	0.0994128	1		-	10	0	5	1	0	0	0	0	2.0392	0	1.2567	0.285054	0	0	0	0
Cowpea-35°C vs Cowpea-27°C	CALMAC_LOCUS13671	0	0.695765	0	23.3879	0	1.08763	0	0	4.13043	0.124458	0.358159	Q9GPJ1.3 RecName: Full=Protein Skeletor, isoforms D/E; Flags: Precursor PF03351:DOMON domain|PF10517:Electron transfer DM13	-	0	1	0	25	0	1	0	0	0	0.0285266	0	1.00237	0	0.0343076	0	0
Cowpea-35°C vs Cowpea-27°C	CALMAC_LOCUS1636	5.03522	5.56612	1.07042	2.80655	0	0	0	0	4.1304	0.0238939	1	Q63120.1 RecName: Full=Canalicular multispecific organic anion transporter 1; AltName: Full=ATP-binding cassette sub-family C member 2; AltName: Full=Canalicular multidrug resistance protein; AltName: Full=Multidrug resistance-associated protein 2 PF00664:ABC transporter transmembrane region	ABC_membrane	6	8	1	3	0	0	0	0	0.736217	0.97628	0.151236	0.514567	0	0	0	0
Cowpea-35°C vs Cowpea-27°C	CALMAC_LOCUS4120	11.7488	0	8.56335	3.74206	0	0	1.1629	0	4.12578	0.0330469	0.161163		-	14	0	8	4	0	0	1	0	2.11101	0	1.4868	0.843117	0	0	0.196671	0
Cowpea-35°C vs Cowpea-27°C	CALMAC_LOCUS16279	78.8851	117.584	108.112	109.455	6.17186	5.43817	2.32581	10.1037	4.11975	1.05377e-18	2.53916e-15		-	94	169	101	117	6	5	2	8	4.91201	8.78309	6.5051	8.5464	0.350491	0.312516	0.136314	0.641245
Cowpea-35°C vs Cowpea-27°C	CALMAC_LOCUS13398	41.9601	32.0052	21.4084	19.6458	4.11458	1.08763	1.1629	0	4.11806	1.00112e-06	8.04097e-05	P16241.5 RecName: Full=POU domain protein CF1A; AltName: Full=Chorion factor 1A; Short=CF1-A; AltName: Full=Protein drifter; AltName: Full=Ventral veins lacking protein PF00046:Homeobox domain|PF00157:Pou domain N-terminal to homeobox domain	Pou	50	46	20	21	4	1	1	0	5.70977	5.2244	2.81501	3.35223	0.510626	0.13659	0.148946	0
Cowpea-35°C vs Cowpea-27°C	CALMAC_LOCUS11066	4.19601	107.844	6.42251	14.0327	0	7.61344	0	0	4.11124	0.01008	0.0752441	P40808.2 RecName: Full=Ornithine decarboxylase 2; Short=ODC; AltName: Full=dODC2 PF02784:Pyridoxal-dependent decarboxylase, pyridoxal binding domain	-	5	155	6	15	0	7	0	0	0.781447	24.093	1.1558	3.27708	0	1.30857	0	0
Cowpea-35°C vs Cowpea-27°C	CALMAC_LOCUS4641	0	1.39153	4.28167	74.8412	1.02864	0	1.1629	2.52592	4.1104	NA	1	P56101.1 RecName: Full=DnaJ homolog subfamily C member 5; AltName: Full=CCCS1; AltName: Full=Cysteine string protein; Short=CSP PF00226:DnaJ domain	DnaJ	0	2	4	80	1	0	1	2	0	0.156151	0.387032	8.77893	0.0877565	0	0.102392	0.240834
Cowpea-35°C vs Cowpea-27°C	CALMAC_LOCUS5531	0.839203	1.39153	0	12.1617	0	0	0	0	4.1092	0.113713	1		-	1	2	0	13	0	0	0	0	0.0623338	0.123989	0	1.13275	0	0	0	0
Cowpea-35°C vs Cowpea-27°C	CALMAC_LOCUS11315	49.513	48.0078	17.1267	2.80655	2.05729	1.08763	0	3.78888	4.10201	0.000242639	0.00545533	O88559.2 RecName: Full=Menin PF05053:Menin	-	59	69	16	3	2	1	0	3	1.49546	1.7394	0.499854	0.106294	0.056669	0.0303174	0	0.11664
Cowpea-35°C vs Cowpea-27°C	CALMAC_LOCUS11825	3.35681	1.39153	9.63376	0	0	0	0	0	4.10193	0.0939168	1	PF13895:Immunoglobulin domain	-	4	2	9	0	0	0	0	0	0.303711	0.151029	0.842258	0	0	0	0	0
Cowpea-35°C vs Cowpea-27°C	CALMAC_LOCUS5907	11.7488	79.3172	39.6055	33.6785	0	0	2.32581	7.57775	4.10122	0.000133715	0.00358797		-	14	114	37	36	0	0	2	6	0.217456	1.76107	0.708348	0.781649	0	0	0.0405184	0.142954
Cowpea-35°C vs Cowpea-27°C	CALMAC_LOCUS9613	3.35681	4.17459	1.07042	5.61309	0	0	0	0	4.09853	0.0242879	1		-	4	6	1	6	0	0	0	0	0.578693	0.863315	0.178316	1.2134	0	0	0	0
Cowpea-35°C vs Cowpea-27°C	CALMAC_LOCUS5498	6.71362	6.26188	8.56335	1.87103	0	1.08763	0	0	4.08976	0.00589275	0.0530612		-	8	9	8	2	0	1	0	0	1.1793	1.31949	1.45353	0.412126	0	0.176321	0	0
Cowpea-35°C vs Cowpea-27°C	CALMAC_LOCUS10674	27.6937	40.3544	31.0421	11.2262	3.08593	3.2629	0	0	4.06534	1.2753e-05	0.000593719	Q9HCS5.2 RecName: Full=Band 4.1-like protein 4A; AltName: Full=Protein NBL4 PF00373:FERM central domain|PF09379:FERM N-terminal domain|PF09380:FERM C-terminal PH-like domain|PF08736:FERM adjacent (FA)	Band_41	33	58	29	12	3	3	0	0	0.601604	1.05161	0.651623	0.305805	0.0611382	0.0654167	0	0
Cowpea-35°C vs Cowpea-27°C	CALMAC_LOCUS5695	4.19601	3.47882	4.28167	1.87103	0	0	0	0	4.05257	0.0198016	1	PF00075:RNase H	RnaseH	5	5	4	2	0	0	0	0	0.366011	0.364019	0.360899	0.204654	0	0	0	0
Cowpea-35°C vs Cowpea-27°C	CALMAC_LOCUS745	4.19601	7.65341	0	1.87103	0	0	0	0	4.05195	0.0906332	1	Q9XYN1.1 RecName: Full=Innexin inx2; Short=Innexin-2; AltName: Full=G-Inx2 PF00876:Innexin	-	5	11	0	2	0	0	0	0	1.9554	4.27847	0	1.09336	0	0	0	0
Cowpea-35°C vs Cowpea-27°C	CALMAC_LOCUS15566	16.7841	6.95765	6.42251	7.48412	0	0	2.32581	0	4.0424	0.00312387	0.033604		-	20	10	6	8	0	0	2	0	0.895417	0.445271	0.331091	0.50067	0	0	0.11679	0
Cowpea-35°C vs Cowpea-27°C	CALMAC_LOCUS20594	0.839203	4.17459	2.14084	6.54861	0	0	0	0	4.04119	0.0343915	1		-	1	6	2	7	0	0	0	0	0.129571	0.773196	0.319404	1.26786	0	0	0	0
Cowpea-35°C vs Cowpea-27°C	CALMAC_LOCUS10916	0.839203	0.695765	8.56335	3.74206	0	0	0	0	4.03919	0.0502993	1		-	1	1	8	4	0	0	0	0	0.076882	0.0764636	0.758082	0.429884	0	0	0	0
Cowpea-35°C vs Cowpea-27°C	CALMAC_LOCUS3079	1.67841	3.47882	0	8.41964	0	0	0	0	4.02864	0.0961601	1		-	2	5	0	9	0	0	0	0	0.248611	0.618145	0	1.56387	0	0	0	0
Cowpea-35°C vs Cowpea-27°C	CALMAC_LOCUS8532	36.0857	48.7035	27.8309	14.0327	3.08593	2.17527	2.32581	0	4.02836	8.97811e-07	7.35839e-05	P16912.2 RecName: Full=Protein kinase DC2 PF00069:Protein kinase domain	Pkinase	43	70	26	15	3	2	2	0	3.38804	5.4854	2.52496	1.65211	0.264238	0.188487	0.205537	0
Cowpea-35°C vs Cowpea-27°C	CALMAC_LOCUS1941	10.0704	11.1322	0	0.935515	0	0	0	1.26296	4.02023	0.0488548	0.204518		-	12	16	0	1	0	0	0	1	0.72736	0.964534	0	0.0847294	0	0	0	0.092976
Cowpea-35°C vs Cowpea-27°C	CALMAC_LOCUS555	5.03522	3.47882	2.14084	2.80655	0	0	0	0	4.0196	0.0219538	1	Q9Z1L5.1 RecName: Full=Voltage-dependent calcium channel subunit alpha-2/delta-3; AltName: Full=Voltage-gated calcium channel subunit alpha-2/delta-3; Contains: RecName: Full=Voltage-dependent calcium channel subunit alpha-2-3; Contains: RecName: Full=Voltage-dependent calcium channel subunit delta-3; Flags: Precursor PF08473:Neuronal voltage-dependent calcium channel alpha 2acd|PF13768:von Wille…	Cache_1	6	5	2	3	0	0	0	0	0.285965	0.237007	0.117488	0.199871	0	0	0	0
Cowpea-35°C vs Cowpea-27°C	CALMAC_LOCUS1000	5.87442	9.74071	11.7746	9.35515	0	1.08763	1.1629	0	4.01367	0.00137859	0.0188956		-	7	14	11	10	0	1	1	0	1.31764	2.62094	2.55207	2.63127	0	0.225149	0.245515	0
Cowpea-35°C vs Cowpea-27°C	CALMAC_LOCUS17501	52.8698	181.595	96.3376	108.52	8.22915	2.17527	8.14033	8.84071	4.01204	8.42597e-12	3.62558e-09	PF14214:Helitron helicase-like domain at N-terminus	-	63	261	90	116	8	2	7	7	1.09915	4.52884	1.93536	2.82905	0.156027	0.0417367	0.159292	0.187335
Cowpea-35°C vs Cowpea-27°C	CALMAC_LOCUS14231	10.9096	1.39153	1.07042	0	0	0	0	0	4.00782	0.124148	1		-	13	2	1	0	0	0	0	0	4.1545	0.635675	0.393892	0	0	0	0	0
Cowpea-35°C vs Cowpea-27°C	CALMAC_LOCUS8258	0	11.1322	2.14084	0	0	0	0	0	3.99961	0.232156	1		-	0	16	2	0	0	0	0	0	0	4.1935	0.649618	0	0	0	0	0
Cowpea-35°C vs Cowpea-27°C	CALMAC_LOCUS13672	16.7841	1.39153	0	3.74206	1.02864	0	0	0	3.99938	0.0520085	0.212478	PF13843:Transposase IS4	-	20	2	0	4	1	0	0	0	1.52396	0.151567	0	0.426059	0.08518	0	0	0
Cowpea-35°C vs Cowpea-27°C	CALMAC_LOCUS20933	4.19601	2.08729	4.28167	2.80655	0	0	0	0	3.9992	0.0221015	1	Q9ULV0.3 RecName: Full=Unconventional myosin-Vb PF00063:Myosin head (motor domain)	Myosin_head	5	3	4	3	0	0	0	0	0.495067	0.295423	0.488152	0.415223	0	0	0	0
Cowpea-35°C vs Cowpea-27°C	CALMAC_LOCUS2997	9.23123	6.26188	3.21125	2.80655	0	0	1.1629	0	3.97791	0.00788566	0.06372	P42768.4 RecName: Full=Wiskott-Aldrich syndrome protein; Short=WASp PF00786:P21-Rho-binding domain|PF00568:WH1 domain	PBD	11	9	3	3	0	0	1	0	0.944947	0.768931	0.317642	0.360249	0	0	0.112045	0
Cowpea-35°C vs Cowpea-27°C	CALMAC_LOCUS10078	0	0.695765	0	34.6141	1.02864	0	0	1.26296	3.97399	NA	1		-	0	1	0	37	1	0	0	1	0	0.144129	0	7.49532	0.162001	0	0	0.222293
Cowpea-35°C vs Cowpea-27°C	CALMAC_LOCUS20801	14.2665	27.8306	21.4084	6.54861	2.05729	0	2.32581	0	3.97361	0.00020481	0.00491545	PF15898:cGMP-dependent protein kinase interacting domain	-	17	40	20	7	2	0	2	0	1.62863	3.8112	2.36159	0.937425	0.214189	0	0.249909	0
Cowpea-35°C vs Cowpea-27°C	CALMAC_LOCUS21018	25.1761	9.74071	7.49293	10.2907	2.05729	0	0	1.26296	3.97327	0.000670529	0.0111891	PF05485:THAP domain	THAP	30	14	7	11	2	0	0	1	3.22789	1.49815	0.928317	1.65446	0.240559	0	0	0.165044
Cowpea-35°C vs Cowpea-27°C	CALMAC_LOCUS11267	0	0.695765	9.63376	2.80655	0	0	0	0	3.96823	0.12627	1	PF00589:Phage integrase family	Phage_integrase	0	1	9	3	0	0	0	0	0	0.0280753	0.31314	0.118381	0	0	0	0
Cowpea-35°C vs Cowpea-27°C	CALMAC_LOCUS16231	0	0	0	37.4206	0	0	0	2.52592	3.96115	NA	1		-	0	0	0	40	0	0	0	2	0	0	0	10.642	0	0	0	0.58389
Cowpea-35°C vs Cowpea-27°C	CALMAC_LOCUS10242	16.7841	4.87035	6.42251	7.48412	0	0	0	2.52592	3.95611	0.00516135	0.0480927	Q8TEJ3.2 RecName: Full=SH3 domain-containing RING finger protein 3; AltName: Full=Plenty of SH3s 2; AltName: Full=SH3 multiple domains protein 4 PF14604:Variant SH3 domain	-	20	7	6	8	0	0	0	2	0.555245	0.193278	0.205309	0.310464	0	0	0	0.0851703
Cowpea-35°C vs Cowpea-27°C	CALMAC_LOCUS10750	14.2665	6.95765	0	0	0	0	1.1629	0	3.95482	0.112035	0.335436		-	17	10	0	0	0	0	1	0	4.22027	2.469	0	0	0	0	0.323795	0
Cowpea-35°C vs Cowpea-27°C	CALMAC_LOCUS1390	1.67841	0	0	11.2262	0	0	0	0	3.95165	0.243202	1	Q3URY6.3 RecName: Full=Armadillo repeat-containing protein 2 -	-	2	0	0	12	0	0	0	0	0.242969	0	0	2.03783	0	0	0	0
Cowpea-35°C vs Cowpea-27°C	CALMAC_LOCUS2638	32.7289	22.9602	3.21125	11.2262	0	1.08763	3.48871	0	3.95144	0.00131247	0.018218	P0CY46.1 RecName: Full=Epidermal growth factor receptor; Short=Egfr PF01030:Receptor L domain|PF14843:Growth factor receptor domain IV|PF00757:Furin-like cysteine rich region	-	39	33	3	12	0	1	3	0	2.97702	2.50531	0.282254	1.28046	0	0.0913036	0.298688	0
Cowpea-35°C vs Cowpea-27°C	CALMAC_LOCUS2758	49.513	1232.9	442.083	153.424	15.4297	45.6806	32.5613	27.7851	3.95132	2.13671e-06	0.000153233	O97477.1 RecName: Full=Inositol-3-phosphate synthase; Short=MIP synthase; AltName: Full=Myo-inositol 1-phosphate synthase; Short=IPS; Short=MI-1-P synthase PF01658:Myo-inositol-1-phosphate synthase|PF07994:Myo-inositol-1-phosphate synthase	-	59	1772	413	164	15	42	28	22	9.23793	275.941	79.7029	35.8949	2.62548	7.86579	5.71821	5.28383
Cowpea-35°C vs Cowpea-27°C	CALMAC_LOCUS16742	4.19601	5.56612	8.56335	2.80655	0	0	0	1.26296	3.93841	0.00735149	0.0610833	P78424.3 RecName: Full=POU domain, class 6, transcription factor 2; AltName: Full=Retina-derived POU domain factor 1; Short=RPF-1 PF00157:Pou domain N-terminal to homeobox domain|PF00046:Homeobox domain	Pou	5	8	8	3	0	0	0	1	0.191861	0.305306	0.378362	0.160917	0	0	0	0.0588598
Cowpea-35°C vs Cowpea-27°C	CALMAC_LOCUS11669	10.9096	21.5687	5.35209	13.0972	0	3.2629	0	0	3.93669	0.00213763	0.0257799	Q0V8F1.1 RecName: Full=Coronin-7; Short=Crn7 PF08953:Domain of unknown function (DUF1899)|PF16300:Type of WD40 repeat	-	13	31	5	14	0	3	0	0	0.530699	1.25862	0.25158	0.798912	0	0.146486	0	0
Cowpea-35°C vs Cowpea-27°C	CALMAC_LOCUS2978	0.839203	1.39153	2.14084	8.41964	0	0	0	0	3.93464	0.053156	1	P43125.2 RecName: Full=Protein retinal degeneration B; AltName: Full=Probable calcium transporter rdgB PF02121:Phosphatidylinositol transfer protein	IP_trans	1	2	2	9	0	0	0	0	0.182227	0.36247	0.449204	2.29256	0	0	0	0
Cowpea-35°C vs Cowpea-27°C	CALMAC_LOCUS20486	0	40.3544	31.0421	33.6785	0	0	6.97742	0	3.9196	0.0287816	0.147809	PF12017:Transposase protein|PF05485:THAP domain	THAP	0	58	29	36	0	0	6	0	0	0.943557	0.584669	0.82315	0	0	0.128009	0
Cowpea-35°C vs Cowpea-27°C	CALMAC_LOCUS5616	12.588	0	0	0	0	0	0	0	3.91953	0.249672	1	Q6AZB8.1 RecName: Full=Putative nuclease HARBI1; AltName: Full=Harbinger transposase-derived nuclease PF13359:DDE superfamily endonuclease	-	15	0	0	0	0	0	0	0	0.87454	0	0	0	0	0	0	0
Cowpea-35°C vs Cowpea-27°C	CALMAC_LOCUS54	0	16.0026	10.7042	23.3879	0	3.2629	0	0	3.91925	0.0302649	0.152565		-	0	23	10	25	0	3	0	0	0	0.884492	0.476582	1.35127	0	0.138748	0	0
Cowpea-35°C vs Cowpea-27°C	CALMAC_LOCUS7047	6.71362	0.695765	4.28167	0.935515	0	0	0	0	3.91735	0.0564467	1		-	8	1	4	1	0	0	0	0	1.7843	0.221824	1.09961	0.311778	0	0	0	0
Cowpea-35°C vs Cowpea-27°C	CALMAC_LOCUS19987	3.35681	6.26188	6.42251	4.67758	0	1.08763	0	0	3.91421	0.00647151	0.0560835	PF00100:Zona pellucida-like domain	Zona_pellucida	4	9	6	5	0	1	0	0	0.286923	0.642063	0.530467	0.501351	0	0.0857978	0	0
Cowpea-35°C vs Cowpea-27°C	CALMAC_LOCUS9286	8.39203	13.9153	18.1971	10.2907	1.02864	1.08763	1.1629	0	3.91223	0.000235888	0.00539275		-	10	20	17	11	1	1	1	0	1.87821	3.73598	3.93546	2.88805	0.209961	0.224655	0.244977	0
Cowpea-35°C vs Cowpea-27°C	CALMAC_LOCUS19507	14.2665	33.3967	27.8309	24.3234	0	6.5258	0	0	3.9106	0.000656143	0.0110562	Q9VYV5.1 RecName: Full=Alpha-(1,6)-fucosyltransferase; Short=Alpha1-6FucT; AltName: Full=GDP-L-Fuc:N-acetyl-beta-D-glucosaminide alpha1,6-fucosyltransferase; AltName: Full=GDP-fucose--glycoprotein fucosyltransferase; AltName: Full=Glycoprotein 6-alpha-L-fucosyltransferase PF07727:Reverse transcriptase (RNA-dependent DNA polymerase)	RVT_2	17	48	26	26	0	6	0	0	0.25697	0.721613	0.484405	0.54938	0	0.108481	0	0
Cowpea-35°C vs Cowpea-27°C	CALMAC_LOCUS2570	10470.7	23196.8	13549.4	233.879	146.067	2712.56	160.481	169.236	3.89549	0.000740144	0.0119904		-	12477	33340	12658	250	142	2494	138	134	1723.57	4580.51	2155.19	48.2752	21.9281	412.084	24.8643	28.394
Cowpea-35°C vs Cowpea-27°C	CALMAC_LOCUS10318	24.3369	23.656	23.5492	12.1617	0	3.2629	2.32581	0	3.89481	2.21217e-05	0.000873844	Q6P0Q8.2 RecName: Full=Microtubule-associated serine/threonine-protein kinase 2 PF08926:Domain of unknown function (DUF1908)	-	29	34	22	13	0	3	2	0	1.71175	1.99596	1.60054	1.07264	0	0.211804	0.153976	0
Cowpea-35°C vs Cowpea-27°C	CALMAC_LOCUS4330	20.1409	36.8755	13.9154	10.2907	3.08593	2.17527	0	0	3.89385	0.000119669	0.00329344	Q49LS8.1 RecName: Full=XK-related protein 6 PF09815:XK-related protein	-	24	53	13	11	3	2	0	0	1.80626	3.9671	1.2059	1.15725	0.252396	0.18004	0	0
Cowpea-35°C vs Cowpea-27°C	CALMAC_LOCUS6517	9.23123	12.5238	9.63376	1.87103	0	2.17527	0	0	3.8837	0.00870232	0.0683924	P51023.2 RecName: Full=ETS-like protein pointed, isoform P2/D; Short=D-ETS-2 PF02198:Sterile alpha motif (SAM)/Pointed domain	SAM_PNT	11	18	9	2	0	2	0	0	0.868307	1.41313	0.875637	0.220687	0	0.188834	0	0
Cowpea-35°C vs Cowpea-27°C	CALMAC_LOCUS20238	5.03522	6.95765	5.35209	2.80655	0	0	0	1.26296	3.88041	0.00782012	0.0634833	P24014.2 RecName: Full=Protein slit; Short=dSlit; Contains: RecName: Full=Protein slit N-product; Contains: RecName: Full=Protein slit C-product; Flags: Precursor PF01462:Leucine rich repeat N-terminal domain|PF13855:Leucine rich repeat	-	6	10	5	3	0	0	0	1	0.245406	0.406783	0.252061	0.171522	0	0	0	0.0627388
Cowpea-35°C vs Cowpea-27°C	CALMAC_LOCUS3506	7.55283	3.47882	1.07042	0	0	0	0	0	3.86663	0.128004	1	Q6AZB8.1 RecName: Full=Putative nuclease HARBI1; AltName: Full=Harbinger transposase-derived nuclease PF13359:DDE superfamily endonuclease	-	9	5	1	0	0	0	0	0	0.73975	0.408735	0.101308	0	0	0	0	0
Cowpea-35°C vs Cowpea-27°C	CALMAC_LOCUS2419	3.35681	4.87035	4.28167	7.48412	0	0	1.1629	0	3.8624	0.00797395	0.064261	Q16832.2 RecName: Full=Discoidin domain-containing receptor 2; Short=Discoidin domain receptor 2; AltName: Full=CD167 antigen-like family member B; AltName: Full=Discoidin domain-containing receptor tyrosine kinase 2; AltName: Full=Neurotrophic tyrosine kinase, receptor-related 3; AltName: Full=Receptor protein-tyrosine kinase TKT; AltName: Full=Tyrosine-protein kinase TYRO10; AltName: CD_antigen…	Pkinase_Tyr	4	7	4	8	0	0	1	0	0.11566	0.201304	0.142556	0.323356	0	0	0.0377142	0
Cowpea-35°C vs Cowpea-27°C	CALMAC_LOCUS5608	65.4578	81.4045	43.8872	21.5168	4.11458	5.43817	0	5.05183	3.86175	2.03955e-07	2.08242e-05	A2A791.1 RecName: Full=Zinc finger MYM-type protein 4; AltName: Full=Zinc finger protein 262 PF06467:MYM-type Zinc finger with FCS sequence motif	-	78	117	41	23	4	5	0	4	2.16968	3.2368	1.40568	0.894323	0.124381	0.166357	0	0.170672
Cowpea-35°C vs Cowpea-27°C	CALMAC_LOCUS16475	35.2465	348.578	307.21	523.888	23.6588	21.7527	23.2581	15.1555	3.85547	1.7785e-08	2.55088e-06	Q9NRK6.2 RecName: Full=ATP-binding cassette sub-family B member 10, mitochondrial; AltName: Full=ATP-binding cassette transporter 10; Short=ABC transporter 10 protein; AltName: Full=Mitochondrial ATP-binding cassette 2; Short=M-ABC2; Flags: Precursor PF00005:ABC transporter|PF00664:ABC transporter transmembrane region|PF07673:Protein of unknown function (DUF1602)	ABC_membrane	42	501	287	560	23	20	20	12	0.879716	10.4366	7.40929	16.3963	0.538536	0.501064	0.54639	0.385547
Cowpea-35°C vs Cowpea-27°C	CALMAC_LOCUS18622	10.9096	0	1.07042	0	0	0	0	0	3.84725	0.258664	1	P34257.1 RecName: Full=Transposable element Tc3 transposase PF13518:Helix-turn-helix domain|PF01498:Transposase|PF13358:DDE superfamily endonuclease	Transposase_5	13	0	1	0	0	0	0	0	0.938791	0	0.0890076	0	0	0	0	0
Cowpea-35°C vs Cowpea-27°C	CALMAC_LOCUS52	4.19601	1.39153	6.42251	0	0	0	0	0	3.84393	0.121509	1	A4IIY1.1 RecName: Full=Probable E3 ubiquitin-protein ligase RNF144A; AltName: Full=RING finger protein 144A PF01485:IBR domain, a half RING-finger domain	IBR	5	2	6	0	0	0	0	0	0.516566	0.205502	0.764026	0	0	0	0	0
Cowpea-35°C vs Cowpea-27°C	CALMAC_LOCUS15548	3.35681	1.39153	5.35209	1.87103	0	0	0	0	3.83441	0.04104	1		-	4	2	5	2	0	0	0	0	1.38699	0.68972	2.1369	0.969414	0	0	0	0
Cowpea-35°C vs Cowpea-27°C	CALMAC_LOCUS17875	4.19601	5.56612	1.07042	0.935515	0	0	0	0	3.83394	0.0567881	1	Q9V4K2.3 RecName: Full=Gustatory receptor for sugar taste 43a PF08395:7tm Chemosensory receptor	-	5	8	1	1	0	0	0	0	0.31721	0.504773	0.0781948	0.0886834	0	0	0	0
Cowpea-35°C vs Cowpea-27°C	CALMAC_LOCUS578	5.87442	3.47882	7.49293	2.80655	0	0	0	1.26296	3.83146	0.0098068	0.073753	Q16787.2 RecName: Full=Laminin subunit alpha-3; AltName: Full=Epiligrin 170 kDa subunit; Short=E170; AltName: Full=Epiligrin subunit alpha; AltName: Full=Kalinin subunit alpha; AltName: Full=Laminin-5 subunit alpha; AltName: Full=Laminin-6 subunit alpha; AltName: Full=Laminin-7 subunit alpha; AltName: Full=Nicein subunit alpha; Flags: Precursor PF00052:Laminin B (Domain IV)|PF00053:Laminin EGF do…	Laminin_EGF	7	5	7	3	0	0	0	1	0.558218	0.396557	0.688027	0.334421	0	0	0	0.122323
Cowpea-35°C vs Cowpea-27°C	CALMAC_LOCUS13736	0	4.17459	1.07042	6.54861	0	0	0	0	3.82549	0.133618	1		-	0	6	1	7	0	0	0	0	0	0.658611	0.136035	1.07997	0	0	0	0
Cowpea-35°C vs Cowpea-27°C	CALMAC_LOCUS1693	9.23123	2.08729	5.35209	2.80655	0	1.08763	0	0	3.82245	0.0140892	0.0943029		-	11	3	5	3	0	1	0	0	1.70673	0.462937	0.956186	0.650666	0	0.185584	0	0
Cowpea-35°C vs Cowpea-27°C	CALMAC_LOCUS15517	0	0	11.7746	0	0	0	0	0	3.81226	0.263097	1		-	0	0	11	0	0	0	0	0	0	0	1.04612	0	0	0	0	0
Cowpea-35°C vs Cowpea-27°C	CALMAC_LOCUS20554	0	46.6162	12.845	9.35515	0	0	0	5.05183	3.80921	0.0430082	0.190257		-	0	67	12	10	0	0	0	4	0	1.86811	0.41465	0.391891	0	0	0	0.172013
Cowpea-35°C vs Cowpea-27°C	CALMAC_LOCUS20150	5.03522	1.39153	2.14084	22.4524	2.05729	0	0	0	3.80711	0.0271492	0.142491	Q9VB11.5 RecName: Full=Protein unc-80 homolog -	-	6	2	2	24	2	0	0	0	0.517502	0.171562	0.212614	2.8936	0.192835	0	0	0
Cowpea-35°C vs Cowpea-27°C	CALMAC_LOCUS16919	2.51761	4.87035	3.21125	0.935515	0	0	0	0	3.79797	0.0479331	1	Q96D71.3 RecName: Full=RalBP1-associated Eps domain-containing protein 1; AltName: Full=RalBP1-interacting protein 1 -	-	3	7	3	1	0	0	0	0	0.600327	1.39314	0.739927	0.279726	0	0	0	0
Cowpea-35°C vs Cowpea-27°C	CALMAC_LOCUS1228	11.7488	4.17459	2.14084	0.935515	0	0	1.1629	0	3.79742	0.0265027	0.140477		-	14	6	2	1	0	0	1	0	1.3814	0.588805	0.243233	0.137929	0	0	0.128697	0
Cowpea-35°C vs Cowpea-27°C	CALMAC_LOCUS16209	0	0	0	95.4225	3.08593	0	0	3.78888	3.79712	NA	1	Q9PU45.1 RecName: Full=Radixin PF00373:FERM central domain	Band_41	0	0	0	102	3	0	0	3	0	0	0	23.1721	0.545023	0	0	0.747866
Cowpea-35°C vs Cowpea-27°C	CALMAC_LOCUS14295	0	0	10.7042	0.935515	0	0	0	0	3.79607	0.265168	1		-	0	0	10	1	0	0	0	0	0	0	0.843155	0.0956251	0	0	0	0
Cowpea-35°C vs Cowpea-27°C	CALMAC_LOCUS2292	3.35681	4.87035	4.28167	6.54861	1.02864	0	0	0	3.79384	0.0092673	0.071205	Q4U2R1.3 RecName: Full=E3 ubiquitin-protein ligase HERC2; AltName: Full=HECT domain and RCC1-like domain-containing protein 2; AltName: Full=HECT-type E3 ubiquitin transferase HERC2 PF00415:Regulator of chromosome condensation (RCC1) repeat	-	4	7	4	7	1	0	0	0	0.503064	0.87557	0.620047	1.23063	0.140591	0	0	0
Cowpea-35°C vs Cowpea-27°C	CALMAC_LOCUS8280	8.39203	6.26188	4.28167	0	0	0	0	1.26296	3.79007	0.0471296	0.200924	PF13843:Transposase IS4	-	10	9	4	0	0	0	0	1	0.333775	0.298762	0.164556	0	0	0	0	0.0511984
Cowpea-35°C vs Cowpea-27°C	CALMAC_LOCUS13798	2.51761	4.87035	2.14084	1.87103	0	0	0	0	3.78432	0.0420185	1		-	3	7	2	2	0	0	0	0	0.535291	1.24221	0.439846	0.498844	0	0	0	0
Cowpea-35°C vs Cowpea-27°C	CALMAC_LOCUS3562	4.19601	1.39153	2.14084	3.74206	0	0	0	0	3.78099	0.0428955	1	P82798.1 RecName: Full=Transcriptional regulator ATRX; AltName: Full=ATP-dependent helicase ATRX; AltName: Full=X-linked nuclear protein -	-	5	2	2	4	0	0	0	0	0.540698	0.215102	0.266573	0.60466	0	0	0	0
Cowpea-35°C vs Cowpea-27°C	CALMAC_LOCUS10274	76.3675	57.0527	58.873	53.3244	8.22915	2.17527	2.32581	5.05183	3.77459	1.92685e-12	1.05521e-09	Q00174.2 RecName: Full=Laminin subunit alpha; AltName: Full=Laminin A chain; Flags: Precursor PF00055:Laminin N-terminal (Domain VI)|PF00052:Laminin B (Domain IV)|PF00053:Laminin EGF domain	Laminin_EGF	91	82	55	57	8	2	2	4	2.2519	2.01814	1.67754	1.97174	0.221306	0.0591983	0.0645532	0.151835
Cowpea-35°C vs Cowpea-27°C	CALMAC_LOCUS9769	15.9449	5.56612	7.49293	1.87103	0	2.17527	0	0	3.7737	0.0140297	0.0942193	P78333.1 RecName: Full=Glypican-5; Contains: RecName: Full=Secreted glypican-5; Flags: Precursor PF01153:Glypican	-	19	8	7	2	0	2	0	0	2.57075	1.07653	1.16736	0.37827	0	0.323673	0	0
Cowpea-35°C vs Cowpea-27°C	CALMAC_LOCUS10936	14.2665	4.17459	12.845	14.9682	0	2.17527	1.1629	0	3.77019	0.00137558	0.0188759	Q9W5D0.4 RecName: Full=Uncharacterized protein CG43867 PF00784:MyTH4 domain|PF00373:FERM central domain|PF00169:PH domain|PF00078:Reverse transcriptase (RNA-dependent DNA polymerase)	Band_41	17	6	12	16	0	2	1	0	0.337035	0.118306	0.29323	0.443417	0	0.0474271	0.0258586	0
Cowpea-35°C vs Cowpea-27°C	CALMAC_LOCUS7788	6.71362	19.4814	26.7605	21.5168	4.11458	1.08763	0	0	3.76948	0.00038219	0.00757392	O70172.1 RecName: Full=Phosphatidylinositol 5-phosphate 4-kinase type-2 alpha; AltName: Full=1-phosphatidylinositol 5-phosphate 4-kinase 2-alpha; AltName: Full=Diphosphoinositide kinase 2-alpha; AltName: Full=Phosphatidylinositol 5-phosphate 4-kinase type II alpha; Short=PI(5)P 4-kinase type II alpha; Short=PIP4KII-alpha; AltName: Full=PtdIns(5)P-4-kinase isoform 2-alpha PF01504:Phosphatidylinosi…	PIP5K	8	28	25	23	4	1	0	0	0.13898	0.483783	0.535309	0.558544	0.0776814	0.0207794	0	0
Cowpea-35°C vs Cowpea-27°C	CALMAC_LOCUS6446	7.55283	2.78306	7.49293	0.935515	0	1.08763	0	0	3.76669	0.0218102	0.125069		-	9	4	7	1	0	1	0	0	0.271607	0.120057	0.260374	0.0421856	0	0.0360968	0	0
Cowpea-35°C vs Cowpea-27°C	CALMAC_LOCUS8424	2.51761	5.56612	3.21125	0	0	0	0	0	3.76643	0.125845	1		-	3	8	3	0	0	0	0	0	0.235509	0.624604	0.290274	0	0	0	0	0
Cowpea-35°C vs Cowpea-27°C	CALMAC_LOCUS4037	0	0	0	18.7103	1.02864	0	0	0	3.76638	0.26485	0.551316		-	0	0	0	20	1	0	0	0	0	0	0	5.44194	0.217596	0	0	0
Cowpea-35°C vs Cowpea-27°C	CALMAC_LOCUS17151	1.67841	0.695765	4.28167	4.67758	0	0	0	0	3.75347	0.0594681	1	P91943.1 RecName: Full=Protein pangolin, isoforms A/H/I/S; AltName: Full=dTCF -	-	2	1	4	5	0	0	0	0	0.265983	0.132268	0.655671	0.929523	0	0	0	0
Cowpea-35°C vs Cowpea-27°C	CALMAC_LOCUS13958	4.19601	1.39153	7.49293	5.61309	0	1.08763	0	0	3.75254	0.0163115	0.103323		-	5	2	7	6	0	1	0	0	0.708995	0.282054	1.22341	1.1893	0	0.169607	0	0
Cowpea-35°C vs Cowpea-27°C	CALMAC_LOCUS18226	6.71362	0.695765	7.49293	3.74206	0	1.08763	0	0	3.75185	0.0235927	0.131109	P42128.2 RecName: Full=Forkhead box protein K1; AltName: Full=Myocyte nuclear factor; Short=MNF PF00250:Forkhead domain	Fork_head	8	1	7	4	0	1	0	0	0.632078	0.0785797	0.68168	0.441781	0	0.0945043	0	0
Cowpea-35°C vs Cowpea-27°C	CALMAC_LOCUS16432	7.55283	0.695765	1.07042	1.87103	0	0	0	0	3.74998	0.0780119	1	Q9JLB4.3 RecName: Full=Cubilin; AltName: Full=Intrinsic factor-cobalamin receptor; Flags: Precursor PF00431:CUB domain	CUB	9	1	1	2	0	0	0	0	0.223491	0.0246971	0.0306068	0.0694245	0	0	0	0
Cowpea-35°C vs Cowpea-27°C	CALMAC_LOCUS10421	12.588	75.8384	44.9576	21.5168	1.02864	2.17527	3.48871	5.05183	3.74995	7.97317e-06	0.000430766	O46107.2 RecName: Full=Lipase 1; Short=DmLip1; Flags: Precursor PF04083:Partial alpha/beta-hydrolase lipase region	-	15	109	42	23	1	2	3	4	0.797454	5.76329	2.75211	1.70926	0.0594304	0.127179	0.208025	0.326195
Cowpea-35°C vs Cowpea-27°C	CALMAC_LOCUS3622	0	0	0	11.2262	0	0	0	0	3.74978	0.271146	1		-	0	0	0	12	0	0	0	0	0	0	0	4.39349	0	0	0	0
Cowpea-35°C vs Cowpea-27°C	CALMAC_LOCUS7901	0	0	0	11.2262	0	0	0	0	3.74978	0.271146	1		-	0	0	0	12	0	0	0	0	0	0	0	4.36678	0	0	0	0
Cowpea-35°C vs Cowpea-27°C	CALMAC_LOCUS282	11.7488	9.04494	7.49293	1.87103	1.02864	0	0	1.26296	3.74726	0.00712869	0.0596419	Q92973.2 RecName: Full=Transportin-1; AltName: Full=Importin beta-2; AltName: Full=Karyopherin beta-2; AltName: Full=M9 region interaction protein; Short=MIP PF13513:HEAT-like repeat|PF04118:Dopey, N-terminal|PF03810:Importin-beta N-terminal domain	-	14	13	7	2	1	0	0	1	0.489209	0.451793	0.301485	0.0976929	0.0390626	0	0	0.0536006
Cowpea-35°C vs Cowpea-27°C	CALMAC_LOCUS20402	6.71362	5.56612	5.35209	13.0972	0	0	2.32581	0	3.74398	0.00736614	0.0611244		-	8	8	5	14	0	0	2	0	0.520253	0.517421	0.400771	1.27268	0	0	0.169642	0
Cowpea-35°C vs Cowpea-27°C	CALMAC_LOCUS16489	0.839203	0	3.21125	25.2589	2.05729	0	0	0	3.73386	0.0903411	0.295944		-	1	0	3	27	2	0	0	0	0.0801934	0	0.296525	3.02669	0.179293	0	0	0
Cowpea-35°C vs Cowpea-27°C	CALMAC_LOCUS6275	3.35681	4.17459	3.21125	7.48412	0	0	1.1629	0	3.72972	0.0126482	0.0881049	Q90953.1 RecName: Full=Versican core protein; AltName: Full=Chondroitin sulfate proteoglycan core protein 2; Short=Chondroitin sulfate proteoglycan 2; AltName: Full=Large fibroblast proteoglycan; AltName: Full=PG-M; Flags: Precursor PF00008:EGF-like domain	EGF	4	6	3	8	0	0	1	0	0.468014	0.6982	0.432635	1.30844	0	0	0.152608	0
Cowpea-35°C vs Cowpea-27°C	CALMAC_LOCUS16429	0.839203	0	7.49293	2.80655	0	0	0	0	3.72915	0.158573	1	P47736.2 RecName: Full=Rap1 GTPase-activating protein 1; Short=Rap1GAP; Short=Rap1GAP1 PF02145:Rap/ran-GAP	-	1	0	7	3	0	0	0	0	0.0217543	0	0.187691	0.0912288	0	0	0	0
Cowpea-35°C vs Cowpea-27°C	CALMAC_LOCUS15798	0	123.846	49.2392	141.263	0	1.08763	13.9548	8.84071	3.72563	0.00976435	0.0734796	P18172.4 RecName: Full=Glucose dehydrogenase [FAD, quinone]; Contains: RecName: Full=Glucose dehydrogenase [FAD, quinone] short protein; Flags: Precursor PF05199:GMC oxidoreductase|PF00732:GMC oxidoreductase	-	0	178	46	151	0	1	12	7	0	4.06382	1.3015	4.84538	0	0.0274571	0.35929	0.246482
Cowpea-35°C vs Cowpea-27°C	CALMAC_LOCUS8081	36.9249	19.4814	40.6759	19.6458	4.11458	3.2629	1.1629	0	3.71893	2.38414e-06	0.000164017	Q96Q04.2 RecName: Full=Serine/threonine-protein kinase LMTK3; AltName: Full=Lemur tyrosine kinase 3; Flags: Precursor PF07714:Protein tyrosine kinase	Pkinase_Tyr	44	28	38	21	4	3	1	0	0.8592	0.543787	0.91459	0.573227	0.0873163	0.0700702	0.0254695	0
Cowpea-35°C vs Cowpea-27°C	CALMAC_LOCUS16936	5.87442	9.04494	1.07042	1.87103	0	0	0	1.26296	3.71761	0.0269209	0.141944		-	7	13	1	2	0	0	0	1	1.17324	2.16702	0.206581	0.468582	0	0	0	0.257094
Cowpea-35°C vs Cowpea-27°C	CALMAC_LOCUS11976	10.9096	0	0	0	0	0	0	0	3.71338	0.275912	1	Q6DC39.1 RecName: Full=Desumoylating isopeptidase 2; Short=DeSI-2; AltName: Full=PPPDE peptidase domain-containing protein 1; AltName: Full=Protein FAM152A PF05903:PPPDE putative peptidase domain	-	13	0	0	0	0	0	0	0	0.239751	0	0	0	0	0	0	0
Cowpea-35°C vs Cowpea-27°C	CALMAC_LOCUS10154	11.7488	36.1798	68.5068	41.1627	1.02864	10.8763	0	0	3.70802	0.00128553	0.0179581	Q24352.1 RecName: Full=Gamma-aminobutyric acid receptor alpha-like; AltName: Full=GABA(A) receptor alpha-like and glycine receptor-like subunit of Drosophila; Short=GRD; Flags: Precursor PF02932:Neurotransmitter-gated ion-channel transmembrane region|PF02931:Neurotransmitter-gated ion-channel ligand binding domain	Neur_chan_LBD	14	52	64	44	1	10	0	0	0.569892	2.10522	3.21104	2.5037	0.0455049	0.486895	0	0
Cowpea-35°C vs Cowpea-27°C	CALMAC_LOCUS5535	37.7641	40.3544	39.6055	27.1299	5.14322	4.35054	0	1.26296	3.7076	6.28526e-08	7.888e-06	Q92538.2 RecName: Full=Golgi-specific brefeldin A-resistance guanine nucleotide exchange factor 1; Short=BFA-resistant GEF 1 PF16213:Dimerisation and cyclophilin-binding domain of Mon2|PF01369:Sec7 domain|PF12783:Guanine nucleotide exchange factor in Golgi transport N-terminal	Sec7	45	58	37	29	5	4	0	1	1.00446	1.28759	1.01794	0.904862	0.124762	0.106794	0	0.034239
Cowpea-35°C vs Cowpea-27°C	CALMAC_LOCUS3117	4.19601	0	1.07042	5.61309	0	0	0	0	3.70453	0.154645	1	Q80WQ4.1 RecName: Full=Probable tRNA methyltransferase 9-like protein; Short=TRM9L PF08241:Methyltransferase domain	Methyltransf_11	5	0	1	6	0	0	0	0	0.160027	0	0.039448	0.268436	0	0	0	0
Cowpea-35°C vs Cowpea-27°C	CALMAC_LOCUS13092	62.9402	68.8807	109.183	70.1636	14.401	3.2629	5.81452	0	3.69956	1.57851e-07	1.683e-05	P98158.1 RecName: Full=Low-density lipoprotein receptor-related protein 2; Short=LRP-2; AltName: Full=Glycoprotein 330; Short=gp330; AltName: Full=Megalin; Flags: Precursor PF00058:Low-density lipoprotein receptor repeat class B|PF00057:Low-density lipoprotein receptor domain class A|PF14670:Coagulation Factor Xa inhibitory site|PF07645:Calcium-binding EGF domain	Ldl_recept_a	75	99	102	75	14	3	5	0	1.33711	1.75538	2.24135	1.86911	0.279016	0.0639733	0.116267	0
Cowpea-35°C vs Cowpea-27°C	CALMAC_LOCUS10801	20.1409	21.5687	41.7463	17.7748	4.11458	2.17527	0	1.26296	3.69856	7.80406e-06	0.000425445	Q9NU22.2 RecName: Full=Midasin; AltName: Full=MIDAS-containing protein PF07728:AAA domain (dynein-related subfamily)	AAA_5	24	31	39	19	4	2	0	1	0.726075	0.932742	1.45424	0.803507	0.135277	0.072372	0	0.0464059
Cowpea-35°C vs Cowpea-27°C	CALMAC_LOCUS20167	16.7841	27.1348	18.1971	8.41964	4.11458	1.08763	0	0	3.69569	0.00035996	0.0073625	P55197.2 RecName: Full=Protein AF-10; AltName: Full=ALL1-fused gene from chromosome 10 protein PF13832:PHD-zinc-finger like domain|PF13831:PHD-finger	-	20	39	17	9	4	1	0	0	1.05476	2.04559	1.10503	0.663487	0.235819	0.0630804	0	0
Cowpea-35°C vs Cowpea-27°C	CALMAC_LOCUS5237	10.9096	0.695765	4.28167	1.87103	1.02864	0	0	0	3.69025	0.0358744	0.170096		-	13	1	4	2	1	0	0	0	4.61994	0.353446	1.75208	0.993549	0.397271	0	0	0
Cowpea-35°C vs Cowpea-27°C	CALMAC_LOCUS3188	1.67841	4.87035	3.21125	0.935515	0	0	0	0	3.68883	0.0623159	1	A1L157.2 RecName: Full=Tetraspanin-11; Short=Tspan-11 PF00335:Tetraspanin family	Tetraspannin	2	7	3	1	0	0	0	0	0.167442	0.582857	0.309569	0.117031	0	0	0	0
Cowpea-35°C vs Cowpea-27°C	CALMAC_LOCUS16181	10.9096	11.1322	25.69	10.2907	1.02864	2.17527	1.1629	0	3.68776	0.000233417	0.00534641	Q5JCS6.1 RecName: Full=Signal-induced proliferation-associated 1-like protein 2; Short=SIPA1-like protein 2; AltName: Full=Serine-rich synapse-associated protein PF02145:Rap/ran-GAP	-	13	16	24	11	1	2	1	0	1.67935	2.05564	3.82128	1.98635	0.144408	0.309027	0.168491	0
Cowpea-35°C vs Cowpea-27°C	CALMAC_LOCUS7015	7.55283	6.26188	9.63376	5.61309	1.02864	1.08763	0	0	3.68727	0.00413809	0.0411011		-	9	9	9	6	1	1	0	0	0.713061	0.70918	0.878878	0.66451	0.0885683	0.0947665	0	0
Cowpea-35°C vs Cowpea-27°C	CALMAC_LOCUS17146	0.839203	5.56612	4.28167	0	0	0	0	0	3.68409	0.156277	1		-	1	8	4	0	0	0	0	0	0.162209	1.29061	0.799719	0	0	0	0	0
Cowpea-35°C vs Cowpea-27°C	CALMAC_LOCUS3055	1.67841	0.695765	7.49293	0.935515	0	0	0	0	3.67996	0.0875294	1		-	2	1	7	1	0	0	0	0	0.341903	0.170021	1.47493	0.238967	0	0	0	0
Cowpea-35°C vs Cowpea-27°C	CALMAC_LOCUS13419	12.588	14.6111	4.28167	11.2262	1.02864	1.08763	1.1629	0	3.679	0.00104118	0.0154484	O00410.4 RecName: Full=Importin-5; Short=Imp5; AltName: Full=Importin subunit beta-3; AltName: Full=Karyopherin beta-3; AltName: Full=Ran-binding protein 5; Short=RanBP5 -	-	15	21	4	12	1	1	1	0	2.66535	3.71118	0.876041	2.98065	0.198636	0.212537	0.231762	0
Cowpea-35°C vs Cowpea-27°C	CALMAC_LOCUS1756	9.23123	1.39153	0	0	0	0	0	0	3.67599	0.280868	1	Q80TF4.3 RecName: Full=Kelch-like protein 13; AltName: Full=BTB and kelch domain-containing protein 2 PF00651:BTB/POZ domain|PF07707:BTB And C-terminal Kelch	BTB	11	2	0	0	0	0	0	0	0.361794	0.0654227	0	0	0	0	0	0
Cowpea-35°C vs Cowpea-27°C	CALMAC_LOCUS19803	57.905	68.185	40.6759	31.8075	5.14322	3.2629	6.97742	0	3.67228	2.51004e-08	3.43647e-06	Q13569.2 RecName: Full=G/T mismatch-specific thymine DNA glycosylase; AltName: Full=Thymine-DNA glycosylase; Short=hTDG PF03167:Uracil DNA glycosylase superfamily	UDG	69	98	38	34	5	3	6	0	4.39704	6.21107	2.98467	3.0287	0.356184	0.228667	0.498702	0
Cowpea-35°C vs Cowpea-27°C	CALMAC_LOCUS5639	6.71362	10.4365	9.63376	1.87103	1.02864	0	1.1629	0	3.67154	0.00846494	0.0669636		-	8	15	9	2	1	0	1	0	0.349578	0.651891	0.484728	0.122166	0.0488481	0	0.0569946	0
Cowpea-35°C vs Cowpea-27°C	CALMAC_LOCUS985	9.23123	7.65341	7.49293	3.74206	2.05729	0	0	0	3.66053	0.00891085	0.0691294	PF13912:C2H2-type zinc finger|PF07776:Zinc-finger associated domain (zf-AD)	zf-AD	11	11	7	4	2	0	0	0	0.736601	0.732592	0.577749	0.374426	0.149714	0	0	0
Cowpea-35°C vs Cowpea-27°C	CALMAC_LOCUS11956	15.1057	16.0026	18.1971	7.48412	2.05729	0	1.1629	1.26296	3.6561	0.000182812	0.00451335	Q9P2D3.2 RecName: Full=HEAT repeat-containing protein 5B -	-	18	23	17	8	2	0	1	1	1.34289	1.70658	1.56321	0.834304	0.166799	0	0.0973078	0.114438
Cowpea-35°C vs Cowpea-27°C	CALMAC_LOCUS16702	7.55283	0	1.07042	1.87103	0	0	0	0	3.65548	0.172634	1	P92523.1 RecName: Full=Uncharacterized mitochondrial protein AtMg00860; AltName: Full=ORF158 -	-	9	0	1	2	0	0	0	0	0.853621	0	0.116902	0.265166	0	0	0	0
Cowpea-35°C vs Cowpea-27°C	CALMAC_LOCUS6096	52.0306	137.761	58.873	5.61309	4.11458	0	1.1629	15.1555	3.65443	0.00132074	0.01829	Q3SZD7.1 RecName: Full=Carbonyl reductase [NADPH] 1; AltName: Full=15-hydroxyprostaglandin dehydrogenase [NADP(+)]; AltName: Full=NADPH-dependent carbonyl reductase 1; AltName: Full=Prostaglandin 9-ketoreductase; AltName: Full=Prostaglandin-E(2) 9-reductase PF00106:short chain dehydrogenase	adh_short	62	198	55	6	4	0	1	12	2.98992	9.49647	3.26912	0.404468	0.215636	0	0.0628994	0.88767
Cowpea-35°C vs Cowpea-27°C	CALMAC_LOCUS1263	45.317	8.34918	9.63376	5.61309	3.08593	1.08763	1.1629	0	3.65223	0.00154208	0.020484		-	54	12	9	6	3	1	1	0	1.66185	0.367289	0.341382	0.258116	0.103208	0.0368101	0.0401399	0
Cowpea-35°C vs Cowpea-27°C	CALMAC_LOCUS5842	5.87442	14.6111	12.845	9.35515	0	1.08763	2.32581	0	3.65214	0.00141027	0.0191555		-	7	21	12	10	0	1	2	0	0.447408	1.33492	0.94534	0.893452	0	0.0764497	0.16673	0
Cowpea-35°C vs Cowpea-27°C	CALMAC_LOCUS16553	1.67841	2.78306	3.21125	2.80655	0	0	0	0	3.65034	0.0497796	1	Q9DDD0.1 RecName: Full=Neurexin-1; AltName: Full=Neurexin I-alpha; AltName: Full=Neurexin-1-alpha PF02210:Laminin G domain	Laminin_G_2	2	4	3	3	0	0	0	0	0.241598	0.480567	0.44667	0.506584	0	0	0	0
Cowpea-35°C vs Cowpea-27°C	CALMAC_LOCUS19913	9.23123	4.17459	0	3.74206	1.02864	0	0	0	3.64946	0.0596798	0.232242	PF00059:Lectin C-type domain	Lectin_C	11	6	0	4	1	0	0	0	1.28004	0.694406	0	0.650666	0.130085	0	0	0
Cowpea-35°C vs Cowpea-27°C	CALMAC_LOCUS325	3.35681	4.17459	13.9154	7.48412	0	0	2.32581	0	3.64359	0.0137169	0.0926662		-	4	6	13	8	0	0	2	0	0.108003	0.161123	0.432635	0.301949	0	0	0.0704346	0
Cowpea-35°C vs Cowpea-27°C	CALMAC_LOCUS14399	3.35681	4.17459	0	2.80655	0	0	0	0	3.642	0.139463	1		-	4	6	0	3	0	0	0	0	0.271894	0.405621	0	0.285054	0	0	0	0
Cowpea-35°C vs Cowpea-27°C	CALMAC_LOCUS21097	3.35681	0	4.28167	2.80655	0	0	0	0	3.6404	0.148837	1	Q9W0S9.2 RecName: Full=Disco-interacting protein 2 -	-	4	0	4	3	0	0	0	0	0.453757	0	0.559274	0.475719	0	0	0	0
Cowpea-35°C vs Cowpea-27°C	CALMAC_LOCUS4466	0	0	0	195.523	2.05729	0	2.32581	11.3666	3.63669	NA	1	PF00027:Cyclic nucleotide-binding domain	cNMP_binding	0	0	0	209	2	0	2	9	0	0	0	14.2738	0.109233	0	0.127449	0.674487
Cowpea-35°C vs Cowpea-27°C	CALMAC_LOCUS19810	0.839203	4.17459	7.49293	4.67758	0	1.08763	0	0	3.63609	0.0264013	0.14031	Q6ZQ89.2 RecName: Full=E3 ubiquitin-protein ligase MARCH6; AltName: Full=Membrane-associated RING finger protein 6; AltName: Full=Membrane-associated RING-CH protein VI; Short=MARCH-VI PF12906:RING-variant domain	-	1	6	7	5	0	1	0	0	0.0653791	0.390139	0.564077	0.456956	0	0.0782005	0	0
Cowpea-35°C vs Cowpea-27°C	CALMAC_LOCUS10851	224.906	43.1374	5.35209	51.4533	17.4869	1.08763	1.1629	6.31479	3.6338	0.00116461	0.0167437	Q8WPJ2.1 RecName: Full=Mannan endo-1,4-beta-mannosidase; AltName: Full=Beta-mannanase; AltName: Full=Endo-beta-1,4-mannanase; Short=Man5A; Short=ManA; Flags: Precursor PF00150:Cellulase (glycosyl hydrolase family 5)	-	268	62	5	55	17	1	1	5	17.455	4.01611	0.40138	5.00741	1.23773	0.0779031	0.0849501	0.499525
Cowpea-35°C vs Cowpea-27°C	CALMAC_LOCUS17600	1.67841	2.08729	0	6.54861	0	0	0	0	3.63149	0.15452	1		-	2	3	0	7	0	0	0	0	0.314877	0.469745	0	1.54055	0	0	0	0
Cowpea-35°C vs Cowpea-27°C	CALMAC_LOCUS2687	1.67841	0	2.14084	6.54861	0	0	0	0	3.63139	0.163839	1	Q32KS0.1 RecName: Full=Tubulin-specific chaperone E; AltName: Full=Tubulin-folding cofactor E PF01302:CAP-Gly domain	-	2	0	2	7	0	0	0	0	0.185182	0	0.228244	0.906009	0	0	0	0
Cowpea-35°C vs Cowpea-27°C	CALMAC_LOCUS5944	1.67841	1.39153	6.42251	0.935515	0	0	0	0	3.63131	0.0784341	1		-	2	2	6	1	0	0	0	0	0.265983	0.264535	0.983506	0.185905	0	0	0	0
Cowpea-35°C vs Cowpea-27°C	CALMAC_LOCUS9322	0	1.39153	4.28167	4.67758	0	0	0	0	3.62759	0.155336	1		-	0	2	4	5	0	0	0	0	0	0.328248	0.813587	1.1534	0	0	0	0
Cowpea-35°C vs Cowpea-27°C	CALMAC_LOCUS16123	0	0	0	10.2907	0	0	0	0	3.62402	0.287855	1		-	0	0	0	11	0	0	0	0	0	0	0	5.00741	0	0	0	0
Cowpea-35°C vs Cowpea-27°C	CALMAC_LOCUS18902	0	0	0	10.2907	0	0	0	0	3.62402	0.287855	1		-	0	0	0	11	0	0	0	0	0	0	0	5.72586	0	0	0	0
Cowpea-35°C vs Cowpea-27°C	CALMAC_LOCUS4538	10.9096	11.1322	9.63376	9.35515	2.05729	0	1.1629	0	3.61845	0.000937615	0.0142811		-	13	16	9	10	2	0	1	0	0.803903	0.984034	0.685969	0.864423	0.138256	0	0.0806566	0
Cowpea-35°C vs Cowpea-27°C	CALMAC_LOCUS18580	15.9449	18.7857	28.9013	19.6458	3.08593	0	1.1629	2.52592	3.61566	9.88899e-06	0.000498505	O15943.2 RecName: Full=Neural-cadherin; AltName: Full=Cadherin-N; Short=dN-cadherin; Flags: Precursor PF00028:Cadherin domain|PF02210:Laminin G domain	Laminin_G_2	19	27	27	21	3	0	1	2	0.402196	0.568431	0.704449	0.621398	0.0709904	0	0.0276098	0.0649408
Cowpea-35°C vs Cowpea-27°C	CALMAC_LOCUS1164	46.9954	34.0925	13.9154	14.9682	4.11458	1.08763	0	3.78888	3.61531	4.54989e-05	0.00159352	P15215.2 RecName: Full=Laminin subunit gamma-1; AltName: Full=Laminin B2 chain; Flags: Precursor PF00053:Laminin EGF domain|PF00055:Laminin N-terminal (Domain VI)|PF00052:Laminin B (Domain IV)	Laminin_EGF	56	49	13	16	4	1	0	3	0.89265	0.776817	0.25541	0.356516	0.0712766	0.0190662	0	0.073353
Cowpea-35°C vs Cowpea-27°C	CALMAC_LOCUS10413	0	0	2.14084	125.359	4.11458	0	0	6.31479	3.61507	NA	1	Q99758.2 RecName: Full=ATP-binding cassette sub-family A member 3; AltName: Full=ABC-C transporter; AltName: Full=ATP-binding cassette transporter 3; Short=ATP-binding cassette 3 PF00005:ABC transporter	ABC_tran	0	0	2	134	4	0	0	5	0	0	0.29778	22.6274	0.540154	0	0	0.926482
Cowpea-35°C vs Cowpea-27°C	CALMAC_LOCUS15289	16.7841	0	0	0	1.02864	0	0	0	3.61273	0.287912	0.576488		-	20	0	0	0	1	0	0	0	0.697164	0	0	0	0.0389672	0	0	0
Cowpea-35°C vs Cowpea-27°C	CALMAC_LOCUS2202	1.67841	0.695765	3.21125	4.67758	0	0	0	0	3.61178	0.0742704	1		-	2	1	3	5	0	0	0	0	0.152261	0.0757159	0.281501	0.5321	0	0	0	0
Cowpea-35°C vs Cowpea-27°C	CALMAC_LOCUS15340	8.39203	0.695765	1.07042	0	0	0	0	0	3.61078	0.192581	1	P34257.1 RecName: Full=Transposable element Tc3 transposase PF01498:Transposase|PF13358:DDE superfamily endonuclease	Transposase_5	10	1	1	0	0	0	0	0	0.778605	0.0774367	0.0959663	0	0	0	0	0
Cowpea-35°C vs Cowpea-27°C	CALMAC_LOCUS17881	454.009	160.026	17.1267	33.6785	1.02864	41.3301	4.65162	7.57775	3.60535	0.00145864	0.0196135	P00787.2 RecName: Full=Cathepsin B; AltName: Full=Cathepsin B1; AltName: Full=RSG-2; Contains: RecName: Full=Cathepsin B light chain; Contains: RecName: Full=Cathepsin B heavy chain; Flags: Precursor PF08127:Peptidase family C1 propeptide|PF00112:Papain family cysteine protease	Peptidase_C1	541	230	16	36	1	38	4	6	40.8236	17.2612	1.48811	3.79737	0.0843545	3.4298	0.393689	0.694494
Cowpea-35°C vs Cowpea-27°C	CALMAC_LOCUS13820	13.4272	19.4814	32.1125	17.7748	1.02864	1.08763	3.48871	1.26296	3.59873	1.32513e-05	0.000607043		-	16	28	30	19	1	1	3	1	2.92185	5.0854	6.75243	4.85017	0.204141	0.218428	0.714559	0.280118
Cowpea-35°C vs Cowpea-27°C	CALMAC_LOCUS11527	10.0704	4.17459	7.49293	5.61309	1.02864	0	0	1.26296	3.59607	0.00650763	0.0562488		-	12	6	7	6	1	0	0	1	0.239403	0.11905	0.172127	0.167327	0.022302	0	0	0.0306022
Cowpea-35°C vs Cowpea-27°C	CALMAC_LOCUS18876	2.51761	2.08729	7.49293	4.67758	1.02864	0	0	0	3.59483	0.0219316	0.125347		-	3	3	7	5	1	0	0	0	0.165554	0.164653	0.476122	0.385704	0.0616897	0	0	0
Cowpea-35°C vs Cowpea-27°C	CALMAC_LOCUS871	2.51761	11.828	1.07042	0.935515	0	0	1.1629	0	3.59278	0.0502867	0.208237	Q28833.2 RecName: Full=von Willebrand factor; Short=vWF; Flags: Precursor PF08742:C8 domain|PF01826:Trypsin Inhibitor like cysteine rich domain|PF00094:von Willebrand factor type D domain	VWD	3	17	1	1	0	0	1	0	0.173257	0.976444	0.071182	0.08073	0	0	0.0753266	0
Cowpea-35°C vs Cowpea-27°C	CALMAC_LOCUS2549	997.812	2032.33	3995.87	2662.48	241.731	133.779	131.408	296.795	3.59175	1.69742e-13	1.28823e-10	P82147.1 RecName: Full=Protein lethal(2)essential for life; AltName: Full=Protein Efl21 PF00011:Hsp20/alpha crystallin family	-	1189	2921	3733	2846	235	123	113	235	231.44	565.482	895.606	774.388	51.1351	28.6374	28.689	70.1663
Cowpea-35°C vs Cowpea-27°C	CALMAC_LOCUS14708	58.7442	45.2247	56.7322	18.7103	11.3151	3.2629	0	0	3.58886	0.000343187	0.00714114	Q9JM52.3 RecName: Full=Misshapen-like kinase 1; AltName: Full=GCK family kinase MiNK; AltName: Full=MAPK/ERK kinase kinase kinase 6; Short=MEK kinase kinase 6; Short=MEKKK 6; AltName: Full=Misshapen/NIK-related kinase; AltName: Full=Mitogen-activated protein kinase kinase kinase kinase 6 PF00069:Protein kinase domain	Pkinase	70	65	53	20	11	3	0	0	3.17714	2.93414	2.96494	1.26892	0.558117	0.162866	0	0
Cowpea-35°C vs Cowpea-27°C	CALMAC_LOCUS5235	1.67841	0	7.49293	0.935515	0	0	0	0	3.58842	0.186002	1		-	2	0	7	1	0	0	0	0	0.735164	0	3.17142	0.513831	0	0	0	0
Cowpea-35°C vs Cowpea-27°C	CALMAC_LOCUS14445	4.19601	11.1322	5.35209	6.54861	0	0	1.1629	1.26296	3.58378	0.00739555	0.0611548		-	5	16	5	7	0	0	1	1	0.930941	2.9628	1.14742	1.82187	0	0	0.242846	0.285598
Cowpea-35°C vs Cowpea-27°C	CALMAC_LOCUS19262	3.35681	6.95765	2.14084	3.74206	1.02864	0	0	0	3.57342	0.021669	0.124496		-	4	10	2	4	1	0	0	0	0.46233	1.14953	0.28492	0.646276	0.129207	0	0	0
Cowpea-35°C vs Cowpea-27°C	CALMAC_LOCUS10391	7.55283	1.39153	0	0.935515	0	0	0	0	3.57337	0.184255	1		-	9	2	0	1	0	0	0	0	0.742601	0.164124	0	0.11534	0	0	0	0
Cowpea-35°C vs Cowpea-27°C	CALMAC_LOCUS997	5.03522	2.78306	1.07042	0.935515	0	0	0	0	3.56909	0.0841231	1	Q8K430.1 RecName: Full=Kelch-like protein 17; AltName: Full=Actinfilin >Q6TDP3.1 RecName: Full=Kelch-like protein 17; AltName: Full=Actinfilin PF07707:BTB And C-terminal Kelch|PF01344:Kelch motif|PF00651:BTB/POZ domain	BACK	6	4	1	1	0	0	0	0	0.305517	0.202569	0.0627604	0.0711787	0	0	0	0
Cowpea-35°C vs Cowpea-27°C	CALMAC_LOCUS4839	0.839203	2.08729	3.21125	3.74206	0	0	0	0	3.56106	0.07264	1		-	1	3	3	4	0	0	0	0	0.339867	1.01405	1.2567	1.90036	0	0	0	0
Cowpea-35°C vs Cowpea-27°C	CALMAC_LOCUS16689	4.19601	0.695765	2.14084	2.80655	0	0	0	0	3.5578	0.0779733	1	Q24270.2 RecName: Full=Voltage-dependent calcium channel type D subunit alpha-1; Short=DmCa1D PF00520:Ion transport protein|PF08763:Voltage gated calcium channel IQ domain|PF16905:Voltage-dependent L-type calcium channel, IQ-associated	Ion_trans	5	1	2	3	0	0	0	0	0.195006	0.0387889	0.0961411	0.163555	0	0	0	0
Cowpea-35°C vs Cowpea-27°C	CALMAC_LOCUS10963	1.67841	0.695765	7.49293	0	0	0	0	0	3.55498	0.190853	1		-	2	1	7	0	0	0	0	0	0.170102	0.0845883	0.733804	0	0	0	0	0
Cowpea-35°C vs Cowpea-27°C	CALMAC_LOCUS12492	0	2.08729	0	14.0327	0	1.08763	0	0	3.55177	0.179415	0.445966		-	0	3	0	15	0	1	0	0	0	0.640454	0	4.50085	0	0.256748	0	0
Cowpea-35°C vs Cowpea-27°C	CALMAC_LOCUS14938	2.51761	1.39153	2.14084	3.74206	0	0	0	0	3.5505	0.0652053	1		-	3	2	2	4	0	0	0	0	0.551373	0.365581	0.45306	1.02766	0	0	0	0
Cowpea-35°C vs Cowpea-27°C	CALMAC_LOCUS257	7.55283	13.2195	16.0563	3.74206	0	0	2.32581	1.26296	3.55026	0.00366593	0.0378338		-	9	19	15	4	0	0	2	1	0.788966	1.65653	1.62072	0.490164	0	0	0.228678	0.134468
Cowpea-35°C vs Cowpea-27°C	CALMAC_LOCUS11968	61.2618	50.7908	16.0563	34.6141	7.20051	6.5258	0	0	3.5386	0.000215215	0.00508415		-	73	73	15	37	7	6	0	0	15.2122	15.1294	3.85266	10.7779	1.63065	1.49551	0	0
Cowpea-35°C vs Cowpea-27°C	CALMAC_LOCUS11586	5.87442	0.695765	2.14084	0.935515	0	0	0	0	3.53273	0.10017	1		-	7	1	2	1	0	0	0	0	1.40076	0.19902	0.493285	0.279726	0	0	0	0
Cowpea-35°C vs Cowpea-27°C	CALMAC_LOCUS19534	14.2665	34.7882	21.4084	19.6458	3.08593	2.17527	1.1629	1.26296	3.52946	6.08143e-06	0.000350569		-	17	50	20	21	3	2	1	1	3.58619	10.4902	5.20015	6.19255	0.707456	0.504643	0.275146	0.323584
Cowpea-35°C vs Cowpea-27°C	CALMAC_LOCUS10616	37.7641	9.04494	20.3379	9.35515	2.05729	3.2629	1.1629	0	3.52367	0.000325887	0.00687615	Q5THJ4.2 RecName: Full=Vacuolar protein sorting-associated protein 13D PF16910:Repeating coiled region of VPS13|PF16908:Vacuolar sorting-associated protein 13, N-terminal|PF12624:N-terminal region of Chorein or VPS13	-	45	13	19	10	2	3	1	0	1.40918	0.404879	0.733344	0.437743	0.0700127	0.112368	0.0408444	0
Cowpea-35°C vs Cowpea-27°C	CALMAC_LOCUS10209	18.4625	37.5713	17.1267	8.41964	0	1.08763	0	6.31479	3.52094	0.0016496	0.0215557		-	22	54	16	9	0	1	0	5	4.30188	10.5017	3.85618	2.46005	0	0.233887	0	1.49972
Cowpea-35°C vs Cowpea-27°C	CALMAC_LOCUS18558	0.839203	5.56612	2.14084	0.935515	0	0	0	0	3.52051	0.0985633	1		-	1	8	2	1	0	0	0	0	0.107327	0.853939	0.264569	0.150028	0	0	0	0
Cowpea-35°C vs Cowpea-27°C	CALMAC_LOCUS13828	5.87442	4.87035	9.63376	5.61309	1.02864	0	0	1.26296	3.51694	0.00750325	0.0617902	P33450.3 RecName: Full=Cadherin-related tumor suppressor; AltName: Full=Protein fat; Contains: RecName: Full=Ft-mito; Flags: Precursor PF00028:Cadherin domain	Cadherin	7	7	9	6	1	0	0	1	0.956182	0.950978	1.51526	1.14567	0.152699	0	0	0.20953
Cowpea-35°C vs Cowpea-27°C	CALMAC_LOCUS6529	15.1057	25.0475	14.9859	10.2907	0	0	5.81452	0	3.51182	0.003946	0.039684	PF00630:Filamin/ABP280 repeat|PF01436:NHL repeat	NHL	18	36	14	11	0	0	5	0	0.542067	1.07823	0.519649	0.463062	0	0	0.196395	0
Cowpea-35°C vs Cowpea-27°C	CALMAC_LOCUS17125	10.9096	3.47882	10.7042	0.935515	0	1.08763	1.1629	0	3.51019	0.0206833	0.120441		-	13	5	10	1	0	1	1	0	0.812705	0.310877	0.770533	0.0873888	0	0.0747756	0.0815397	0
Cowpea-35°C vs Cowpea-27°C	CALMAC_LOCUS10796	3.35681	2.08729	2.14084	1.87103	0	0	0	0	3.50613	0.0676828	1	PF12017:Transposase protein|PF05485:THAP domain	THAP	4	3	2	2	0	0	0	0	0.223474	0.166694	0.137721	0.156194	0	0	0	0
Cowpea-35°C vs Cowpea-27°C	CALMAC_LOCUS14033	22.6585	13.9153	23.5492	14.9682	4.11458	1.08763	1.1629	0	3.49689	4.99368e-05	0.00172389	Q00963.2 RecName: Full=Spectrin beta chain -	-	27	20	22	16	4	1	1	0	7.63188	5.62247	7.66464	6.32199	1.26393	0.338094	0.368678	0
Cowpea-35°C vs Cowpea-27°C	CALMAC_LOCUS18299	0	6.26188	2.14084	0.935515	0	0	0	0	3.49465	0.195794	1		-	0	9	2	1	0	0	0	0	0	1.69233	0.466062	0.264288	0	0	0	0
Cowpea-35°C vs Cowpea-27°C	CALMAC_LOCUS17620	0.839203	0	33.183	29.9365	2.05729	1.08763	0	2.52592	3.49323	0.0313355	0.156327	Q945U1.1 RecName: Full=40S ribosomal protein S15 -	-	1	0	31	32	2	1	0	2	0.24194	0	9.24421	10.8224	0.540917	0.289386	0	0.742232
Cowpea-35°C vs Cowpea-27°C	CALMAC_LOCUS7675	98.1867	103.669	61.0138	50.5178	8.22915	11.964	1.1629	6.31479	3.49249	2.4214e-09	5.6102e-07	Q9WU22.2 RecName: Full=Tyrosine-protein phosphatase non-receptor type 4; AltName: Full=Testis-enriched protein tyrosine phosphatase PF00102:Protein-tyrosine phosphatase|PF09380:FERM C-terminal PH-like domain|PF08736:FERM adjacent (FA)|PF00373:FERM central domain|PF09379:FERM N-terminal domain|PF00595:PDZ domain (Also known as DHR or GLGF)	Y_phosphatase	117	149	57	54	8	11	1	5	3.112	3.94158	1.86866	2.00777	0.237869	0.349959	0.0346923	0.203999
Cowpea-35°C vs Cowpea-27°C	CALMAC_LOCUS14406	14.2665	5.56612	13.9154	3.74206	2.05729	0	1.1629	0	3.48914	0.00499622	0.0470454	PF00057:Low-density lipoprotein receptor domain class A	Ldl_recept_a	17	8	13	4	2	0	1	0	3.21411	1.50429	3.0294	1.05715	0.422704	0	0.246599	0
Cowpea-35°C vs Cowpea-27°C	CALMAC_LOCUS8708	28.5329	25.7433	10.7042	7.48412	5.14322	1.08763	0	0	3.48831	0.00168514	0.0217605	Q06274.1 RecName: Full=Integrin alpha-5; AltName: Full=Fibronectin receptor subunit alpha; AltName: Full=Integrin alpha-F; AltName: Full=VLA-5; Contains: RecName: Full=Integrin alpha-5 heavy chain; Contains: RecName: Full=Integrin alpha-5 light chain; Flags: Precursor -	-	34	37	10	8	5	1	0	0	3.90346	4.22477	1.41505	1.28389	0.641705	0.137323	0	0
Cowpea-35°C vs Cowpea-27°C	CALMAC_LOCUS20985	8.39203	0	0	0.935515	0	0	0	0	3.48715	0.306822	1		-	10	0	0	1	0	0	0	0	2.13051	0	0	0.297817	0	0	0	0
Cowpea-35°C vs Cowpea-27°C	CALMAC_LOCUS16244	0	0	0	9.35515	0	0	0	0	3.48625	0.306949	1		-	0	0	0	10	0	0	0	0	0	0	0	1.10752	0	0	0	0
Cowpea-35°C vs Cowpea-27°C	CALMAC_LOCUS16512	0	3.47882	1.07042	4.67758	0	0	0	0	3.47195	0.19041	1		-	0	5	1	5	0	0	0	0	0	1.14183	0.283011	1.60486	0	0	0	0
Cowpea-35°C vs Cowpea-27°C	CALMAC_LOCUS1787	0.839203	0	0	8.41964	0	0	0	0	3.47182	0.308997	1		-	1	0	0	9	0	0	0	0	0.131967	0	0	1.66025	0	0	0	0
Cowpea-35°C vs Cowpea-27°C	CALMAC_LOCUS12042	24.3369	6.95765	17.1267	28.0655	0	1.08763	4.65162	1.26296	3.47033	0.000381836	0.00757392		-	29	10	16	30	0	1	4	1	7.6659	2.62903	5.21299	11.0854	0	0.316181	1.37913	0.405479
Cowpea-35°C vs Cowpea-27°C	CALMAC_LOCUS14373	6.71362	11.1322	2.14084	4.67758	1.02864	0	0	1.26296	3.46855	0.0140969	0.0943029	Q8BZ39.1 RecName: Full=Neuromedin-U receptor 2; Short=NMU-R2 PF00001:7 transmembrane receptor (rhodopsin family)	7tm_1	8	16	2	5	1	0	0	1	1.66709	3.31603	0.513688	1.45648	0.23295	0	0	0.319648
Cowpea-35°C vs Cowpea-27°C	CALMAC_LOCUS11733	29.3721	40.3544	11.7746	14.9682	6.17186	1.08763	0	1.26296	3.46812	0.00027506	0.00602437	Q14997.2 RecName: Full=Proteasome activator complex subunit 4; AltName: Full=Proteasome activator PA200 PF11919:Domain of unknown function (DUF3437)|PF16507:Proteasome-substrate-size regulator, mid region	-	35	58	11	16	6	1	0	1	0.70866	1.16796	0.274514	0.452851	0.135805	0.0242181	0	0.031058
Cowpea-35°C vs Cowpea-27°C	CALMAC_LOCUS21169	177.072	196.206	215.154	314.333	30.8593	36.9796	6.97742	6.31479	3.46607	4.9015e-09	9.57732e-07	Q9CQT7.1 RecName: Full=Desumoylating isopeptidase 1; Short=DeSI-1; AltName: Full=PPPDE peptidase domain-containing protein 2; AltName: Full=Protein FAM152B >Q4KM30.1 RecName: Full=Desumoylating isopeptidase 1; Short=DeSI-1; AltName: Full=PPPDE peptidase domain-containing protein 2; AltName: Full=Protein FAM152B PF05903:PPPDE putative peptidase domain	-	211	282	201	336	30	34	6	5	12.4288	16.5205	14.593	27.6663	1.97543	2.39549	0.460974	0.451771
Cowpea-35°C vs Cowpea-27°C	CALMAC_LOCUS20400	4.19601	0.695765	0	10.2907	0	1.08763	0	0	3.46505	0.105647	0.324868	Q9VB11.5 RecName: Full=Protein unc-80 homolog -	-	5	1	0	11	0	1	0	0	0.456052	0.090714	0	1.4025	0	0.109098	0	0
Cowpea-35°C vs Cowpea-27°C	CALMAC_LOCUS20570	4.19601	4.87035	3.21125	2.80655	0	0	0	1.26296	3.46439	0.0227569	0.128239		-	5	7	3	3	0	0	0	1	0.775784	1.08019	0.573712	0.650666	0	0	0	0.237998
Cowpea-35°C vs Cowpea-27°C	CALMAC_LOCUS2185	18.4625	7.65341	3.21125	7.48412	1.02864	1.08763	1.1629	0	3.46392	0.00400553	0.0401153		-	22	11	3	8	1	1	1	0	1.4966	0.744229	0.25154	0.760747	0.0760464	0.0813682	0.0887286	0
Cowpea-35°C vs Cowpea-27°C	CALMAC_LOCUS7739	0	2.78306	6.42251	0	0	0	0	0	3.46172	0.310436	1		-	0	4	6	0	0	0	0	0	0	0.587451	1.09203	0	0	0	0	0
Cowpea-35°C vs Cowpea-27°C	CALMAC_LOCUS20831	5.03522	2.08729	1.07042	0.935515	0	0	0	0	3.46142	0.0999855	1	Q8JIY1.1 RecName: Full=Disintegrin and metalloproteinase domain-containing protein 10; Short=ADAM 10; AltName: Full=Kuzbanian protein homolog; Short=xKuz; Flags: Precursor PF13574:Metallo-peptidase family M12B Reprolysin-like	-	6	3	1	1	0	0	0	0	1.10275	0.548372	0.22653	0.256915	0	0	0	0
Cowpea-35°C vs Cowpea-27°C	CALMAC_LOCUS20866	18.4625	35.484	33.183	12.1617	3.08593	1.08763	2.32581	2.52592	3.46089	8.04606e-06	0.000432763	PF13891:Potential DNA-binding domain	-	22	51	31	13	3	1	2	2	0.756413	1.74396	1.31371	0.624807	0.115306	0.0411251	0.0896904	0.10548
Cowpea-35°C vs Cowpea-27°C	CALMAC_LOCUS14746	3.35681	0.695765	7.49293	3.74206	1.02864	0	0	0	3.45935	0.0416076	0.186384		-	4	1	7	4	1	0	0	0	1.36489	0.339364	2.94399	1.90793	0.381444	0	0	0
Cowpea-35°C vs Cowpea-27°C	CALMAC_LOCUS18971	36.9249	27.8306	24.6196	18.7103	7.20051	1.08763	0	1.26296	3.45766	5.71348e-05	0.00191744	Q9UBC2.1 RecName: Full=Epidermal growth factor receptor substrate 15-like 1; AltName: Full=Eps15-related protein; Short=Eps15R PF12763:Cytoskeletal-regulatory complex EF hand	-	44	40	23	20	7	1	0	1	1.31488	1.18884	0.847156	0.835468	0.233844	0.0357441	0	0.0458392
Cowpea-35°C vs Cowpea-27°C	CALMAC_LOCUS14835	1.67841	5.56612	2.14084	5.61309	0	1.08763	0	0	3.45613	0.0320773	0.158324	PF16077:Spaetzle	-	2	8	2	6	0	1	0	0	0.199178	0.792376	0.245495	0.835274	0	0.119119	0	0
Cowpea-35°C vs Cowpea-27°C	CALMAC_LOCUS4442	23.4977	0	1.07042	107.584	8.22915	0	0	3.78888	3.45376	0.060915	0.23536	P97739.1 RecName: Full=Endothelin-converting enzyme 1; Short=ECE-1 PF01431:Peptidase family M13|PF05649:Peptidase family M13	-	28	0	1	115	8	0	0	3	1.31619	0	0.057938	7.55659	0.420384	0	0	0.216315
Cowpea-35°C vs Cowpea-27°C	CALMAC_LOCUS11719	1.67841	0	0	23.3879	0	1.08763	0	1.26296	3.45211	0.134511	0.374964	P41233.4 RecName: Full=ATP-binding cassette sub-family A member 1; AltName: Full=ATP-binding cassette transporter 1; Short=ABC-1; Short=ATP-binding cassette 1 PF12698:ABC-2 family transporter protein	-	2	0	0	25	0	1	0	1	0.249699	0	0	4.36307	0	0.149333	0	0.191509
Cowpea-35°C vs Cowpea-27°C	CALMAC_LOCUS315	1.67841	4.17459	3.21125	0	0	0	0	0	3.44722	0.182989	1	Q8MIH8.1 RecName: Full=Twist-related protein 1 PF00010:Helix-loop-helix DNA-binding domain	HLH	2	6	3	0	0	0	0	0	0.246111	0.734314	0.455013	0	0	0	0	0
Cowpea-35°C vs Cowpea-27°C	CALMAC_LOCUS3297	0.839203	11.828	2.14084	0	0	1.08763	0	0	3.44352	0.118383	0.346877	PF01576:Myosin tail	Myosin_tail_1	1	17	2	0	0	1	0	0	0.105346	1.78114	0.259687	0	0	0.126006	0	0
Cowpea-35°C vs Cowpea-27°C	CALMAC_LOCUS11344	52.0306	39.6586	29.9717	12.1617	3.08593	2.17527	6.97742	0	3.44299	3.49369e-05	0.00127939	A6V906.1 RecName: Full=tRNA 2-thiocytidine biosynthesis protein TtcA PF01171:PP-loop family|PF00266:Aminotransferase class-V	Aminotran_5	62	57	28	13	3	2	6	0	0.927364	0.847936	0.5162	0.271812	0.0501619	0.0357816	0.117055	0
Cowpea-35°C vs Cowpea-27°C	CALMAC_LOCUS15682	19.3017	17.3941	19.2675	4.67758	1.02864	2.17527	2.32581	0	3.4367	0.000490382	0.00913156	P98198.2 RecName: Full=Phospholipid-transporting ATPase ID; AltName: Full=ATPase class I type 8B member 2; AltName: Full=P4-ATPase flippase complex alpha subunit ATP8B2 PF16209:Phospholipid-translocating ATPase N-terminal	-	23	25	18	5	1	2	2	0	1.15467	1.24825	1.11379	0.350887	0.056121	0.120097	0.130961	0
Cowpea-35°C vs Cowpea-27°C	CALMAC_LOCUS13176	11.7488	352.057	22.4788	153.424	10.2864	18.4898	17.4436	3.78888	3.43075	0.000439228	0.00839972	P03934.1 RecName: Full=Transposable element Tc1 transposase PF13936:Helix-turn-helix domain	-	14	506	21	164	10	17	15	3	0.397169	14.2767	0.73429	6.50365	0.317133	0.576855	0.555031	0.130548
Cowpea-35°C vs Cowpea-27°C	CALMAC_LOCUS3620	3.35681	0.695765	2.14084	2.80655	0	0	0	0	3.42769	0.0932996	1	Q3UV71.2 RecName: Full=Transmembrane and TPR repeat-containing protein 1 PF08409:Domain of unknown function (DUF1736)	-	4	1	2	3	0	0	0	0	0.144612	0.0359563	0.0891203	0.151612	0	0	0	0
Cowpea-35°C vs Cowpea-27°C	CALMAC_LOCUS16600	52.8698	40.3544	41.7463	24.3234	4.11458	0	4.65162	6.31479	3.42315	3.52544e-07	3.31832e-05		-	63	58	39	26	4	0	4	5	0.446371	0.408708	0.340582	0.257511	0.0316818	0	0.0369654	0.0543411
Cowpea-35°C vs Cowpea-27°C	CALMAC_LOCUS18434	46.1562	16.0026	32.1125	12.1617	4.11458	3.2629	2.32581	0	3.41937	5.37352e-05	0.00183259		-	55	23	30	13	4	3	2	0	2.2889	0.951968	1.53882	0.756265	0.186088	0.149333	0.108561	0
Cowpea-35°C vs Cowpea-27°C	CALMAC_LOCUS7706	67.9754	107.148	83.4926	29.9365	18.5156	2.17527	4.65162	1.26296	3.41919	2.00242e-05	0.000828136	Q9U3V5.2 RecName: Full=Protein tiptop -	-	81	154	78	32	18	2	4	1	1.79678	3.39751	2.13258	0.992262	0.446351	0.0530653	0.115731	0.0340262
Cowpea-35°C vs Cowpea-27°C	CALMAC_LOCUS20054	26.0153	37.5713	47.0984	37.4206	1.02864	1.08763	5.81452	6.31479	3.41674	2.84757e-07	2.73114e-05	Q8K352.2 RecName: Full=SAM and SH3 domain-containing protein 3; AltName: Full=SH3 protein expressed in lymphocytes PF07653:Variant SH3 domain|PF00536:SAM domain (Sterile alpha motif)	SAM_1	31	54	44	40	1	1	5	5	0.328961	0.56991	0.575489	0.593347	0.0118625	0.0126927	0.0692042	0.0813872
Cowpea-35°C vs Cowpea-27°C	CALMAC_LOCUS9420	0	6.95765	0	1.87103	0	0	0	0	3.41439	0.317235	1	PF05577:Serine carboxypeptidase S28	Peptidase_S28	0	10	0	2	0	0	0	0	0	2.55797	0	0.719055	0	0	0	0
Cowpea-35°C vs Cowpea-27°C	CALMAC_LOCUS10561	12.588	2.08729	4.28167	4.67758	2.05729	0	0	0	3.41302	0.0293678	0.149451		-	15	3	4	5	2	0	0	0	1.05824	0.210495	0.347819	0.493091	0.15773	0	0	0
Cowpea-35°C vs Cowpea-27°C	CALMAC_LOCUS13063	24.3369	0	0	0	0	1.08763	1.1629	0	3.41157	NA	1		-	29	0	0	0	0	1	1	0	7.45871	0	0	0	0	0.307635	0.335463	0
Cowpea-35°C vs Cowpea-27°C	CALMAC_LOCUS16864	36.9249	52.8781	14.9859	26.1944	5.14322	0	4.65162	2.52592	3.41098	1.72636e-05	0.000741055	Q5F364.1 RecName: Full=Multidrug resistance-associated protein 1; AltName: Full=ATP-binding cassette sub-family C member 1; AltName: Full=Leukotriene C(4) transporter; Short=LTC4 transporter PF00005:ABC transporter|PF00664:ABC transporter transmembrane region	ABC_membrane	44	76	14	28	5	0	4	2	1.96889	3.38229	0.772143	1.75143	0.250111	0	0.233457	0.137278
Cowpea-35°C vs Cowpea-27°C	CALMAC_LOCUS4398	3.35681	9.04494	1.07042	0.935515	0	1.08763	0	0	3.41084	0.0584384	0.229009		-	4	13	1	1	0	1	0	0	1.24126	4.01212	0.382474	0.433778	0	0.371169	0	0
Cowpea-35°C vs Cowpea-27°C	CALMAC_LOCUS3765	7.55283	6.26188	7.49293	2.80655	0	1.08763	0	1.26296	3.40831	0.0118278	0.0844199	PF00096:Zinc finger, C2H2 type	zf-C2H2	9	9	7	3	0	1	0	1	1.21772	1.2111	1.16736	0.567406	0	0.161837	0	0.207544
Cowpea-35°C vs Cowpea-27°C	CALMAC_LOCUS18163	108.257	74.4468	92.056	37.4206	14.401	6.5258	4.65162	3.78888	3.38986	8.37187e-09	1.4618e-06	Q15032.3 RecName: Full=R3H domain-containing protein 1 PF12752:SUZ domain|PF01424:R3H domain	R3H	129	107	86	40	14	6	4	3	2.07638	1.71289	1.70615	0.900001	0.251906	0.115515	0.0839762	0.0740698
Cowpea-35°C vs Cowpea-27°C	CALMAC_LOCUS106	1.67841	2.78306	4.28167	0	0	0	0	0	3.38931	0.193797	1	Q0V8T0.1 RecName: Full=Contactin-associated protein-like 5; AltName: Full=Cell recognition molecule Caspr5; Flags: Precursor PF02210:Laminin G domain|PF16184:Cadherin-like	Laminin_G_2	2	4	4	0	0	0	0	0	0.0839673	0.16702	0.206986	0	0	0	0	0
Cowpea-35°C vs Cowpea-27°C	CALMAC_LOCUS14092	1.67841	0	0	85.1319	8.22915	0	0	0	3.38738	NA	1	Q9VM91.1 RecName: Full=Tubulin glycylase 3A; Short=dmTTLL3A PF03133:Tubulin-tyrosine ligase family	TTL	2	0	0	91	8	0	0	0	0.180119	0	0	11.4561	0.805404	0	0	0
Cowpea-35°C vs Cowpea-27°C	CALMAC_LOCUS21184	6.71362	9.74071	4.28167	2.80655	0	1.08763	0	1.26296	3.3862	0.0146382	0.0963551	Q4V8B2.1 RecName: Full=DCN1-like protein 3; AltName: Full=DCUN1 domain-containing protein 3; AltName: Full=Defective in cullin neddylation protein 1-like protein 3 PF03556:Cullin binding	-	8	14	4	3	0	1	0	1	0.152872	0.26607	0.0942106	0.0801356	0	0.0228565	0	0.0293117
Cowpea-35°C vs Cowpea-27°C	CALMAC_LOCUS19829	0	5.56612	2.14084	0.935515	0	0	0	0	3.38245	0.215405	1	PF10545:Alcohol dehydrogenase transcription factor Myb/SANT-like	-	0	8	2	1	0	0	0	0	0	0.302192	0.0936257	0.0530921	0	0	0	0
Cowpea-35°C vs Cowpea-27°C	CALMAC_LOCUS17296	770.388	876.664	1038.31	713.798	137.838	23.9279	68.6113	99.7737	3.36361	4.69586e-12	2.35732e-09	P23927.2 RecName: Full=Alpha-crystallin B chain; AltName: Full=Alpha(B)-crystallin; AltName: Full=P23 PF00011:Hsp20/alpha crystallin family	-	918	1260	970	763	134	22	59	79	86.2101	117.683	112.276	100.163	14.0674	2.4712	7.22681	11.3801
Cowpea-35°C vs Cowpea-27°C	CALMAC_LOCUS3571	0	0	4.28167	18.7103	1.02864	1.08763	0	0	3.36288	0.13562	0.377096		-	0	0	4	20	1	1	0	0	0	0	0.764949	4.33778	0.173446	0.185584	0	0
Cowpea-35°C vs Cowpea-27°C	CALMAC_LOCUS10937	2.51761	0	1.07042	29.001	3.08593	0	0	0	3.36149	0.123985	0.357409	Q9H993.1 RecName: Full=Protein-glutamate O-methyltransferase; AltName: Full=Acidic residue methyltransferase 1 PF01937:Protein of unknown function DUF89	DUF89	3	0	1	31	3	0	0	0	0.160688	0	0.0660181	2.32108	0.179629	0	0	0
Cowpea-35°C vs Cowpea-27°C	CALMAC_LOCUS15143	1.67841	1.39153	7.49293	3.74206	0	0	1.1629	0	3.3614	0.0452142	0.196746	PF13843:Transposase IS4	-	2	2	7	4	0	0	1	0	0.0792657	0.0788343	0.341944	0.221606	0	0	0.0516934	0
Cowpea-35°C vs Cowpea-27°C	CALMAC_LOCUS10681	0.839203	4.87035	0	16.8393	2.05729	0	0	0	3.35813	0.114797	0.340826	Q9NTI2.2 RecName: Full=Phospholipid-transporting ATPase IB; AltName: Full=ATPase class I type 8A member 2; AltName: Full=ML-1; AltName: Full=P4-ATPase flippase complex alpha subunit ATP8A2 PF16212:Phospholipid-translocating P-type ATPase C-terminal|PF12710:haloacid dehalogenase-like hydrolase	-	1	7	0	18	2	0	0	0	0.0481973	0.335545	0	1.21272	0.107757	0	0	0
Cowpea-35°C vs Cowpea-27°C	CALMAC_LOCUS18758	20.9801	6.95765	9.63376	6.54861	4.11458	0	0	0	3.35681	0.0106342	0.0777908	P33527.3 RecName: Full=Multidrug resistance-associated protein 1; AltName: Full=ATP-binding cassette sub-family C member 1; AltName: Full=Leukotriene C(4) transporter; Short=LTC4 transporter PF00664:ABC transporter transmembrane region	ABC_membrane	25	10	9	7	4	0	0	0	2.21882	0.882699	0.984525	0.868454	0.39686	0	0	0
Cowpea-35°C vs Cowpea-27°C	CALMAC_LOCUS2427	52.8698	77.9257	53.5209	33.6785	6.17186	5.43817	4.65162	5.05183	3.35325	2.21306e-10	7.61798e-08	PF00812:Ephrin	-	63	112	50	36	6	5	4	4	0.946122	1.67284	0.925504	0.755745	0.100728	0.0898147	0.0783513	0.0921446
Cowpea-35°C vs Cowpea-27°C	CALMAC_LOCUS14916	7.55283	4.87035	2.14084	19.6458	1.02864	1.08763	1.1629	0	3.35266	0.0088075	0.0687704	Q8BW94.2 RecName: Full=Dynein heavy chain 3, axonemal; AltName: Full=Axonemal beta dynein heavy chain 3; AltName: Full=Ciliary dynein heavy chain 3 PF12774:Hydrolytic ATP binding site of dynein motor region D1|PF08393:Dynein heavy chain, N-terminal region 2	-	9	7	2	21	1	1	1	0	0.202156	0.156376	0.05537	0.659369	0.0251095	0.0268667	0.029297	0
Cowpea-35°C vs Cowpea-27°C	CALMAC_LOCUS8919	16.7841	5.56612	32.1125	3.74206	0	3.2629	1.1629	1.26296	3.35158	0.00381745	0.038878		-	20	8	30	4	0	3	1	1	0.840909	0.334533	1.55468	0.235096	0	0.150873	0.0548401	0.0644944
Cowpea-35°C vs Cowpea-27°C	CALMAC_LOCUS18066	15.9449	9.04494	17.1267	15.9038	1.02864	1.08763	2.32581	1.26296	3.34974	0.00011631	0.00322138	Q924Z9.1 RecName: Full=Netrin-1; Flags: Precursor PF00055:Laminin N-terminal (Domain VI)|PF00053:Laminin EGF domain	Laminin_EGF	19	13	16	17	1	1	2	1	0.881042	0.599537	0.91446	1.10194	0.0518367	0.0554643	0.120963	0.0711289
Cowpea-35°C vs Cowpea-27°C	CALMAC_LOCUS21165	1.67841	2.78306	2.14084	1.87103	0	0	0	0	3.34967	0.0902369	1	Q641F6.1 RecName: Full=Lipase member H-B; Flags: Precursor PF00151:Lipase	Lipase	2	4	2	2	0	0	0	0	0.0585818	0.116526	0.0722045	0.0818896	0	0	0	0
Cowpea-35°C vs Cowpea-27°C	CALMAC_LOCUS5224	2.51761	0	3.21125	2.80655	0	0	0	0	3.34853	0.203534	1		-	3	0	3	3	0	0	0	0	0.92758	0	1.14328	1.29663	0	0	0	0
Cowpea-35°C vs Cowpea-27°C	CALMAC_LOCUS773	13.4272	6.95765	6.42251	7.48412	1.02864	1.08763	0	1.26296	3.34415	0.00277264	0.030971	Q91648.1 RecName: Full=Polycomb complex protein BMI-1-A; AltName: Full=Polycomb group RING finger protein 4-A PF16207:RAWUL domain RING fingerand WD40-associated ubiquitin-like	-	16	10	6	8	1	1	0	1	0.897998	0.558194	0.415057	0.627641	0.0627407	0.0671315	0	0.0860912
Cowpea-35°C vs Cowpea-27°C	CALMAC_LOCUS10627	124.202	4.17459	3.21125	1.87103	6.17186	2.17527	3.48871	1.26296	3.34108	NA	1	PF13650:Aspartyl protease	-	148	6	3	2	6	2	3	1	4.49174	0.181106	0.112221	0.0848495	0.203563	0.0726028	0.118755	0.0465539
Cowpea-35°C vs Cowpea-27°C	CALMAC_LOCUS17688	28.5329	22.2645	24.6196	50.5178	0	6.5258	4.65162	1.26296	3.33821	2.98578e-05	0.00111027	Q9H5L6.2 RecName: Full=DNA transposase THAP9; AltName: Full=THAP domain-containing protein 9; Short=hTh9 PF05485:THAP domain|PF12017:Transposase protein	THAP	34	32	23	54	0	6	4	1	0.64056	0.599598	0.534084	1.42213	0	0.135208	0.0982924	0.0288991
Cowpea-35°C vs Cowpea-27°C	CALMAC_LOCUS7944	0	8.34918	0	0	0	0	0	0	3.33762	0.328474	1		-	0	12	0	0	0	0	0	0	0	4.12163	0	0	0	0	0	0
Cowpea-35°C vs Cowpea-27°C	CALMAC_LOCUS540	0	9.74071	2.14084	1.87103	0	0	1.1629	0	3.33573	0.116631	1		-	0	14	2	2	0	0	1	0	0	4.41676	0.781948	0.886834	0	0	0.413738	0
Cowpea-35°C vs Cowpea-27°C	CALMAC_LOCUS19692	16.7841	34.7882	2.14084	0.935515	3.08593	1.08763	1.1629	0	3.3344	0.0155629	0.0996293	PF03073:TspO/MBR family	-	20	50	2	1	3	1	1	0	3.2198	8.00568	0.396853	0.225042	0.539901	0.192561	0.20998	0
Cowpea-35°C vs Cowpea-27°C	CALMAC_LOCUS17243	13.4272	4.17459	5.35209	0	0	1.08763	0	1.26296	3.33407	0.0553745	0.220838		-	16	6	5	0	0	1	0	1	5.68608	2.12067	2.1901	0	0	0.425073	0	0.545125
Cowpea-35°C vs Cowpea-27°C	CALMAC_LOCUS16629	0	0	0	8.41964	0	0	0	0	3.33392	0.329022	1		-	0	0	0	9	0	0	0	0	0	0	0	1.08075	0	0	0	0
Cowpea-35°C vs Cowpea-27°C	CALMAC_LOCUS19393	0	0	0	8.41964	0	0	0	0	3.33392	0.329022	1		-	0	0	0	9	0	0	0	0	0	0	0	1.26171	0	0	0	0
Cowpea-35°C vs Cowpea-27°C	CALMAC_LOCUS16980	38.6033	149.589	75.9997	26.1944	4.11458	17.4021	4.65162	2.52592	3.33278	2.70713e-05	0.00102888	Q9V521.1 RecName: Full=Phenoloxidase 2; Short=PO A3; AltName: Full=Phenoloxidase subunit A3; AltName: Full=Processed phenoloxidase A3; Short=Pro-phenoloxidase A3; Flags: Precursor PF00372:Hemocyanin, copper containing domain|PF03722:Hemocyanin, all-alpha domain	-	46	215	71	28	4	16	4	2	3.01896	14.0336	5.74327	2.56876	0.293463	1.256	0.342404	0.201341
Cowpea-35°C vs Cowpea-27°C	CALMAC_LOCUS6203	28.5329	13.9153	13.9154	23.3879	1.02864	1.08763	5.81452	0	3.33173	0.000217054	0.00510756	Q6DDF0.1 RecName: Full=WD repeat-containing protein 37 -	-	34	20	13	25	1	1	5	0	1.00309	0.586844	0.472724	1.03102	0.0329805	0.0352885	0.192403	0
Cowpea-35°C vs Cowpea-27°C	CALMAC_LOCUS20484	2.51761	0.695765	4.28167	0.935515	0	0	0	0	3.32597	0.12265	1		-	3	1	4	1	0	0	0	0	0.490343	0.162558	0.805824	0.228478	0	0	0	0
Cowpea-35°C vs Cowpea-27°C	CALMAC_LOCUS717	0	0.695765	0	13.0972	1.02864	0	0	0	3.32561	0.234235	1	PF15917:Piezo	-	0	1	0	14	1	0	0	0	0	0.15023	0	2.95611	0.168858	0	0	0
Cowpea-35°C vs Cowpea-27°C	CALMAC_LOCUS19364	0.839203	5.56612	0	1.87103	0	0	0	0	3.32551	0.22494	1		-	1	8	0	2	0	0	0	0	0.0898705	0.715051	0	0.251254	0	0	0	0
Cowpea-35°C vs Cowpea-27°C	CALMAC_LOCUS19113	5.03522	3.47882	4.28167	0.935515	0	0	0	1.26296	3.32258	0.0438809	1	P32031.2 RecName: Full=Fork head domain transcription factor slp2; AltName: Full=Sloppy paired locus protein 2 PF00250:Forkhead domain	Fork_head	6	5	4	1	0	0	0	1	0.317406	0.263065	0.26081	0.0739485	0	0	0	0.0811459
Cowpea-35°C vs Cowpea-27°C	CALMAC_LOCUS16216	0.839203	0	0	7.48412	0	0	0	0	3.31794	0.331397	1	PF02949:7tm Odorant receptor	-	1	0	0	8	0	0	0	0	0.131967	0	0	1.47578	0	0	0	0
Cowpea-35°C vs Cowpea-27°C	CALMAC_LOCUS17985	10.0704	89.7537	59.9434	11.2262	1.02864	4.35054	8.14033	3.78888	3.31405	0.00039057	0.00768887	PF14493:Helix-turn-helix domain|PF09382:RQC domain|PF00570:HRDC domain	HRDC	12	129	56	12	1	4	7	3	0.595457	6.36632	3.42499	0.83237	0.0554707	0.23741	0.453051	0.228346
Cowpea-35°C vs Cowpea-27°C	CALMAC_LOCUS9700	8.39203	0	2.14084	12.1617	0	1.08763	0	1.26296	3.31154	0.0680446	0.251174	P24585.2 RecName: Full=Degenerin deg-1; AltName: Full=Degeneration of certain neurons protein 1 PF00858:Amiloride-sensitive sodium channel	-	10	0	2	13	0	1	0	1	0.444686	0	0.109619	0.808096	0	0.0531893	0	0.0682114
Cowpea-35°C vs Cowpea-27°C	CALMAC_LOCUS20443	13.4272	22.9602	9.63376	9.35515	0	3.2629	2.32581	0	3.3067	0.00123087	0.0174708	P42858.2 RecName: Full=Huntingtin; AltName: Full=Huntington disease protein; Short=HD protein -	-	16	33	9	10	0	3	2	0	0.694197	1.42399	0.48129	0.606497	0	0.155688	0.113181	0
Cowpea-35°C vs Cowpea-27°C	CALMAC_LOCUS14230	2.51761	0	1.07042	4.67758	0	0	0	0	3.30638	0.227505	1		-	3	0	1	5	0	0	0	0	0.889065	0	0.36527	2.07133	0	0	0	0
Cowpea-35°C vs Cowpea-27°C	CALMAC_LOCUS17747	62.101	87.6664	56.7322	44.9047	11.3151	6.5258	4.65162	2.52592	3.30536	7.74398e-10	2.33249e-07	Q9VT28.2 RecName: Full=Protein furry PF14222:Cell morphogenesis N-terminal	-	74	126	53	48	11	6	4	2	2.63638	4.46453	2.3273	2.39047	0.438089	0.25568	0.185872	0.109297
Cowpea-35°C vs Cowpea-27°C	CALMAC_LOCUS8664	5.03522	0	3.21125	0	0	0	0	0	3.30433	0.333426	1		-	6	0	3	0	0	0	0	0	1.34172	0	0.826864	0	0	0	0	0
Cowpea-35°C vs Cowpea-27°C	CALMAC_LOCUS4937	11.7488	17.3941	19.2675	17.7748	1.02864	4.35054	1.1629	0	3.30278	0.000142361	0.00374712	D4A929.1 RecName: Full=WD repeat-containing protein 81; Flags: Precursor PF02138:Beige/BEACH domain	Beach	14	25	18	19	1	4	1	0	0.247534	0.439618	0.392265	0.469597	0.0197651	0.0845934	0.0230614	0
Cowpea-35°C vs Cowpea-27°C	CALMAC_LOCUS20056	0	0	0	136.585	0	0	0	13.8925	3.3023	NA	1		-	0	0	0	146	0	0	0	11	0	0	0	14.8762	0	0	0	1.22989
Cowpea-35°C vs Cowpea-27°C	CALMAC_LOCUS2628	0	1.39153	0	12.1617	0	0	0	1.26296	3.30096	0.224047	1	Q80Y75.1 RecName: Full=DnaJ homolog subfamily B member 13; AltName: Full=Testis and spermatogenesis cell-related protein 6; AltName: Full=Testis spermatocyte apoptosis-related gene 6 protein; AltName: Full=Testis spermatogenesis apoptosis-related gene 3 protein; AltName: Full=Testis spermatogenesis apoptosis-related gene 6 protein PF01556:DnaJ C terminal domain	DnaJ_C	0	2	0	13	0	0	0	1	0	0.289729	0	2.64693	0	0	0	0.223427
Cowpea-35°C vs Cowpea-27°C	CALMAC_LOCUS10409	0.839203	3.47882	11.7746	6.54861	0	1.08763	0	1.26296	3.29966	0.0318407	0.157867		-	1	5	11	7	0	1	0	1	0.153764	0.764636	2.08473	1.50459	0	0.183919	0	0.235862
Cowpea-35°C vs Cowpea-27°C	CALMAC_LOCUS7972	11.7488	18.0899	6.42251	6.54861	3.08593	1.08763	0	0	3.29962	0.00373034	0.0382494		-	14	26	6	7	3	1	0	0	1.30616	2.41252	0.689954	0.912917	0.312884	0.111593	0	0
Cowpea-35°C vs Cowpea-27°C	CALMAC_LOCUS16315	6.71362	6.26188	7.49293	1.87103	0	1.08763	0	1.26296	3.29744	0.018622	0.112516	PF15038:Jiraiya	-	8	9	7	2	0	1	0	1	0.552559	0.618245	0.59592	0.193101	0	0.082615	0	0.105948
Cowpea-35°C vs Cowpea-27°C	CALMAC_LOCUS17720	0	0.695765	0	7.48412	0	0	0	0	3.29354	0.335042	1	Q64425.1 RecName: Full=Pancreatic triacylglycerol lipase; Short=PL; Short=PTL; Short=Pancreatic lipase; Flags: Precursor PF00151:Lipase	Lipase	0	1	0	8	0	0	0	0	0	0.0659291	0	0.741316	0	0	0	0
Cowpea-35°C vs Cowpea-27°C	CALMAC_LOCUS15878	16.7841	2.08729	9.63376	4.67758	1.02864	0	2.32581	0	3.29347	0.0143352	0.09542		-	20	3	9	5	1	0	2	0	0.856038	0.127707	0.474796	0.299157	0.0478473	0	0.111654	0
Cowpea-35°C vs Cowpea-27°C	CALMAC_LOCUS12605	1.67841	3.47882	1.07042	1.87103	0	0	0	0	3.29293	0.111166	1		-	2	5	1	2	0	0	0	0	0.611761	1.52108	0.377011	0.855161	0	0	0	0
Cowpea-35°C vs Cowpea-27°C	CALMAC_LOCUS7893	2.51761	1.39153	4.28167	0	0	0	0	0	3.29167	0.216079	1	PF00078:Reverse transcriptase (RNA-dependent DNA polymerase)	RVT_1	3	2	4	0	0	0	0	0	0.207544	0.13761	0.341076	0	0	0	0	0
Cowpea-35°C vs Cowpea-27°C	CALMAC_LOCUS14534	15.9449	13.9153	9.63376	13.0972	5.14322	0	0	0	3.29144	0.00592162	0.0531858	Q8IVF4.4 RecName: Full=Dynein heavy chain 10, axonemal; AltName: Full=Axonemal beta dynein heavy chain 10; AltName: Full=Ciliary dynein heavy chain 10 PF08393:Dynein heavy chain, N-terminal region 2|PF12775:P-loop containing dynein motor region D3|PF07728:AAA domain (dynein-related subfamily)|PF12774:Hydrolytic ATP binding site of dynein motor region D1	AAA_5	19	20	9	14	5	0	0	0	0.471131	0.493228	0.275063	0.485268	0.138596	0	0	0
Cowpea-35°C vs Cowpea-27°C	CALMAC_LOCUS15942	0.839203	6.26188	0	0.935515	0	0	0	0	3.28512	0.246676	1		-	1	9	0	1	0	0	0	0	0.266812	2.38824	0	0.372968	0	0	0	0
Cowpea-35°C vs Cowpea-27°C	CALMAC_LOCUS18489	0.839203	2.78306	5.35209	13.0972	1.02864	0	1.1629	0	3.28461	0.036703	0.172666	PF13613:Helix-turn-helix of DDE superfamily endonuclease|PF13359:DDE superfamily endonuclease|PF00078:Reverse transcriptase (RNA-dependent DNA polymerase)|PF03372:Endonuclease/Exonuclease/phosphatase family	RVT_1	1	4	5	14	1	0	1	0	0.0141494	0.0562897	0.0871989	0.276907	0.0158173	0	0.0184552	0
Cowpea-35°C vs Cowpea-27°C	CALMAC_LOCUS20086	1.67841	0.695765	1.07042	4.67758	0	0	0	0	3.28001	0.133268	1		-	2	1	1	5	0	0	0	0	0.251902	0.125265	0.15524	0.880313	0	0	0	0
Cowpea-35°C vs Cowpea-27°C	CALMAC_LOCUS6663	0	22.2645	7.49293	3.74206	0	0	3.48871	0	3.27917	0.0940536	0.304285	PF05485:THAP domain|PF12017:Transposase protein	THAP	0	32	7	4	0	0	3	0	0	0.952069	0.2581	0.167269	0	0	0.117055	0
Cowpea-35°C vs Cowpea-27°C	CALMAC_LOCUS5502	5.03522	4.17459	2.14084	1.87103	0	0	1.1629	0	3.27766	0.042148	1		-	6	6	2	2	0	0	1	0	0.754596	0.750488	0.310023	0.351608	0	0	0.164037	0
Cowpea-35°C vs Cowpea-27°C	CALMAC_LOCUS10053	0	2.78306	2.14084	8.41964	0	1.08763	0	0	3.27734	0.115185	1		-	0	4	2	9	0	1	0	0	0	0.692524	0.429118	2.19005	0	0.208217	0	0
Cowpea-35°C vs Cowpea-27°C	CALMAC_LOCUS19292	0.839203	1.39153	2.14084	3.74206	0	0	0	0	3.27663	0.118722	1		-	1	2	2	4	0	0	0	0	0.200578	0.398971	0.49444	1.12152	0	0	0	0
Cowpea-35°C vs Cowpea-27°C	CALMAC_LOCUS18616	7.55283	3.47882	7.49293	3.74206	0	0	1.1629	1.26296	3.27563	0.016794	0.105328		-	9	5	7	4	0	0	1	1	2.95333	1.63181	2.83119	1.83483	0	0	0.428005	0.503353
Cowpea-35°C vs Cowpea-27°C	CALMAC_LOCUS14072	0	0.695765	0	268.493	16.4583	0	0	11.3666	3.27375	NA	1		-	0	1	0	287	16	0	0	9	0	0.0441578	0	17.8125	0.79413	0	0	0.612948
Cowpea-35°C vs Cowpea-27°C	CALMAC_LOCUS19835	20.9801	22.2645	18.1971	14.0327	3.08593	1.08763	3.48871	0	3.27314	3.35955e-05	0.00123402	Q9NRN9.1 RecName: Full=Methyltransferase-like protein 5 PF07524:Bromodomain associated	-	25	32	17	15	3	1	3	0	2.30978	2.94042	1.93589	1.93726	0.309846	0.11051	0.361519	0
Cowpea-35°C vs Cowpea-27°C	CALMAC_LOCUS744	1.67841	10.4365	0	0.935515	1.02864	0	0	0	3.26575	0.139762	1	Q9XYN1.1 RecName: Full=Innexin inx2; Short=Innexin-2; AltName: Full=G-Inx2 PF00876:Innexin	-	2	15	0	1	1	0	0	0	0.464209	3.46262	0	0.324451	0.259464	0	0	0
Cowpea-35°C vs Cowpea-27°C	CALMAC_LOCUS4416	109.096	27.8306	10.7042	21.5168	3.08593	11.964	1.1629	1.26296	3.26439	0.00103539	0.0154195	P32929.3 RecName: Full=Cystathionine gamma-lyase; AltName: Full=Cysteine-protein sulfhydrase; AltName: Full=Gamma-cystathionase PF01053:Cys/Met metabolism PLP-dependent enzyme	Cys_Met_Meta_PP	130	40	10	23	3	11	1	1	8.12112	2.48521	0.769971	2.00848	0.209502	0.821932	0.0814802	0.0958243
Cowpea-35°C vs Cowpea-27°C	CALMAC_LOCUS712	2601.53	1174.45	1607.77	1987.03	228.359	237.104	140.711	160.396	3.26428	6.61865e-22	2.65805e-18		-	3100	1688	1502	2124	222	218	121	127	31.8924	17.2714	19.0457	30.5454	2.55313	2.68258	1.62364	2.00416
Cowpea-35°C vs Cowpea-27°C	CALMAC_LOCUS361	0	0	0	181.49	0	0	0	18.9444	3.26362	NA	1		-	0	0	0	194	0	0	0	15	0	0	0	13.3407	0	0	0	1.13189
Cowpea-35°C vs Cowpea-27°C	CALMAC_LOCUS905	0.839203	0	5.35209	1.87103	0	0	0	0	3.26081	0.24393	1		-	1	0	5	2	0	0	0	0	0.146907	0	0.905343	0.410712	0	0	0	0
Cowpea-35°C vs Cowpea-27°C	CALMAC_LOCUS18541	13.4272	4.17459	6.42251	8.41964	1.02864	1.08763	0	1.26296	3.25956	0.00489825	0.0462856	Q9V438.1 RecName: Full=Protein disulfide-isomerase A6 homolog; AltName: Full=Calcium-binding protein 1; Short=DmCaBP1; Flags: Precursor PF00085:Thioredoxin	-	16	6	6	9	1	1	0	1	2.45142	0.91428	1.13305	1.92756	0.171274	0.18326	0	0.235018
Cowpea-35°C vs Cowpea-27°C	CALMAC_LOCUS5501	2.51761	2.78306	3.21125	4.67758	0	0	0	1.26296	3.25928	0.0374482	1		-	3	4	3	5	0	0	0	1	0.242625	0.321739	0.299045	0.565263	0	0	0	0.124056
Cowpea-35°C vs Cowpea-27°C	CALMAC_LOCUS8057	12.588	6.95765	7.49293	4.67758	0	3.2629	0	0	3.24951	0.0151199	0.0978328	Q08012.1 RecName: Full=Protein enhancer of sevenless 2B; Short=Protein E(sev)2B; AltName: Full=Downstream of receptor kinase; AltName: Full=SH2-SH3 adapter protein drk >Q6YKA8.1 RecName: Full=Protein E(sev)2B; AltName: Full=Downstream of receptor kinase; AltName: Full=Protein enhancer of sevenless 2B; AltName: Full=SH2-SH3 adapter protein drk PF00018:SH3 domain	SH3_1	15	10	7	5	0	3	0	0	1.07686	0.714002	0.619397	0.501771	0	0.257609	0	0
Cowpea-35°C vs Cowpea-27°C	CALMAC_LOCUS926	41.1209	7.65341	18.1971	10.2907	0	0	6.97742	1.26296	3.24765	0.00682807	0.0579736		-	49	11	17	11	0	0	6	1	5.70202	1.27308	2.43827	1.78933	0	0	0.910674	0.178499
Cowpea-35°C vs Cowpea-27°C	CALMAC_LOCUS2348	36.9249	11.1322	24.6196	24.3234	2.05729	2.17527	3.48871	2.52592	3.24621	1.22592e-05	0.000576948	PF00057:Low-density lipoprotein receptor domain class A	Ldl_recept_a	44	16	23	26	2	2	3	2	4.80057	1.73616	3.09293	3.96533	0.24393	0.261	0.426915	0.334714
Cowpea-35°C vs Cowpea-27°C	CALMAC_LOCUS16701	1.67841	0	5.35209	0.935515	0	0	0	0	3.24435	0.246812	1		-	2	0	5	1	0	0	0	0	0.414754	0	1.278	0.289885	0	0	0	0
Cowpea-35°C vs Cowpea-27°C	CALMAC_LOCUS89	2.51761	0.695765	0	4.67758	0	0	0	0	3.24381	0.238264	1	Q9ESY9.3 RecName: Full=Gamma-interferon-inducible lysosomal thiol reductase; AltName: Full=Gamma-interferon-inducible protein IP-30; AltName: Full=Lysosomal thiol reductase IP30; Flags: Precursor PF03227:Gamma interferon inducible lysosomal thiol reductase (GILT)	-	3	1	0	5	0	0	0	0	0.356366	0.118142	0	0.830254	0	0	0	0
Cowpea-35°C vs Cowpea-27°C	CALMAC_LOCUS21079	9.23123	6.95765	9.63376	5.61309	2.05729	1.08763	0	0	3.24209	0.00526805	0.0487851	Q8WXI2.1 RecName: Full=Connector enhancer of kinase suppressor of ras 2; Short=Connector enhancer of KSR 2; AltName: Full=CNK homolog protein 2; Short=CNK2 PF00595:PDZ domain (Also known as DHR or GLGF)|PF10534:Connector enhancer of kinase suppressor of ras|PF00536:SAM domain (Sterile alpha motif)	SAM_1	11	10	9	6	2	1	0	0	0.498472	0.45069	0.502681	0.380072	0.101315	0.0542024	0	0
Cowpea-35°C vs Cowpea-27°C	CALMAC_LOCUS12463	99.0259	205.251	100.619	37.4206	11.3151	15.2269	13.9548	6.31479	3.23745	6.5214e-08	8.09998e-06	Q9XYN1.1 RecName: Full=Innexin inx2; Short=Innexin-2; AltName: Full=G-Inx2 PF00876:Innexin	-	118	295	94	40	11	14	12	5	11.2668	28.0136	11.0623	5.3388	1.1741	1.59888	1.49444	0.732303
Cowpea-35°C vs Cowpea-27°C	CALMAC_LOCUS20974	44.4778	38.9628	29.9717	38.3561	1.02864	2.17527	5.81452	7.57775	3.23554	1.14227e-07	1.32126e-05	Q9N2M8.2 RecName: Full=Headcase protein; Contains: RecName: Full=Headcase short protein PF16002:Headcase protein	-	53	56	28	41	1	2	5	6	0.445769	0.468438	0.290264	0.482041	0.00940218	0.0201203	0.0548509	0.0774085
Cowpea-35°C vs Cowpea-27°C	CALMAC_LOCUS5940	251.761	50.7908	170.197	93.5515	20.5729	25.0156	11.629	2.52592	3.23548	4.19483e-06	0.000261862	Q1LUA6.1 RecName: Full=Triple functional domain protein PF00435:Spectrin repeat|PF00621:RhoGEF domain	RhoGEF	300	73	159	100	20	23	10	2	14.4755	3.50319	9.45606	6.74494	1.07879	1.32743	0.629348	0.148028
Cowpea-35°C vs Cowpea-27°C	CALMAC_LOCUS18357	365.053	565.657	97.4081	145.94	7.20051	96.7994	6.97742	13.8925	3.23197	0.000379131	0.00757392	Q95X01.1 RecName: Full=Myrosinase 1; AltName: Full=Beta-glucosidase 1; AltName: Full=Beta-thioglucosidase 1; AltName: Full=Beta-thioglucosidase glucohydrolase 1; AltName: Full=Sinigrinase 1; AltName: Full=Thioglucosidase 1 PF00232:Glycosyl hydrolase family 1	Glyco_hydro_1	435	813	91	156	7	89	6	11	32.9702	61.2847	8.50109	16.5281	0.593094	8.06849	0.593147	1.27887
Cowpea-35°C vs Cowpea-27°C	CALMAC_LOCUS2716	36.9249	4.87035	42.8167	9.35515	3.08593	4.35054	1.1629	1.26296	3.22898	0.00091974	0.0141038	Q7JQ32.1 RecName: Full=Receptor-type guanylate cyclase Gyc76C; AltName: Full=DrGC-1; Flags: Precursor PF00211:Adenylate and Guanylate cyclase catalytic domain|PF01094:Receptor family ligand binding region|PF07714:Protein tyrosine kinase	Guanylate_cyc	44	7	40	10	3	4	1	1	0.883576	0.139804	0.990039	0.280709	0.0673452	0.0960775	0.0261921	0.0308031
Cowpea-35°C vs Cowpea-27°C	CALMAC_LOCUS11844	51.1914	26.4391	34.2534	42.0982	11.3151	1.08763	1.1629	2.52592	3.22894	2.66626e-05	0.00101978	Q9JJZ8.2 RecName: Full=Cyclic nucleotide-gated cation channel alpha-3; AltName: Full=Cone photoreceptor cGMP-gated channel subunit alpha; AltName: Full=Cyclic nucleotide-gated channel alpha-3; Short=CNG channel alpha-3; Short=CNG-3; Short=CNG3 PF00027:Cyclic nucleotide-binding domain|PF00520:Ion transport protein	Ion_trans	61	38	32	45	11	1	1	2	0.813016	0.503712	0.525679	0.838394	0.163891	0.0159419	0.017384	0.0408886
Cowpea-35°C vs Cowpea-27°C	CALMAC_LOCUS11967	1394.76	1598.17	664.73	1279.78	308.593	162.057	29.0726	26.5221	3.22862	1.52641e-05	0.000676109	PF01607:Chitin binding Peritrophin-A domain	CBM_14	1662	2297	621	1368	300	149	25	21	29.5689	40.6438	13.6175	34.0217	5.9665	3.17074	0.580127	0.573095
Cowpea-35°C vs Cowpea-27°C	CALMAC_LOCUS2821	3.35681	0.695765	0	3.74206	0	0	0	0	3.22735	0.239506	1		-	4	1	0	4	0	0	0	0	0.80231	0.199486	0	1.12152	0	0	0	0
Cowpea-35°C vs Cowpea-27°C	CALMAC_LOCUS9101	0	0	0	520.146	26.7447	1.08763	0	27.7851	3.2253	NA	1	Q9Y233.1 RecName: Full=cAMP and cAMP-inhibited cGMP 3',5'-cyclic phosphodiesterase 10A PF00233:3'5'-cyclic nucleotide phosphodiesterase|PF01590:GAF domain	GAF	0	0	0	556	26	1	0	22	0	0	0	25.7907	0.964472	0.0396911	0	1.11982
Cowpea-35°C vs Cowpea-27°C	CALMAC_LOCUS11166	255.118	80.7087	240.844	165.586	40.1171	8.70107	15.1177	15.1555	3.22313	2.4746e-08	3.43647e-06		-	304	116	225	177	39	8	13	12	1.92322	0.729866	1.75444	1.56529	0.275813	0.0605363	0.10727	0.11645
Cowpea-35°C vs Cowpea-27°C	CALMAC_LOCUS8619	31.0505	4.87035	3.21125	0.935515	3.08593	1.08763	0	0	3.2222	0.0356363	0.169367	Q26240.1 RecName: Full=Nitric oxide synthase, salivary gland; Short=NOS PF00667:FAD binding domain|PF00258:Flavodoxin|PF00175:Oxidoreductase NAD-binding domain	NAD_binding_1	37	7	3	1	3	1	0	0	0.595327	0.112016	0.0594944	0.0224916	0.0539596	0.0192453	0	0
Cowpea-35°C vs Cowpea-27°C	CALMAC_LOCUS20027	11.7488	19.4814	14.9859	26.1944	4.11458	0	3.48871	0	3.2216	0.000505634	0.0092707	Q99N01.1 RecName: Full=Solute carrier organic anion transporter family member 4A1; AltName: Full=Organic anion-transporting polypeptide E; Short=OATP-E; AltName: Full=Sodium-independent organic anion transporter E; AltName: Full=Solute carrier family 21 member 12 PF03137:Organic Anion Transporter Polypeptide (OATP) family	-	14	28	14	28	4	0	3	0	0.994239	1.97765	1.22544	2.77963	0.317553	0	0.277884	0
Cowpea-35°C vs Cowpea-27°C	CALMAC_LOCUS559	1.67841	1.39153	0	4.67758	0	0	0	0	3.2188	0.233775	1		-	2	2	0	5	0	0	0	0	0.113139	0.112524	0	0.395385	0	0	0	0
Cowpea-35°C vs Cowpea-27°C	CALMAC_LOCUS9638	0	3.47882	4.28167	0	0	0	0	0	3.21851	0.346417	1		-	0	5	4	0	0	0	0	0	0	0.979085	0.970694	0	0	0	0	0
Cowpea-35°C vs Cowpea-27°C	CALMAC_LOCUS2184	0	11.828	13.9154	5.61309	1.02864	0	2.32581	0	3.21611	0.0492391	0.205627		-	0	17	13	6	1	0	2	0	0	5.28492	5.00846	2.62166	0.349425	0	0.815397	0
Cowpea-35°C vs Cowpea-27°C	CALMAC_LOCUS13879	50.3522	9.74071	32.1125	20.5813	5.14322	4.35054	1.1629	1.26296	3.21252	0.000100372	0.00287239	P33450.3 RecName: Full=Cadherin-related tumor suppressor; AltName: Full=Protein fat; Contains: RecName: Full=Ft-mito; Flags: Precursor PF00028:Cadherin domain	Cadherin	60	14	30	22	5	4	1	1	1.11592	0.258963	0.687707	0.571965	0.103955	0.0889838	0.0242583	0.0285288
Cowpea-35°C vs Cowpea-27°C	CALMAC_LOCUS8998	8.39203	1.39153	1.07042	19.6458	1.02864	2.17527	0	0	3.20992	0.0379536	0.17621	PF16064:Domain of unknown function (DUF4806)	-	10	2	1	21	1	2	0	0	1.2764	0.253891	0.157322	3.74691	0.142686	0.305343	0	0
Cowpea-35°C vs Cowpea-27°C	CALMAC_LOCUS443	11.7488	0	0	0.935515	1.02864	0	0	0	3.20975	0.252943	1	PF00589:Phage integrase family	Phage_integrase	14	0	0	1	1	0	0	0	0.561617	0	0	0.0560762	0.0448442	0	0	0
Cowpea-35°C vs Cowpea-27°C	CALMAC_LOCUS3414	8.39203	50.7908	9.63376	2.80655	1.02864	5.43817	0	1.26296	3.20818	0.00970506	0.073269		-	10	73	9	3	1	5	0	1	2.10434	15.2781	2.33432	0.882476	0.235239	1.25851	0	0.322789
Cowpea-35°C vs Cowpea-27°C	CALMAC_LOCUS1270	4.19601	2.78306	10.7042	3.74206	0	0	2.32581	0	3.20639	0.0369998	0.173361	P32870.2 RecName: Full=Ca(2+)/calmodulin-responsive adenylate cyclase; AltName: Full=ATP pyrophosphate-lyase; AltName: Full=Protein rutabaga PF06327:Domain of Unknown Function (DUF1053)	-	5	4	10	4	0	0	2	0	0.436527	0.347321	1.07607	0.488166	0	0	0.227746	0
Cowpea-35°C vs Cowpea-27°C	CALMAC_LOCUS3861	0	0	0	285.332	19.5442	0	0	11.3666	3.20591	NA	1	PF14846:Domain of unknown function (DUF4485)	-	0	0	0	305	19	0	0	9	0	0	0	55.076	2.74375	0	0	1.78337
Cowpea-35°C vs Cowpea-27°C	CALMAC_LOCUS4112	2.51761	0	4.28167	0.935515	0	0	0	0	3.20433	0.249356	1		-	3	0	4	1	0	0	0	0	0.776253	0	1.27569	0.3617	0	0	0	0
Cowpea-35°C vs Cowpea-27°C	CALMAC_LOCUS17199	12.588	61.2273	10.7042	23.3879	1.02864	0	4.65162	6.31479	3.20429	0.00141882	0.0192283	Q9UPW8.4 RecName: Full=Protein unc-13 homolog A; AltName: Full=Munc13-1 PF10540:Munc13 (mammalian uncoordinated) homology domain|PF00168:C2 domain|PF00130:Phorbol esters/diacylglycerol binding domain (C1 domain)|PF06292:Domain of Unknown Function (DUF1041)	C2	15	88	10	25	1	0	4	5	0.244425	1.42616	0.200843	0.569457	0.0182158	0	0.0850147	0.124976
Cowpea-35°C vs Cowpea-27°C	CALMAC_LOCUS8688	1.67841	2.08729	1.07042	2.80655	0	0	0	0	3.20144	0.122688	1	Q9EQ60.2 RecName: Full=Voltage-dependent T-type calcium channel subunit alpha-1H; AltName: Full=Voltage-gated calcium channel subunit alpha Cav3.2 PF00520:Ion transport protein	Ion_trans	2	3	1	3	0	0	0	0	0.14603	0.217853	0.089994	0.306196	0	0	0	0
Cowpea-35°C vs Cowpea-27°C	CALMAC_LOCUS10542	9.23123	4.17459	3.21125	3.74206	2.05729	0	0	0	3.20095	0.0349686	0.167378		-	11	6	3	4	2	0	0	0	1.40404	0.761673	0.471966	0.713697	0.285372	0	0	0
Cowpea-35°C vs Cowpea-27°C	CALMAC_LOCUS10797	1.67841	4.87035	3.21125	2.80655	1.02864	0	0	0	3.19977	0.0481939	1	PF12203:Glutamine rich N terminal domain of histone deacetylase 4	-	2	7	3	3	1	0	0	0	0.215192	0.749074	0.39785	0.451216	0.120279	0	0	0
Cowpea-35°C vs Cowpea-27°C	CALMAC_LOCUS18727	0.839203	4.87035	0	1.87103	0	0	0	0	3.19884	0.249272	1	PF01757:Acyltransferase family	-	1	7	0	2	0	0	0	0	0.0706073	0.491561	0	0.197399	0	0	0	0
Cowpea-35°C vs Cowpea-27°C	CALMAC_LOCUS4836	19.3017	4.87035	9.63376	5.61309	4.11458	0	0	0	3.19701	0.0196441	0.116702	Q8BL99.2 RecName: Full=Protein dopey-1 PF04118:Dopey, N-terminal	-	23	7	9	6	4	0	0	0	1.07291	0.324762	0.517465	0.39125	0.208589	0	0	0
Cowpea-35°C vs Cowpea-27°C	CALMAC_LOCUS6679	10.0704	12.5238	1.07042	6.54861	0	3.2629	0	0	3.19265	0.038219	0.177033	PF00589:Phage integrase family	Phage_integrase	12	18	1	7	0	3	0	0	0.382067	0.56998	0.0392427	0.311546	0	0.114248	0	0
Cowpea-35°C vs Cowpea-27°C	CALMAC_LOCUS19592	52.0306	42.4417	44.9576	33.6785	7.20051	5.43817	4.65162	1.26296	3.19209	3.65726e-09	7.73029e-07		-	62	61	42	36	7	5	4	1	3.73162	3.65144	3.1157	3.02882	0.470974	0.359953	0.314011	0.0923227
Cowpea-35°C vs Cowpea-27°C	CALMAC_LOCUS18660	0	0	1.07042	6.54861	0	0	0	0	3.18806	0.351103	1	PF03015:Male sterility protein	Sterile	0	0	1	7	0	0	0	0	0	0	0.1652	1.31152	0	0	0	0
Cowpea-35°C vs Cowpea-27°C	CALMAC_LOCUS19978	0	0	1.07042	6.54861	0	0	0	0	3.18806	0.351103	1		-	0	0	1	7	0	0	0	0	0	0	0.244359	1.93995	0	0	0	0
Cowpea-35°C vs Cowpea-27°C	CALMAC_LOCUS20920	2.51761	2.08729	1.07042	1.87103	0	0	0	0	3.1858	0.124389	1	P40657.2 RecName: Full=Putative transcription factor SOX-15; AltName: Full=Sox50E -	-	3	3	1	2	0	0	0	0	0.0577523	0.0574379	0.0237273	0.05382	0	0	0	0
Cowpea-35°C vs Cowpea-27°C	CALMAC_LOCUS11366	3.35681	4.17459	0	0	0	0	0	0	3.18556	0.351489	1		-	4	6	0	0	0	0	0	0	0.564393	0.841981	0	0	0	0	0	0
Cowpea-35°C vs Cowpea-27°C	CALMAC_LOCUS2473	5.87442	7.65341	3.21125	3.74206	0	1.08763	1.1629	0	3.18554	0.0211634	0.122447	PF08064:UME (NUC010) domain	-	7	11	3	4	0	1	1	0	0.810171	1.2662	0.427958	0.647149	0	0.138436	0.150959	0
Cowpea-35°C vs Cowpea-27°C	CALMAC_LOCUS1566	7.55283	0	0	0	0	0	0	0	3.18384	0.351756	1		-	9	0	0	0	0	0	0	0	10.7058	0	0	0	0	0	0	0
Cowpea-35°C vs Cowpea-27°C	CALMAC_LOCUS11209	6.71362	9.74071	28.9013	24.3234	3.08593	4.35054	0	0	3.18225	0.00278076	0.030971	PF00589:Phage integrase family	Phage_integrase	8	14	27	26	3	4	0	0	0.226055	0.393443	0.94035	1.02698	0.0947631	0.135193	0	0
Cowpea-35°C vs Cowpea-27°C	CALMAC_LOCUS11157	1.67841	2.08729	0	3.74206	0	0	0	0	3.17658	0.235875	1		-	2	3	0	4	0	0	0	0	0.157874	0.235522	0	0.441374	0	0	0	0
Cowpea-35°C vs Cowpea-27°C	CALMAC_LOCUS16612	3.35681	2.78306	5.35209	0.935515	1.02864	0	0	0	3.17072	0.0599154	1	Q15652.2 RecName: Full=Probable JmjC domain-containing histone demethylation protein 2C; AltName: Full=Jumonji domain-containing protein 1C; AltName: Full=Thyroid receptor-interacting protein 8; Short=TR-interacting protein 8; Short=TRIP-8 -	-	4	4	5	1	1	0	0	0	0.70491	0.701073	1.08604	0.246343	0.197001	0	0	0
Cowpea-35°C vs Cowpea-27°C	CALMAC_LOCUS422	0	0	0	29.9365	2.05729	0	0	1.26296	3.16685	NA	1	PF00153:Mitochondrial carrier protein	Mito_carr	0	0	0	32	2	0	0	1	0	0	0	5.08107	0.253959	0	0	0.174238
Cowpea-35°C vs Cowpea-27°C	CALMAC_LOCUS7292	0	0.695765	2.14084	4.67758	0	0	0	0	3.16562	0.261015	1	Q24546.2 RecName: Full=Synapsin; Contains: RecName: Full=Synapsin-1; Short=Syn1; AltName: Full=Syn1-S; Contains: RecName: Full=Synapsin-2; Short=Syn2 PF02078:Synapsin, N-terminal domain|PF02750:Synapsin, ATP binding domain	-	0	1	2	5	0	0	0	0	0	0.0772962	0.191584	0.543206	0	0	0	0
Cowpea-35°C vs Cowpea-27°C	CALMAC_LOCUS2349	3.35681	0	3.21125	0.935515	0	0	0	0	3.16361	0.256743	1		-	4	0	3	1	0	0	0	0	0.674383	0	0.623403	0.235674	0	0	0	0
Cowpea-35°C vs Cowpea-27°C	CALMAC_LOCUS4190	3.35681	0	3.21125	0.935515	0	0	0	0	3.16361	0.256743	1	Q1DH70.1 RecName: Full=Innexin shaking-B PF00876:Innexin	-	4	0	3	1	0	0	0	0	0.156718	0	0.144871	0.0547679	0	0	0	0
Cowpea-35°C vs Cowpea-27°C	CALMAC_LOCUS14889	0	0	0	7.48412	0	0	0	0	3.16359	0.354898	1		-	0	0	0	8	0	0	0	0	0	0	0	2.16692	0	0	0	0
Cowpea-35°C vs Cowpea-27°C	CALMAC_LOCUS491	18.4625	3.47882	5.35209	3.74206	0	0	2.32581	1.26296	3.1592	0.0195223	0.116208	F5HSE3.1 RecName: Full=Nipped-B-like protein A -	-	22	5	5	4	0	0	2	1	0.848368	0.191761	0.237647	0.215619	0	0	0.100594	0.0591513
Cowpea-35°C vs Cowpea-27°C	CALMAC_LOCUS7020	37.7641	9.74071	36.3942	14.9682	4.11458	4.35054	1.1629	1.26296	3.15199	0.000138595	0.00369423	Q24210.4 RecName: Full=Peripheral plasma membrane protein CASK; Short=dCASK; AltName: Full=Calcium/calmodulin-dependent protein kinase; Short=CAKI; Short=Camguk PF07653:Variant SH3 domain|PF00625:Guanylate kinase|PF00595:PDZ domain (Also known as DHR or GLGF)	PDZ	45	14	34	16	4	4	1	1	0.363663	0.112524	0.338662	0.180747	0.036136	0.0386649	0.0105406	0.0123962
Cowpea-35°C vs Cowpea-27°C	CALMAC_LOCUS17295	5.03522	1.39153	0	0.935515	0	0	0	0	3.15059	0.260781	1		-	6	2	0	1	0	0	0	0	0.62213	0.206248	0	0.144943	0	0	0	0
Cowpea-35°C vs Cowpea-27°C	CALMAC_LOCUS1057	0	36.1798	0	34.6141	0	2.17527	5.81452	0	3.15025	0.121927	0.353545		-	0	52	0	37	0	2	5	0	0	11.939	0	11.94	0	0.552251	1.50552	0
Cowpea-35°C vs Cowpea-27°C	CALMAC_LOCUS6570	0.839203	78.6214	4.28167	89.8095	9.25779	5.43817	3.48871	1.26296	3.14929	0.00969532	0.073269		-	1	113	4	96	9	5	3	1	0.13949	15.6765	0.687707	18.7188	1.40339	0.834223	0.545811	0.213966
Cowpea-35°C vs Cowpea-27°C	CALMAC_LOCUS10317	4.19601	1.39153	0	6.54861	0	0	1.1629	0	3.1448	0.128235	1	O18388.2 RecName: Full=Importin subunit beta; AltName: Full=Karyopherin subunit beta; AltName: Full=Protein ketel PF03810:Importin-beta N-terminal domain	-	5	2	0	7	0	0	1	0	0.397248	0.158034	0	0.777419	0	0	0.103626	0
Cowpea-35°C vs Cowpea-27°C	CALMAC_LOCUS1585	0	0	0	197.394	7.20051	0	0	15.1555	3.14345	NA	1		-	0	0	0	211	7	0	0	12	0	0	0	45.7635	1.21412	0	0	2.85598
Cowpea-35°C vs Cowpea-27°C	CALMAC_LOCUS3357	1.67841	2.78306	1.07042	6.54861	1.02864	0	0	0	3.13809	0.0710764	1		-	2	4	1	7	1	0	0	0	0.298941	0.594628	0.184229	1.46258	0.16709	0	0	0
Cowpea-35°C vs Cowpea-27°C	CALMAC_LOCUS19876	1.67841	6.26188	8.56335	3.74206	0	0	1.1629	1.26296	3.13593	0.030625	0.153738		-	2	9	8	4	0	0	1	1	0.685173	3.06649	3.37801	1.91556	0	0	0.446837	0.525501
Cowpea-35°C vs Cowpea-27°C	CALMAC_LOCUS1630	1.67841	2.78306	0	2.80655	0	0	0	0	3.13319	0.243635	1		-	2	4	0	3	0	0	0	0	0.421904	0.839216	0	0.88465	0	0	0	0
Cowpea-35°C vs Cowpea-27°C	CALMAC_LOCUS17189	1.67841	0.695765	2.14084	2.80655	0	0	0	0	3.12576	0.143847	1	Q4V5A3.1 RecName: Full=Homeobox protein unplugged PF00046:Homeobox domain	Homeobox	2	1	2	3	0	0	0	0	0.0627678	0.0312131	0.0773638	0.131612	0	0	0	0
Cowpea-35°C vs Cowpea-27°C	CALMAC_LOCUS2795	5.03522	9.74071	7.49293	6.54861	2.05729	1.08763	0	0	3.12477	0.00838756	0.0666419		-	6	14	7	7	2	1	0	0	1.10989	2.57565	1.59598	1.81006	0.413574	0.221258	0	0
Cowpea-35°C vs Cowpea-27°C	CALMAC_LOCUS5720	3.35681	0.695765	3.21125	0	0	0	0	0	3.11928	0.264887	1		-	4	1	3	0	0	0	0	0	1.30758	0.325116	1.20874	0	0	0	0	0
Cowpea-35°C vs Cowpea-27°C	CALMAC_LOCUS10579	7.55283	1.39153	1.07042	1.87103	0	0	1.1629	0	3.11879	0.0834425	1		-	9	2	1	2	0	0	1	0	1.91746	0.423783	0.262594	0.595635	0	0	0.277884	0
Cowpea-35°C vs Cowpea-27°C	CALMAC_LOCUS2345	41.9601	98.7986	78.1405	71.0992	12.3437	7.61344	9.30323	3.78888	3.11861	8.0373e-10	2.36179e-07	P22813.1 RecName: Full=Heat shock factor protein; Short=HSF; AltName: Full=Heat shock transcription factor; Short=HSTF -	-	50	142	73	76	12	7	8	3	2.76279	7.80363	4.97167	5.87027	0.741231	0.462644	0.576564	0.254274
Cowpea-35°C vs Cowpea-27°C	CALMAC_LOCUS12993	0	0.695765	0	6.54861	0	0	0	0	3.11827	0.361995	1	B2RXA1.1 RecName: Full=PI-PLC X domain-containing protein 2 -	-	0	1	0	7	0	0	0	0	0	0.0233499	0	0.229731	0	0	0	0
Cowpea-35°C vs Cowpea-27°C	CALMAC_LOCUS17558	1.67841	0.695765	2.14084	7.48412	1.02864	0	0	0	3.11701	0.086651	1	O15394.2 RecName: Full=Neural cell adhesion molecule 2; Short=N-CAM-2; Short=NCAM-2; Flags: Precursor PF07679:Immunoglobulin I-set domain	I-set	2	1	2	8	1	0	0	0	0.240243	0.119468	0.296109	1.34331	0.134281	0	0	0
Cowpea-35°C vs Cowpea-27°C	CALMAC_LOCUS18023	5.03522	2.78306	2.14084	1.87103	0	0	0	1.26296	3.1128	0.0578047	1	Q8VD37.1 RecName: Full=SH3-containing GRB2-like protein 3-interacting protein 1; AltName: Full=Endophilin-3-interacting protein PF10291:Muniscin C-terminal mu homology domain	-	6	4	2	2	0	0	0	1	0.822207	0.545155	0.337801	0.383112	0	0	0	0.2102
Cowpea-35°C vs Cowpea-27°C	CALMAC_LOCUS15631	0.839203	4.87035	4.28167	1.87103	0	0	1.1629	0	3.11239	0.072018	1		-	1	7	4	2	0	0	1	0	0.156862	1.09206	0.773355	0.438544	0	0	0.204596	0
Cowpea-35°C vs Cowpea-27°C	CALMAC_LOCUS203	7.55283	46.6162	144.506	142.198	15.4297	10.8763	11.629	1.26296	3.11141	0.000663619	0.01112	PF03769:Attacin, C-terminal region	-	9	67	135	152	15	10	10	1	0.872955	6.46329	16.1393	20.6091	1.62643	1.16017	1.26511	0.148783
Cowpea-35°C vs Cowpea-27°C	CALMAC_LOCUS11647	0	11.828	1.07042	15.9038	2.05729	0	0	1.26296	3.11124	0.0843403	0.284875		-	0	17	1	17	2	0	0	1	0	0.747582	0.0544982	1.05074	0.0988563	0	0	0.067824
Cowpea-35°C vs Cowpea-27°C	CALMAC_LOCUS1904	2.51761	0	0	4.67758	0	0	0	0	3.10923	0.36342	1	PF02949:7tm Odorant receptor	-	3	0	0	5	0	0	0	0	0.937736	0	0	2.18472	0	0	0	0
Cowpea-35°C vs Cowpea-27°C	CALMAC_LOCUS7264	2.51761	3.47882	1.07042	4.67758	1.02864	0	0	0	3.10356	0.0648429	1		-	3	5	1	5	1	0	0	0	0.836937	1.3873	0.343853	1.94988	0.311864	0	0	0
Cowpea-35°C vs Cowpea-27°C	CALMAC_LOCUS11638	13.4272	11.1322	0	3.74206	0	3.2629	0	0	3.1034	0.102103	0.319019	PF00589:Phage integrase family	Phage_integrase	16	16	0	4	0	3	0	0	0.559553	0.556507	0	0.195545	0	0.125491	0	0
Cowpea-35°C vs Cowpea-27°C	CALMAC_LOCUS5661	33.5681	9.74071	14.9859	8.41964	2.05729	3.2629	2.32581	0	3.09948	0.000924783	0.0141214	O76083.1 RecName: Full=High affinity cGMP-specific 3',5'-cyclic phosphodiesterase 9A PF00233:3'5'-cyclic nucleotide phosphodiesterase|PF00078:Reverse transcriptase (RNA-dependent DNA polymerase)	RVT_1	40	14	14	9	2	3	2	0	0.31636	0.110123	0.136474	0.0995017	0.0176826	0.0283801	0.0206315	0
Cowpea-35°C vs Cowpea-27°C	CALMAC_LOCUS16346	0	1.39153	1.07042	4.67758	0	0	0	0	3.09656	0.273904	1		-	0	2	1	5	0	0	0	0	0	0.294233	0.182319	1.03387	0	0	0	0
Cowpea-35°C vs Cowpea-27°C	CALMAC_LOCUS18690	67.1362	20.1772	11.7746	0	0	0	11.629	0	3.09543	0.111168	0.334258		-	80	29	11	0	0	0	10	0	11.7727	4.24438	1.99518	0	0	0	1.9194	0
Cowpea-35°C vs Cowpea-27°C	CALMAC_LOCUS6374	3.35681	0	0	3.74206	0	0	0	0	3.09069	0.366356	1		-	4	0	0	4	0	0	0	0	1.34348	0	0	1.878	0	0	0	0
Cowpea-35°C vs Cowpea-27°C	CALMAC_LOCUS15329	5.03522	9.04494	2.14084	2.80655	0	2.17527	0	0	3.08858	0.0511315	0.210035	Q62763.1 RecName: Full=Casein kinase I isoform gamma-3; Short=CKI-gamma 3 PF00069:Protein kinase domain|PF12605:Casein kinase 1 gamma C terminal	Pkinase	6	13	2	3	0	2	0	0	0.26072	0.561819	0.107116	0.182226	0	0.10395	0	0
Cowpea-35°C vs Cowpea-27°C	CALMAC_LOCUS17689	567.301	866.923	746.082	905.579	116.237	114.202	86.0549	46.7295	3.08342	1.30149e-18	2.61338e-15	Q920Q8.2 RecName: Full=Influenza virus NS1A-binding protein homolog; Short=NS1-BP; Short=NS1-binding protein homolog; AltName: Full=Kelch family protein Nd1-L; AltName: Full=ND1-L2; AltName: Full=Nd1-S PF01344:Kelch motif|PF00651:BTB/POZ domain	Kelch_1	676	1246	697	968	113	105	74	37	16.3968	30.058	20.8375	32.8211	3.06397	3.0463	2.34112	1.37663
Cowpea-35°C vs Cowpea-27°C	CALMAC_LOCUS11518	48.6738	43.1374	37.4646	31.8075	6.17186	5.43817	4.65162	2.52592	3.08263	3.24827e-09	7.11548e-07		-	58	62	35	34	6	5	4	2	0.585514	0.622488	0.435491	0.479794	0.0677103	0.060374	0.0526682	0.0309701
Cowpea-35°C vs Cowpea-27°C	CALMAC_LOCUS761	1.67841	1.39153	2.14084	1.87103	0	0	0	0	3.08259	0.138321	1		-	2	2	2	2	0	0	0	0	0.486628	0.48398	0.59979	0.680242	0	0	0	0
Cowpea-35°C vs Cowpea-27°C	CALMAC_LOCUS9137	0	1.39153	0	477.113	23.6588	0	0	32.8369	3.08249	NA	1	P55859.3 RecName: Full=Purine nucleoside phosphorylase; Short=PNP; AltName: Full=Inosine phosphorylase; AltName: Full=Inosine-guanosine phosphorylase PF01048:Phosphorylase superfamily	-	0	2	0	510	23	0	0	26	0	0.0558011	0	19.9995	0.721282	0	0	1.11882
Cowpea-35°C vs Cowpea-27°C	CALMAC_LOCUS260	0.839203	0	5.35209	0.935515	0	0	0	0	3.08146	0.292663	1		-	1	0	5	1	0	0	0	0	0.0974364	0	0.600472	0.136203	0	0	0	0
Cowpea-35°C vs Cowpea-27°C	CALMAC_LOCUS18018	38.6033	53.5739	28.9013	12.1617	3.08593	5.43817	3.48871	3.78888	3.0814	9.02105e-06	0.000464468	Q9CYZ8.1 RecName: Full=Single-stranded DNA-binding protein 2; AltName: Full=Sequence-specific single-stranded-DNA-binding protein 2 PF04503:Single-stranded DNA binding protein, SSDP	-	46	77	27	13	3	5	3	3	3.83991	6.39268	2.77797	1.51695	0.279948	0.499233	0.326635	0.384138
Cowpea-35°C vs Cowpea-27°C	CALMAC_LOCUS20432	5.03522	0	1.07042	0.935515	0	0	0	0	3.07905	0.290635	1	Q9W332.3 RecName: Full=Cubilin homolog; Flags: Precursor PF00431:CUB domain	CUB	6	0	1	1	0	0	0	0	0.335212	0	0.0688604	0.0780969	0	0	0	0
Cowpea-35°C vs Cowpea-27°C	CALMAC_LOCUS17945	20.1409	32.0052	13.9154	11.2262	2.05729	0	2.32581	5.05183	3.07581	0.000337907	0.00706789	Q6NP60.1 RecName: Full=MOXD1 homolog 2 PF01082:Copper type II ascorbate-dependent monooxygenase, N-terminal domain|PF03351:DOMON domain|PF03712:Copper type II ascorbate-dependent monooxygenase, C-terminal domain	Cu2_monoox_C	24	46	13	12	2	0	2	4	0.343502	0.654796	0.229331	0.240085	0.0319995	0	0.037336	0.0878176
Cowpea-35°C vs Cowpea-27°C	CALMAC_LOCUS4835	5.03522	2.78306	4.28167	25.2589	3.08593	0	0	1.26296	3.07545	0.0253705	0.136885	Q9VB11.5 RecName: Full=Protein unc-80 homolog PF15778:Cation channel complex component UNC80	-	6	4	4	27	3	0	0	1	0.179993	0.119342	0.147899	1.13223	0.100605	0	0	0.0460158
Cowpea-35°C vs Cowpea-27°C	CALMAC_LOCUS12426	0	1.39153	0	5.61309	0	0	0	0	3.07159	0.369396	1	O46077.2 RecName: Full=Odorant receptor 2a PF02949:7tm Odorant receptor	-	0	2	0	6	0	0	0	0	0	0.153894	0	0.648903	0	0	0	0
Cowpea-35°C vs Cowpea-27°C	CALMAC_LOCUS9777	3819.21	12379.7	4677.73	1502.44	364.14	1503.11	373.292	421.828	3.07132	1.21114e-05	0.000572229	Q7ZXY0.1 RecName: Full=Inositol-3-phosphate synthase 1-A; Short=IPS 1-A; AltName: Full=Myo-inositol 1-phosphate synthase A; Short=MI-1-P synthase A; Short=MIP synthase A PF01658:Myo-inositol-1-phosphate synthase|PF07994:Myo-inositol-1-phosphate synthase	-	4551	17793	4370	1606	354	1382	321	334	131.46	511.169	155.585	64.8481	11.431	47.749	12.094	14.7991
Cowpea-35°C vs Cowpea-27°C	CALMAC_LOCUS20837	4.19601	4.17459	2.14084	0.935515	1.02864	0	0	0	3.07112	0.0729005	1		-	5	6	2	1	1	0	0	0	0.814131	0.97164	0.40138	0.22761	0.18202	0	0	0
Cowpea-35°C vs Cowpea-27°C	CALMAC_LOCUS1670	5.87442	4.17459	6.42251	2.80655	0	0	1.1629	1.26296	3.07021	0.0267479	0.141466	P49290.2 RecName: Full=Eosinophil peroxidase; Short=EPO; Contains: RecName: Full=Eosinophil peroxidase light chain; Contains: RecName: Full=Eosinophil peroxidase heavy chain; Flags: Precursor PF03098:Animal haem peroxidase	An_peroxidase	7	6	6	3	0	0	1	1	1.07058	0.912647	1.13103	0.641371	0	0	0.199481	0.234598
Cowpea-35°C vs Cowpea-27°C	CALMAC_LOCUS3110	2.51761	4.87035	2.14084	1.87103	1.02864	0	0	0	3.06673	0.0644057	1	O01346.1 RecName: Full=Beta-1,4-mannosyltransferase egh; AltName: Full=Protein egghead; AltName: Full=Protein zeste-white 4 PF13632:Glycosyl transferase family group 2	-	3	7	2	2	1	0	0	0	0.0970683	0.22526	0.0797605	0.0904591	0.0361701	0	0	0
Cowpea-35°C vs Cowpea-27°C	CALMAC_LOCUS15723	2.51761	1.39153	2.14084	0.935515	0	0	0	0	3.06584	0.151363	1		-	3	2	2	1	0	0	0	0	0.558565	0.37035	0.458969	0.260267	0	0	0	0
Cowpea-35°C vs Cowpea-27°C	CALMAC_LOCUS20523	2.51761	1.39153	2.14084	0.935515	0	0	0	0	3.06584	0.151363	1	Q80V42.2 RecName: Full=Carboxypeptidase M; Short=CPM; Flags: Precursor PF00246:Zinc carboxypeptidase	-	3	2	2	1	0	0	0	0	0.293981	0.194921	0.241563	0.136982	0	0	0	0
Cowpea-35°C vs Cowpea-27°C	CALMAC_LOCUS8842	2.51761	0.695765	0	3.74206	0	0	0	0	3.06259	0.27576	1		-	3	1	0	4	0	0	0	0	0.190608	0.0631902	0	0.35526	0	0	0	0
Cowpea-35°C vs Cowpea-27°C	CALMAC_LOCUS16646	21.8193	9.04494	13.9154	12.1617	1.02864	1.08763	3.48871	1.26296	3.06185	0.000401436	0.00785892	P07668.3 RecName: Full=Choline O-acetyltransferase; Short=CHOACTase; Short=ChAT; Short=Choline acetylase; Contains: RecName: Full=Choline O-acetyltransferase 67 kDa chain; Contains: RecName: Full=Choline O-acetyltransferase 54 kDa chain; Contains: RecName: Full=Choline O-acetyltransferase 13 kDa chain PF00755:Choline/Carnitine o-acyltransferase|PF04937:Protein of unknown function (DUF 659)|PF0569…	DUF659	26	13	13	13	1	1	3	1	0.846375	0.420884	0.521596	0.59156	0.0363901	0.0389368	0.127377	0.0499335
Cowpea-35°C vs Cowpea-27°C	CALMAC_LOCUS15733	1.67841	18.0899	5.35209	200.2	14.401	0	0	12.6296	3.05912	NA	1	A4Q9E8.1 RecName: Full=Tubulin polyglutamylase TTLL6; AltName: Full=Tubulin--tyrosine ligase-like protein 6 PF03133:Tubulin-tyrosine ligase family	TTL	2	26	5	214	14	0	0	10	0.0753931	0.974776	0.232313	11.2767	0.589962	0	0	0.578236
Cowpea-35°C vs Cowpea-27°C	CALMAC_LOCUS8329	0	0	0	193.652	14.401	0	0	8.84071	3.05803	NA	1		-	0	0	0	207	14	0	0	7	0	0	0	42.5087	2.29913	0	0	1.5774
Cowpea-35°C vs Cowpea-27°C	CALMAC_LOCUS12167	2.51761	22.2645	9.63376	11.2262	1.02864	4.35054	0	0	3.0579	0.0145573	0.0961197	Q9I9H8.1 RecName: Full=Apoptotic protease-activating factor 1; Short=APAF-1 -	-	3	32	9	12	1	4	0	0	0.098369	1.04356	0.363731	0.550027	0.0366548	0.15688	0	0
Cowpea-35°C vs Cowpea-27°C	CALMAC_LOCUS2100	0.839203	2.08729	2.14084	1.87103	0	0	0	0	3.05643	0.152524	1		-	1	3	2	2	0	0	0	0	0.0759952	0.226745	0.187334	0.212462	0	0	0	0
Cowpea-35°C vs Cowpea-27°C	CALMAC_LOCUS10823	0	4.87035	1.07042	0.935515	0	0	0	0	3.05638	0.292713	1	Q9Y4A0.2 RecName: Full=Jerky protein homolog-like; AltName: Full=Human homolog of mouse jerky gene protein; Short=HHMJG PF04218:CENP-B N-terminal DNA-binding domain|PF03221:Tc5 transposase DNA-binding domain|PF03184:DDE superfamily endonuclease	DDE	0	7	1	1	0	0	0	0	0	0.372199	0.0658945	0.0747332	0	0	0	0
Cowpea-35°C vs Cowpea-27°C	CALMAC_LOCUS14140	109.096	32.0052	87.7743	38.3561	15.4297	5.43817	4.65162	6.31479	3.05581	2.38158e-06	0.000164017	Q07954.2 RecName: Full=Prolow-density lipoprotein receptor-related protein 1; Short=LRP-1; AltName: Full=Alpha-2-macroglobulin receptor; Short=A2MR; AltName: Full=Apolipoprotein E receptor; Short=APOER; AltName: CD_antigen=CD91; Contains: RecName: Full=Low-density lipoprotein receptor-related protein 1 85 kDa subunit; Short=LRP-85; Contains: RecName: Full=Low-density lipoprotein receptor-related …	Ldl_recept_a	130	46	82	41	15	5	4	5	4.06501	1.43056	3.16034	1.79212	0.524328	0.187007	0.163139	0.239823
Cowpea-35°C vs Cowpea-27°C	CALMAC_LOCUS10775	0.839203	1.39153	0	4.67758	0	0	0	0	3.05294	0.282323	1	PF02949:7tm Odorant receptor	-	1	2	0	5	0	0	0	0	0.122703	0.24407	0	0.857612	0	0	0	0
Cowpea-35°C vs Cowpea-27°C	CALMAC_LOCUS19180	4.19601	0.695765	1.07042	0.935515	0	0	0	0	3.0517	0.183495	1		-	5	1	1	1	0	0	0	0	0.663927	0.132063	0.163663	0.185616	0	0	0	0
Cowpea-35°C vs Cowpea-27°C	CALMAC_LOCUS1862	15.1057	26.4391	38.5351	20.5813	5.14322	5.43817	0	1.26296	3.05146	0.000145161	0.00376917	P41894.3 RecName: Full=Helix-loop-helix protein delilah; AltName: Full=Protein taxi PF00010:Helix-loop-helix DNA-binding domain	HLH	18	38	36	22	5	5	0	1	0.19326	0.405774	0.476403	0.330186	0.0600115	0.0642112	0	0.0164692
Cowpea-35°C vs Cowpea-27°C	CALMAC_LOCUS13831	167.841	198.989	355.379	271.299	111.094	2.17527	0	6.31479	3.05126	0.0124536	0.0876495	D2I2M6.1 RecName: Full=Metallophosphoesterase 1; AltName: Full=Post-GPI attachment to proteins factor 5 PF00075:RNase H|PF00149:Calcineurin-like phosphoesterase	Metallophos	200	286	332	290	108	2	0	5	1.43642	2.0429	2.93894	2.91149	0.867101	0.0171812	0	0.0550839
Cowpea-35°C vs Cowpea-27°C	CALMAC_LOCUS16108	0	0	0	75.7767	4.11458	0	0	5.05183	3.04872	NA	1		-	0	0	0	81	4	0	0	4	0	0	0	22.6578	0.894788	0	0	1.22781
Cowpea-35°C vs Cowpea-27°C	CALMAC_LOCUS5456	1036.42	493.993	408.9	266.622	66.8619	55.4693	46.5162	98.5108	3.0462	3.44612e-10	1.1533e-07	Q9VI25.1 RecName: Full=Neurochondrin homolog; AltName: Full=dNeurochondrin PF05536:Neurochondrin	-	1235	710	382	285	65	51	40	78	48.1007	27.5025	18.3379	15.5166	2.83004	2.37589	2.032	4.65996
Cowpea-35°C vs Cowpea-27°C	CALMAC_LOCUS11578	2.51761	3.47882	5.35209	0	0	0	1.1629	0	3.04373	0.135806	1		-	3	5	5	0	0	0	1	0	0.147243	0.24407	0.302473	0	0	0	0.0640168	0
Cowpea-35°C vs Cowpea-27°C	CALMAC_LOCUS5706	2.51761	1.39153	1.07042	1.87103	0	0	0	0	3.04255	0.154483	1		-	3	2	1	2	0	0	0	0	0.65882	0.436823	0.270674	0.613962	0	0	0	0
Cowpea-35°C vs Cowpea-27°C	CALMAC_LOCUS6519	1.67841	4.17459	0	0.935515	0	0	0	0	3.04132	0.281482	1	PF00003:7 transmembrane sweet-taste receptor of 3 GCPR	7tm_3	2	6	0	1	0	0	0	0	0.049564	0.147883	0	0.034642	0	0	0	0
Cowpea-35°C vs Cowpea-27°C	CALMAC_LOCUS5120	23.4977	11.828	14.9859	14.0327	4.11458	1.08763	0	2.52592	3.03862	0.000361581	0.0073625	Q9W4E2.4 RecName: Full=Neurobeachin; AltName: Full=A-kinase anchor protein 550; Short=AKAP 550; AltName: Full=Protein rugose; AltName: Full=dAKAP550 PF13385:Concanavalin A-like lectin/glucanases superfamily	-	28	17	14	15	4	1	0	2	2.84473	1.71775	1.75312	2.1303	0.454294	0.121521	0	0.311685
Cowpea-35°C vs Cowpea-27°C	CALMAC_LOCUS20640	1.67841	2.78306	2.14084	4.67758	0	0	1.1629	0	3.0371	0.0666183	1	PF10545:Alcohol dehydrogenase transcription factor Myb/SANT-like	-	2	4	2	5	0	0	1	0	0.43809	0.871411	0.539964	1.53098	0	0	0.285702	0
Cowpea-35°C vs Cowpea-27°C	CALMAC_LOCUS7690	1.67841	0	4.28167	0.935515	0	0	0	0	3.03613	0.289321	1	Q00195.1 RecName: Full=Cyclic nucleotide-gated olfactory channel; AltName: Full=Cyclic nucleotide-gated cation channel 2; AltName: Full=Cyclic nucleotide-gated channel alpha-2; Short=CNG channel alpha-2; Short=CNG-2; Short=CNG2; AltName: Full=Cyclic nucleotide-gated olfactory channel subunit OCNC1 PF00027:Cyclic nucleotide-binding domain|PF00520:Ion transport protein	Ion_trans	2	0	4	1	0	0	0	0	0.0771591	0	0.190204	0.0539291	0	0	0	0
Cowpea-35°C vs Cowpea-27°C	CALMAC_LOCUS15179	1.67841	0	4.28167	0.935515	0	0	0	0	3.03613	0.289321	1		-	2	0	4	1	0	0	0	0	0.331964	0	0.818317	0.232021	0	0	0	0
Cowpea-35°C vs Cowpea-27°C	CALMAC_LOCUS17935	1.67841	0	4.28167	0.935515	0	0	0	0	3.03613	0.289321	1	Q4LBB9.2 RecName: Full=Octopamine receptor beta-2R; Short=DmOct-beta-12; Short=DmOct-beta-2R PF00001:7 transmembrane receptor (rhodopsin family)	7tm_1	2	0	4	1	0	0	0	0	0.248973	0	0.613738	0.174015	0	0	0	0
Cowpea-35°C vs Cowpea-27°C	CALMAC_LOCUS19783	1.67841	0	4.28167	0.935515	0	0	0	0	3.03613	0.289321	1		-	2	0	4	1	0	0	0	0	0.276726	0	0.682152	0.193413	0	0	0	0
Cowpea-35°C vs Cowpea-27°C	CALMAC_LOCUS3254	6.71362	3.47882	4.28167	3.74206	2.05729	0	0	0	3.03506	0.0430679	0.190415		-	8	5	4	4	2	0	0	0	1.91925	1.193	1.18278	1.34143	0.536372	0	0	0
Cowpea-35°C vs Cowpea-27°C	CALMAC_LOCUS17237	9.23123	0	1.07042	0.935515	0	1.08763	0	0	3.03417	0.191055	1	PF00589:Phage integrase family	Phage_integrase	11	0	1	1	0	1	0	0	0.29776	0	0.0333638	0.037839	0	0.0323776	0	0
Cowpea-35°C vs Cowpea-27°C	CALMAC_LOCUS17976	31.8897	45.9205	20.3379	10.2907	5.14322	4.35054	2.32581	1.26296	3.03406	8.17431e-05	0.00243783	B4KJW1.1 RecName: Full=Interference hedgehog; Flags: Precursor PF00041:Fibronectin type III domain|PF07679:Immunoglobulin I-set domain|PF13895:Immunoglobulin domain	I-set	38	66	19	11	5	4	2	1	1.95001	3.36843	1.20174	0.789064	0.286826	0.245519	0.133864	0.0787149
Cowpea-35°C vs Cowpea-27°C	CALMAC_LOCUS12681	10.9096	15.3068	14.9859	12.1617	5.14322	1.08763	0	0	3.03366	0.00279165	0.030971		-	13	22	14	13	5	1	0	0	0.332658	0.559895	0.441554	0.465012	0.143027	0.0306073	0	0
Cowpea-35°C vs Cowpea-27°C	CALMAC_LOCUS16376	7.55283	33.3967	1.07042	13.0972	2.05729	1.08763	1.1629	2.52592	3.02946	0.0077668	0.063226		-	9	48	1	14	2	1	1	2	0.670861	3.55845	0.0918738	1.45876	0.166653	0.0891581	0.0972231	0.228677
Cowpea-35°C vs Cowpea-27°C	CALMAC_LOCUS17778	0	0	0	11.2262	0	0	0	1.26296	3.02844	0.374143	1	Q9W497.2 RecName: Full=Gustatory receptor 5a for trehalose; AltName: Full=Trehalose receptor PF06151:Trehalose receptor	-	0	0	0	12	0	0	0	1	0	0	0	1.49809	0	0	0	0.136992
Cowpea-35°C vs Cowpea-27°C	CALMAC_LOCUS9969	6.71362	1.39153	2.14084	0.935515	1.02864	0	0	0	3.02763	0.0934756	1		-	8	2	2	1	1	0	0	0	2.62518	0.652723	0.808912	0.458707	0.366829	0	0	0
Cowpea-35°C vs Cowpea-27°C	CALMAC_LOCUS18256	15.9449	2.78306	6.42251	11.2262	2.05729	0	2.32581	0	3.02667	0.0124729	0.0876738	Q7PHR1.3 RecName: Full=Kinesin-like protein unc-104 PF00225:Kinesin motor domain	Kinesin	19	4	6	12	2	0	2	0	1.54685	0.32388	0.60207	1.36566	0.18202	0	0.212375	0
Cowpea-35°C vs Cowpea-27°C	CALMAC_LOCUS15652	0	4.87035	0	1.87103	0	0	0	0	3.02652	0.376632	1	PF00931:NB-ARC domain	NB-ARC	0	7	0	2	0	0	0	0	0	0.520299	0	0.20894	0	0	0	0
Cowpea-35°C vs Cowpea-27°C	CALMAC_LOCUS17250	4.19601	1.39153	2.14084	29.9365	0	1.08763	2.32581	1.26296	3.02564	0.0331453	0.161478		-	5	2	2	32	0	1	2	1	0.386841	0.153894	0.190719	3.46082	0	0.0925408	0.201824	0.118677
Cowpea-35°C vs Cowpea-27°C	CALMAC_LOCUS1464	4.19601	0.695765	0	1.87103	0	0	0	0	3.02516	0.287808	1	Q5VU57.3 RecName: Full=Cytosolic carboxypeptidase 6; AltName: Full=ATP/GTP-binding protein-like 4 PF00246:Zinc carboxypeptidase	-	5	1	0	2	0	0	0	0	0.342313	0.0680899	0	0.191403	0	0	0	0
Cowpea-35°C vs Cowpea-27°C	CALMAC_LOCUS8496	53.709	18.0899	8.56335	2.80655	1.02864	3.2629	3.48871	2.52592	3.02356	0.00358657	0.0371228	Q7M4F3.1 RecName: Full=Endocuticle structural glycoprotein SgAbd-2 PF00379:Insect cuticle protein	Chitin_bind_4	64	26	8	3	1	3	3	2	4.88537	1.97388	0.752677	0.320114	0.0853319	0.273911	0.298688	0.23418
Cowpea-35°C vs Cowpea-27°C	CALMAC_LOCUS6346	0	2.08729	0	4.67758	0	0	0	0	3.02349	0.377121	1		-	0	3	0	5	0	0	0	0	0	0.351985	0	0.824536	0	0	0	0
Cowpea-35°C vs Cowpea-27°C	CALMAC_LOCUS17918	0	2.08729	0	4.67758	0	0	0	0	3.02349	0.377121	1	Q29449.2 RecName: Full=Probable phospholipid-transporting ATPase IA; AltName: Full=ATPase class I type 8A member 1; AltName: Full=Chromaffin granule ATPase II PF13246:Cation transport ATPase (P-type)|PF16209:Phospholipid-translocating ATPase N-terminal|PF00122:E1-E2 ATPase	E1-E2_ATPase	0	3	0	5	0	0	0	0	0	0.158919	0	0.372272	0	0	0	0
Cowpea-35°C vs Cowpea-27°C	CALMAC_LOCUS17223	10.9096	4.87035	12.845	16.8393	3.08593	1.08763	0	1.26296	3.02336	0.00273177	0.0307018	P05130.2 RecName: Full=Protein kinase C, brain isozyme; Short=PKC; AltName: Full=dPKC53E(BR) PF00433:Protein kinase C terminal domain|PF00168:C2 domain|PF00130:Phorbol esters/diacylglycerol binding domain (C1 domain)	C2	13	7	12	18	3	1	0	1	0.27343	0.14643	0.311089	0.529226	0.0705371	0.0251578	0	0.0322631
Cowpea-35°C vs Cowpea-27°C	CALMAC_LOCUS20757	29.3721	27.1348	19.2675	14.9682	3.08593	2.17527	5.81452	0	3.02231	5.83428e-05	0.00193825	Q9Y2L6.4 RecName: Full=FERM domain-containing protein 4B; AltName: Full=GRP1-binding protein GRSP1 PF11819:Domain of unknown function (DUF3338)	-	35	39	18	16	3	2	5	0	1.14413	1.26795	0.725242	0.73113	0.109629	0.0782005	0.213186	0
Cowpea-35°C vs Cowpea-27°C	CALMAC_LOCUS1440	2.51761	0	4.28167	0	0	0	0	0	3.02084	0.377549	1	PF09588:YqaJ-like viral recombinase domain	-	3	0	4	0	0	0	0	0	0.166412	0	0.273479	0	0	0	0	0
Cowpea-35°C vs Cowpea-27°C	CALMAC_LOCUS2410	4.19601	2.08729	7.49293	119.746	8.22915	4.35054	0	3.78888	3.01989	NA	1		-	5	3	7	128	8	4	0	3	1.06261	0.634097	1.8336	38.026	1.90059	1.0168	0	0.977979
Cowpea-35°C vs Cowpea-27°C	CALMAC_LOCUS21085	30.2113	26.4391	17.1267	16.8393	3.08593	3.2629	3.48871	1.26296	3.01938	8.48697e-06	0.000450445		-	36	38	16	18	3	3	3	1	1.58523	1.66419	0.868384	1.10797	0.147675	0.158009	0.172302	0.0675451
Cowpea-35°C vs Cowpea-27°C	CALMAC_LOCUS5713	6.71362	0	0	0	0	0	0	0	3.01429	0.378609	1		-	8	0	0	0	0	0	0	0	0.760458	0	0	0	0	0	0	0
Cowpea-35°C vs Cowpea-27°C	CALMAC_LOCUS13305	6.71362	0	0	0	0	0	0	0	3.01429	0.378609	1	PF00013:KH domain	KH_1	8	0	0	0	0	0	0	0	1.49275	0	0	0	0	0	0	0
Cowpea-35°C vs Cowpea-27°C	CALMAC_LOCUS754	10.0704	7.65341	13.9154	3.74206	3.08593	1.08763	0	0	3.01272	0.0102435	0.0761104	O97394.2 RecName: Full=Protein sidekick; Flags: Precursor PF07679:Immunoglobulin I-set domain|PF00041:Fibronectin type III domain	I-set	12	11	13	4	3	1	0	0	1.62363	1.48023	2.16796	0.756541	0.453755	0.161837	0	0
Cowpea-35°C vs Cowpea-27°C	CALMAC_LOCUS3728	61.2618	134.978	72.7884	43.0337	16.4583	7.61344	9.30323	5.05183	3.01156	1.12168e-07	1.31204e-05	Q29L80.1 RecName: Full=PITH domain-containing protein GA19395 PF06201:PITH domain	-	73	194	68	46	16	7	8	4	1.39092	3.67631	1.59695	1.22519	0.340796	0.159532	0.198815	0.116908
Cowpea-35°C vs Cowpea-27°C	CALMAC_LOCUS14309	20.9801	16.6984	13.9154	10.2907	4.11458	2.17527	1.1629	0	3.00499	0.000402992	0.00786912	O18400.2 RecName: Full=Pituitary homeobox homolog Ptx1; Short=D-PTX1 PF00046:Homeobox domain|PF03826:OAR domain	Homeobox	25	24	13	11	4	2	1	0	0.955025	0.911833	0.612096	0.587399	0.170816	0.091385	0.0498258	0
Cowpea-35°C vs Cowpea-27°C	CALMAC_LOCUS12047	16.7841	7.65341	23.5492	7.48412	2.05729	0	1.1629	3.78888	3.00467	0.00201141	0.024591	PF15705:Mature oligodendrocyte transmembrane protein, TMEM132D, N-term	-	20	11	22	8	2	0	1	3	1.17808	0.644419	1.59724	0.658721	0.131695	0	0.076829	0.271063
Cowpea-35°C vs Cowpea-27°C	CALMAC_LOCUS20105	0	0	0	35.5496	2.05729	1.08763	0	1.26296	3.00413	NA	1	Q8N584.2 RecName: Full=Tetratricopeptide repeat protein 39C; Short=TPR repeat protein 39C PF10300:Protein of unknown function (DUF3808)	-	0	0	0	38	2	1	0	1	0	0	0	4.34939	0.183064	0.0979375	0	0.125598
Cowpea-35°C vs Cowpea-27°C	CALMAC_LOCUS2342	3.35681	3.47882	3.21125	0.935515	1.02864	0	0	0	3.00377	0.0765735	1	P84023.1 RecName: Full=Mothers against decapentaplegic homolog 3; Short=MAD homolog 3; Short=Mad3; Short=Mothers against DPP homolog 3; AltName: Full=SMAD family member 3; Short=SMAD 3; Short=Smad3 PF03166:MH2 domain	MH2	4	5	3	1	1	0	0	0	0.645172	0.802075	0.596401	0.225466	0.180306	0	0	0
Cowpea-35°C vs Cowpea-27°C	CALMAC_LOCUS8168	0.839203	13.2195	14.9859	14.9682	3.08593	1.08763	1.1629	0	3.00292	0.0129977	0.0894837	Q9NBX4.1 RecName: Full=Probable RNA-directed DNA polymerase from transposon X-element; AltName: Full=Reverse transcriptase PF03372:Endonuclease/Exonuclease/phosphatase family|PF00078:Reverse transcriptase (RNA-dependent DNA polymerase)	RVT_1	1	19	14	16	3	1	1	0	0.013136	0.248225	0.226669	0.293798	0.0440532	0.0157121	0.0171333	0
Cowpea-35°C vs Cowpea-27°C	CALMAC_LOCUS16616	0	2.78306	1.07042	2.80655	0	0	0	0	3.00263	0.287239	1	Q9V3Z2.1 RecName: Full=Serine protease 7; AltName: Full=Melanization protease 2; Flags: Precursor PF00089:Trypsin	Trypsin	0	4	1	3	0	0	0	0	0	0.233852	0.0724523	0.246512	0	0	0	0
Cowpea-35°C vs Cowpea-27°C	CALMAC_LOCUS13870	2.51761	3.47882	2.14084	2.80655	1.02864	0	0	0	3.00096	0.065228	1		-	3	5	2	3	1	0	0	0	0.496023	0.822205	0.407579	0.693374	0.184831	0	0	0
Cowpea-35°C vs Cowpea-27°C	CALMAC_LOCUS7193	0.839203	0.695765	4.28167	0.935515	0	0	0	0	2.99964	0.196157	1		-	1	1	4	1	0	0	0	0	0.326895	0.325116	1.61165	0.456956	0	0	0	0
Cowpea-35°C vs Cowpea-27°C	CALMAC_LOCUS15743	636.116	1852.82	34.2534	58.9375	29.8307	286.048	4.65162	2.52592	2.99837	0.0280164	0.145158	I1BPS7.1 RecName: Full=Exopolygalacturonase rpg13; AltName: Full=Galacturan 1,4-alpha-galacturonidase rpg13; AltName: Full=Poly(1,4-alpha-D-galacturonide)galacturonohydrolase rpg13; Flags: Precursor PF00295:Glycosyl hydrolases family 28|PF12708:Pectate lyase superfamily protein	-	758	2663	32	63	29	263	4	2	46.7387	163.308	2.43198	5.43018	1.99894	19.397	0.321697	0.189165
Cowpea-35°C vs Cowpea-27°C	CALMAC_LOCUS15721	0	0	1.07042	5.61309	0	0	0	0	2.99816	0.381229	1		-	0	0	1	6	0	0	0	0	0	0	0.0433523	0.295004	0	0	0	0
Cowpea-35°C vs Cowpea-27°C	CALMAC_LOCUS2237	0	138.457	185.182	62.6795	30.8593	0	1.1629	16.4185	2.99399	0.0478203	0.202084		-	0	199	173	67	30	0	1	13	0	38.1777	41.1315	18.0662	6.46908	0	0.251598	3.84657
Cowpea-35°C vs Cowpea-27°C	CALMAC_LOCUS14392	51.1914	22.2645	19.2675	11.2262	5.14322	6.5258	1.1629	0	2.99061	0.000987988	0.0149181	Q15751.2 RecName: Full=Probable E3 ubiquitin-protein ligase HERC1; AltName: Full=HECT domain and RCC1-like domain-containing protein 1; AltName: Full=HECT-type E3 ubiquitin transferase HERC1; AltName: Full=p532; AltName: Full=p619 PF00415:Regulator of chromosome condensation (RCC1) repeat	-	61	32	18	12	5	6	1	0	2.82402	1.47339	1.0271	0.776579	0.258763	0.332246	0.0603834	0
Cowpea-35°C vs Cowpea-27°C	CALMAC_LOCUS19700	5.87442	0	3.21125	1.87103	1.02864	0	0	0	2.99009	0.160312	1	P34447.2 RecName: Full=Uncharacterized protein F54F2.2, isoform a -	-	7	0	3	2	1	0	0	0	0.51952	0	0.274427	0.207492	0.0829656	0	0	0
Cowpea-35°C vs Cowpea-27°C	CALMAC_LOCUS9713	1.67841	0	7.49293	1.87103	0	1.08763	0	0	2.98917	0.170976	1		-	2	0	7	2	0	1	0	0	0.398356	0	1.71847	0.556849	0	0.238239	0	0
Cowpea-35°C vs Cowpea-27°C	CALMAC_LOCUS7206	1.67841	45.9205	79.211	118.81	0	0	4.65162	26.5221	2.98744	0.0398034	0.181168	PF07841:DM4/DM12 family	-	2	66	74	127	0	0	4	21	0.192033	6.30259	8.75747	17.0457	0	0	0.500939	3.09291
Cowpea-35°C vs Cowpea-27°C	CALMAC_LOCUS12671	1.67841	2.08729	0	2.80655	0	0	0	0	2.98658	0.277976	1		-	2	3	0	3	0	0	0	0	0.570977	0.851804	0	1.19723	0	0	0	0
Cowpea-35°C vs Cowpea-27°C	CALMAC_LOCUS9934	1.67841	6.95765	2.14084	0	1.02864	0	0	0	2.98594	0.163588	1	PF13873:Myb/SANT-like DNA-binding domain	-	2	10	2	0	1	0	0	0	0.251902	1.25265	0.310479	0	0.140798	0	0	0
Cowpea-35°C vs Cowpea-27°C	CALMAC_LOCUS21110	76.3675	24.3518	43.8872	34.6141	9.25779	0	5.81452	7.57775	2.98555	6.9874e-05	0.00218094	A2ARV4.1 RecName: Full=Low-density lipoprotein receptor-related protein 2; Short=LRP-2; AltName: Full=Glycoprotein 330; Short=gp330; AltName: Full=Megalin; Flags: Precursor PF00057:Low-density lipoprotein receptor domain class A|PF00058:Low-density lipoprotein receptor repeat class B|PF07645:Calcium-binding EGF domain|PF14670:Coagulation Factor Xa inhibitory site	Ldl_recept_a	91	35	41	37	9	0	5	6	2.52065	0.964203	1.39977	1.43264	0.278681	0	0.180643	0.254932
Cowpea-35°C vs Cowpea-27°C	CALMAC_LOCUS9829	9.23123	9.04494	14.9859	1.87103	3.08593	0	0	1.26296	2.9846	0.0186755	0.112727		-	11	13	14	2	3	0	0	1	1.35947	1.5979	2.13258	0.34552	0.414469	0	0	0.189575
Cowpea-35°C vs Cowpea-27°C	CALMAC_LOCUS14294	0.839203	0.695765	8.56335	0.935515	1.02864	0	0	0	2.98214	0.132496	1		-	1	1	8	1	1	0	0	0	0.12745	0.126757	1.2567	0.178159	0.142474	0	0	0
Cowpea-35°C vs Cowpea-27°C	CALMAC_LOCUS1098	23.4977	11.828	34.2534	9.35515	6.17186	0	1.1629	2.52592	2.9785	0.0016666	0.0216708	Q9Y3Q4.1 RecName: Full=Potassium/sodium hyperpolarization-activated cyclic nucleotide-gated channel 4 PF00520:Ion transport protein|PF00027:Cyclic nucleotide-binding domain	cNMP_binding	28	17	32	10	6	0	1	2	0.339964	0.205283	0.478879	0.169723	0.0814367	0	0.0158363	0.0372484
Cowpea-35°C vs Cowpea-27°C	CALMAC_LOCUS5951	0.839203	0	1.07042	4.67758	0	0	0	0	2.9762	0.313541	1		-	1	0	1	5	0	0	0	0	0.0600186	0	0.0739754	0.419491	0	0	0	0
Cowpea-35°C vs Cowpea-27°C	CALMAC_LOCUS3096	0	0.695765	0	64.5505	8.22915	0	0	0	2.97586	NA	1		-	0	1	0	69	8	0	0	0	0	0.111785	0	10.841	1.00517	0	0	0
Cowpea-35°C vs Cowpea-27°C	CALMAC_LOCUS6415	2.51761	4.17459	2.14084	1.87103	1.02864	0	0	0	2.97387	0.0736182	1		-	3	6	2	2	1	0	0	0	0.400218	0.796079	0.328857	0.372968	0.149131	0	0	0
Cowpea-35°C vs Cowpea-27°C	CALMAC_LOCUS9510	52.0306	28.5264	33.183	8.41964	3.08593	6.5258	5.81452	0	2.97284	0.000510182	0.00930247	P08941.3 RecName: Full=Proto-oncogene tyrosine-protein kinase ROS; AltName: Full=Proto-oncogene c-Ros; AltName: Full=Proto-oncogene c-Ros-1; AltName: Full=Receptor tyrosine kinase c-ros oncogene 1; AltName: Full=c-Ros receptor tyrosine kinase; Flags: Precursor PF07714:Protein tyrosine kinase|PF00041:Fibronectin type III domain	Pkinase_Tyr	62	41	31	9	3	6	5	0	0.934381	0.614534	0.575832	0.189601	0.0505415	0.108157	0.0982838	0
Cowpea-35°C vs Cowpea-27°C	CALMAC_LOCUS12365	0	0	0	565.051	47.3176	3.2629	1.1629	20.2073	2.97283	NA	1	P15007.2 RecName: Full=Enolase; AltName: Full=2-phospho-D-glycerate hydro-lyase; AltName: Full=2-phosphoglycerate dehydratase PF03952:Enolase, N-terminal domain|PF00113:Enolase, C-terminal TIM barrel domain	-	0	0	0	604	46	3	1	16	0	0	0	77.0922	4.69525	0.327642	0.119093	2.24094
Cowpea-35°C vs Cowpea-27°C	CALMAC_LOCUS10917	0	0	0	6.54861	0	0	0	0	2.97042	0.385758	1		-	0	0	0	7	0	0	0	0	0	0	0	1.15914	0	0	0	0
Cowpea-35°C vs Cowpea-27°C	CALMAC_LOCUS11293	0	0	0	6.54861	0	0	0	0	2.97042	0.385758	1		-	0	0	0	7	0	0	0	0	0	0	0	1.75694	0	0	0	0
Cowpea-35°C vs Cowpea-27°C	CALMAC_LOCUS5817	7.55283	4.17459	2.14084	3.74206	0	2.17527	0	0	2.96918	0.0569329	0.224894	F1LW30.4 RecName: Full=Netrin receptor UNC5D; AltName: Full=Protein unc-5 homolog D; Flags: Precursor PF07679:Immunoglobulin I-set domain	I-set	9	6	2	4	0	2	0	0	1.19322	0.791149	0.32682	0.741316	0	0.31716	0	0
Cowpea-35°C vs Cowpea-27°C	CALMAC_LOCUS14027	36.9249	40.3544	34.2534	13.0972	2.05729	3.2629	6.97742	3.78888	2.96885	1.12188e-05	0.000547474		-	44	58	32	14	2	3	6	3	6.7535	8.85388	6.05379	3.00379	0.343163	0.550767	1.20118	0.706318
Cowpea-35°C vs Cowpea-27°C	CALMAC_LOCUS12701	43.6386	51.4866	33.183	21.5168	5.14322	2.17527	8.14033	3.78888	2.96719	1.0621e-06	8.25558e-05	Q9Y2I6.2 RecName: Full=Ninein-like protein -	-	52	74	31	23	5	2	7	3	2.08503	2.95101	1.53205	1.28915	0.224116	0.09592	0.366089	0.184516
Cowpea-35°C vs Cowpea-27°C	CALMAC_LOCUS5724	3.35681	1.39153	7.49293	13.0972	3.08593	0	0	0	2.96623	0.0599164	0.232562	Q90421.1 RecName: Full=LIM/homeobox protein Lhx3; Short=LIM homeobox protein 3; AltName: Full=Homeobox protein LIM-3 PF00046:Homeobox domain|PF00412:LIM domain	Homeobox	4	2	7	14	3	0	0	0	0.16376	0.0814344	0.353222	0.801203	0.137298	0	0	0
Cowpea-35°C vs Cowpea-27°C	CALMAC_LOCUS8962	3.35681	2.08729	10.7042	1.87103	0	1.08763	0	1.26296	2.96557	0.0528862	0.214826	Q9V5N8.4 RecName: Full=Protocadherin-like wing polarity protein stan; AltName: Full=Protein flamingo; AltName: Full=Protein starry night; Flags: Precursor -	-	4	3	10	2	0	1	0	1	1.13065	0.84337	3.48393	0.790248	0	0.338094	0	0.433581
Cowpea-35°C vs Cowpea-27°C	CALMAC_LOCUS21086	4.19601	6.95765	3.21125	2.80655	2.05729	0	0	0	2.96234	0.0550879	0.220531	Q95SX7.1 RecName: Full=Probable RNA-directed DNA polymerase from transposon BS; AltName: Full=Reverse transcriptase PF00078:Reverse transcriptase (RNA-dependent DNA polymerase)	RVT_1	5	10	3	3	2	0	0	0	0.127299	0.253212	0.0941406	0.106768	0.0569217	0	0	0
Cowpea-35°C vs Cowpea-27°C	CALMAC_LOCUS20303	0	27.8306	26.7605	23.3879	3.08593	4.35054	0	2.52592	2.96091	0.0213569	0.123232	Q15751.2 RecName: Full=Probable E3 ubiquitin-protein ligase HERC1; AltName: Full=HECT domain and RCC1-like domain-containing protein 1; AltName: Full=HECT-type E3 ubiquitin transferase HERC1; AltName: Full=p532; AltName: Full=p619 -	-	0	40	25	25	3	4	0	2	0	1.4814	1.14742	1.30133	0.124881	0.178161	0	0.114239
Cowpea-35°C vs Cowpea-27°C	CALMAC_LOCUS10687	6.71362	2.78306	6.42251	1.87103	0	1.08763	1.1629	0	2.96088	0.0422483	0.188242		-	8	4	6	2	0	1	1	0	2.0392	1.01405	1.88505	0.712635	0	0.304889	0.332468	0
Cowpea-35°C vs Cowpea-27°C	CALMAC_LOCUS1472	2.51761	0	6.42251	1.87103	0	1.08763	0	0	2.96035	0.167477	1		-	3	0	6	2	0	1	0	0	0.425397	0	1.04864	0.396432	0	0.169607	0	0
Cowpea-35°C vs Cowpea-27°C	CALMAC_LOCUS16598	0	1.39153	0	16.8393	0	0	1.1629	1.26296	2.95859	0.20266	0.475975	PF07841:DM4/DM12 family	-	0	2	0	18	0	0	1	1	0	0.186187	0	2.3552	0	0	0.122087	0.143579
Cowpea-35°C vs Cowpea-27°C	CALMAC_LOCUS7086	0.839203	1.39153	4.28167	0	0	0	0	0	2.95758	0.304808	1	P17502.1 RecName: Full=Protamine PF06382:Protein of unknown function (DUF1074)	-	1	2	4	0	0	0	0	0	0.31721	0.630966	1.5639	0	0	0	0	0
Cowpea-35°C vs Cowpea-27°C	CALMAC_LOCUS1315	5.03522	6.26188	4.28167	1.87103	0	2.17527	0	0	2.95614	0.0572464	0.225762	P84309.2 RecName: Full=Adenylate cyclase type 5; AltName: Full=ATP pyrophosphate-lyase 5; AltName: Full=Adenylate cyclase type V; AltName: Full=Adenylyl cyclase 5 PF00211:Adenylate and Guanylate cyclase catalytic domain	Guanylate_cyc	6	9	4	2	0	2	0	0	1.12693	1.68119	0.925991	0.525099	0	0.44931	0	0
Cowpea-35°C vs Cowpea-27°C	CALMAC_LOCUS13877	1.67841	2.08729	3.21125	3.74206	1.02864	0	0	0	2.9556	0.0745441	1		-	2	3	3	4	1	0	0	0	0.0669637	0.0998988	0.123803	0.187213	0.0374286	0	0	0
Cowpea-35°C vs Cowpea-27°C	CALMAC_LOCUS9115	0	7.65341	10.7042	0	0	0	0	2.52592	2.95262	0.254038	0.539737		-	0	11	10	0	0	0	0	2	0	1.69744	1.91237	0	0	0	0	0.475997
Cowpea-35°C vs Cowpea-27°C	CALMAC_LOCUS13733	93.1515	112.018	56.7322	31.8075	7.20051	17.4021	6.97742	6.31479	2.95144	6.82839e-07	5.83317e-05	PF07707:BTB And C-terminal Kelch	BACK	111	161	53	34	7	16	6	5	10.9148	15.7452	6.42346	4.67344	0.769456	1.88184	0.769525	0.754163
Cowpea-35°C vs Cowpea-27°C	CALMAC_LOCUS15080	3.35681	0	6.42251	0.935515	1.02864	0	0	0	2.94946	0.181648	1		-	4	0	6	1	1	0	0	0	0.303711	0	0.561505	0.106137	0.084878	0	0	0
Cowpea-35°C vs Cowpea-27°C	CALMAC_LOCUS13277	2.51761	4.87035	2.14084	0.935515	1.02864	0	0	0	2.94462	0.0917244	1	PF16214:Adenylyl cyclase N-terminal extracellular and transmembrane region	-	3	7	2	1	1	0	0	0	0.351011	0.814567	0.288423	0.163555	0.130796	0	0	0
Cowpea-35°C vs Cowpea-27°C	CALMAC_LOCUS5471	0	0	0	16.8393	2.05729	0	0	0	2.94435	0.386091	0.666726		-	0	0	0	18	2	0	0	0	0	0	0	5.7314	0.509268	0	0	0
Cowpea-35°C vs Cowpea-27°C	CALMAC_LOCUS11201	0	0	0	16.8393	2.05729	0	0	0	2.94435	0.386091	0.666726		-	0	0	0	18	2	0	0	0	0	0	0	3.8829	0.345018	0	0	0
Cowpea-35°C vs Cowpea-27°C	CALMAC_LOCUS16530	0	0	0	16.8393	2.05729	0	0	0	2.94435	0.386091	0.666726	Q4R6X9.1 RecName: Full=Dynein regulatory complex subunit 3; AltName: Full=Leucine-rich repeat-containing protein 48 -	-	0	0	0	18	2	0	0	0	0	0	0	3.91819	0.348154	0	0	0
Cowpea-35°C vs Cowpea-27°C	CALMAC_LOCUS20362	2.51761	2.78306	1.07042	0	0	0	0	0	2.94408	0.299016	1		-	3	4	1	0	0	0	0	0	0.71571	0.949085	0.294047	0	0	0	0	0
Cowpea-35°C vs Cowpea-27°C	CALMAC_LOCUS13921	10.0704	9.04494	6.42251	8.41964	1.02864	3.2629	0	0	2.9405	0.00739337	0.0611548		-	12	13	6	9	1	3	0	0	0.220976	0.238088	0.136181	0.231671	0.0205853	0.0660778	0	0
Cowpea-35°C vs Cowpea-27°C	CALMAC_LOCUS11202	5.03522	0.695765	1.07042	3.74206	0	0	1.1629	0	2.93959	0.107654	1	PF00589:Phage integrase family	Phage_integrase	6	1	1	4	0	0	1	0	0.380652	0.0630966	0.0781948	0.354734	0	0	0.0827477	0
Cowpea-35°C vs Cowpea-27°C	CALMAC_LOCUS6745	0.839203	3.47882	1.07042	0.935515	0	0	0	0	2.93938	0.200971	1	Q5NVK2.1 RecName: Full=Protein Wnt-5b; Flags: Precursor PF00110:wnt family	wnt	1	5	1	1	0	0	0	0	0.229002	1.13878	0.282254	0.320114	0	0	0	0
Cowpea-35°C vs Cowpea-27°C	CALMAC_LOCUS5971	1085.93	127.325	875.602	375.142	177.955	30.4538	72.1	40.4147	2.9391	7.21081e-05	0.00223331	Q6ZWR6.2 RecName: Full=Nesprin-1; AltName: Full=Enaptin; AltName: Full=Myocyte nuclear envelope protein 1; Short=Myne-1; AltName: Full=Nuclear envelope spectrin repeat protein 1; AltName: Full=Synaptic nuclear envelope protein 1; Short=Syne-1 PF00435:Spectrin repeat|PF00307:Calponin homology (CH) domain	CH	1294	183	818	401	173	28	62	32	5.99647	0.843416	4.67214	2.5976	0.896192	0.155199	0.374742	0.227465
Cowpea-35°C vs Cowpea-27°C	CALMAC_LOCUS13580	227.424	219.166	275.098	160.909	33.9452	17.4021	27.9097	36.6258	2.93162	1.02036e-17	1.75618e-14	Q80T79.3 RecName: Full=CUB and sushi domain-containing protein 3; AltName: Full=CUB and sushi multiple domains protein 3 PF02494:HYR domain|PF00754:F5/8 type C domain|PF00431:CUB domain|PF00084:Sushi repeat (SCR repeat)|PF07645:Calcium-binding EGF domain|PF00059:Lectin C-type domain|PF00057:Low-density lipoprotein receptor domain class A	CUB	271	315	257	172	33	16	24	29	4.19715	4.85205	4.90591	3.72374	0.571338	0.296398	0.484814	0.688947
Cowpea-35°C vs Cowpea-27°C	CALMAC_LOCUS15851	1.67841	0	0	4.67758	0	0	0	0	2.92943	0.392513	1	Q9VB11.5 RecName: Full=Protein unc-80 homolog -	-	2	0	0	5	0	0	0	0	0.32941	0	0	1.15118	0	0	0	0
Cowpea-35°C vs Cowpea-27°C	CALMAC_LOCUS7776	0	2.08729	4.28167	0	0	0	0	0	2.9293	0.392534	1	PF13855:Leucine rich repeat	-	0	3	4	0	0	0	0	0	0	0.160114	0.264569	0	0	0	0	0
Cowpea-35°C vs Cowpea-27°C	CALMAC_LOCUS4482	1.67841	0.695765	2.14084	1.87103	0	0	0	0	2.92816	0.183247	1		-	2	1	2	2	0	0	0	0	0.540357	0.268708	0.666012	0.755348	0	0	0	0
Cowpea-35°C vs Cowpea-27°C	CALMAC_LOCUS10794	1.67841	0.695765	2.14084	1.87103	0	0	0	0	2.92816	0.183247	1	O75899.1 RecName: Full=Gamma-aminobutyric acid type B receptor subunit 2; Short=GABA-B receptor 2; Short=GABA-B-R2; Short=GABA-BR2; Short=GABABR2; Short=Gb2; AltName: Full=G-protein coupled receptor 51; AltName: Full=HG20; Flags: Precursor PF00003:7 transmembrane sweet-taste receptor of 3 GCPR	7tm_3	2	1	2	2	0	0	0	0	0.237248	0.117978	0.292418	0.331642	0	0	0	0
Cowpea-35°C vs Cowpea-27°C	CALMAC_LOCUS17915	87.2771	28.5264	41.7463	21.5168	7.20051	7.61344	2.32581	6.31479	2.9274	1.44142e-05	0.000647995		-	104	41	39	23	7	7	2	5	16.2245	6.36138	7.49901	5.0157	1.22076	1.30619	0.406956	1.19649
Cowpea-35°C vs Cowpea-27°C	CALMAC_LOCUS12745	40.2817	0	1.07042	0.935515	2.05729	0	3.48871	0	2.92674	NA	1	PF05485:THAP domain	THAP	48	0	1	1	2	0	3	0	0.955833	0	0.0245438	0.027836	0.044521	0	0.0779186	0
Cowpea-35°C vs Cowpea-27°C	CALMAC_LOCUS20078	5.03522	11.828	14.9859	10.2907	3.08593	1.08763	1.1629	0	2.92624	0.00337115	0.0353179		-	6	17	14	11	3	1	1	0	0.513366	1.44662	1.4764	1.31563	0.28694	0.10234	0.111598	0
Cowpea-35°C vs Cowpea-27°C	CALMAC_LOCUS19321	5.03522	1.39153	2.14084	1.87103	0	0	1.1629	0	2.92591	0.0887788	1	O15034.3 RecName: Full=RIMS-binding protein 2; Short=RIM-BP2 PF07653:Variant SH3 domain|PF00078:Reverse transcriptase (RNA-dependent DNA polymerase)	RVT_1	6	2	2	2	0	0	1	0	0.134172	0.0444806	0.0551243	0.0625183	0	0	0.0291669	0
Cowpea-35°C vs Cowpea-27°C	CALMAC_LOCUS5436	6.71362	25.0475	33.183	25.2589	9.25779	1.08763	0	1.26296	2.92539	0.00479467	0.0455569	PF12762:ISXO2-like transposase domain	-	8	36	31	27	9	1	0	1	0.111501	0.499023	0.532539	0.526039	0.140225	0.0166709	0	0.0213792
Cowpea-35°C vs Cowpea-27°C	CALMAC_LOCUS14678	4.19601	2.08729	0	0	0	0	0	0	2.92311	0.39356	1	P10041.2 RecName: Full=Neurogenic locus protein delta; Flags: Precursor PF01414:Delta serrate ligand	-	5	3	0	0	0	0	0	0	1.10941	0.662024	0	0	0	0	0	0
Cowpea-35°C vs Cowpea-27°C	CALMAC_LOCUS18188	0.839203	0.695765	4.28167	225.459	21.6015	0	0	8.84071	2.92288	NA	1	Q6P8Y0.1 RecName: Full=Ciliaand flagella-associated protein 161 -	-	1	1	4	241	21	0	0	7	0.0873054	0.0868302	0.43043	29.412	2.04953	0	0	0.937437
Cowpea-35°C vs Cowpea-27°C	CALMAC_LOCUS2662	10.0704	66.0977	18.1971	32.743	7.20051	3.2629	0	6.31479	2.92254	0.00131677	0.018256	PF12017:Transposase protein	-	12	95	17	35	7	3	0	5	0.223961	1.76338	0.391059	0.913116	0.146044	0.0669705	0	0.143141
Cowpea-35°C vs Cowpea-27°C	CALMAC_LOCUS11579	273.58	212.208	232.281	502.372	72.0051	17.4021	34.8871	36.6258	2.92015	5.53396e-09	1.0583e-06		-	326	305	217	537	70	16	30	29	17.4178	16.2071	14.2902	40.1067	4.18089	1.02251	2.09063	2.37672
Cowpea-35°C vs Cowpea-27°C	CALMAC_LOCUS14913	5.03522	7.65341	2.14084	1.87103	1.02864	1.08763	0	0	2.91678	0.0510654	0.209835	P59889.1 RecName: Full=Zinc transporter ZIP1; AltName: Full=DrZIP1; AltName: Full=Solute carrier family 39 member 1; AltName: Full=Zrtand Irt-like protein 1; Short=ZIP-1 PF02535:ZIP Zinc transporter	-	6	11	2	2	1	1	0	0	0.344193	0.627585	0.141411	0.160379	0.0641275	0.0686153	0	0
Cowpea-35°C vs Cowpea-27°C	CALMAC_LOCUS8095	2.51761	2.78306	0	0.935515	0	0	0	0	2.9166	0.304718	1		-	3	4	0	1	0	0	0	0	0.505787	0.670712	0	0.235674	0	0	0	0
Cowpea-35°C vs Cowpea-27°C	CALMAC_LOCUS17003	54.5482	95.3198	50.3097	35.5496	9.25779	10.8763	3.48871	7.57775	2.9143	1.06473e-07	1.25763e-05	Q02395.2 RecName: Full=Metal-response element-binding transcription factor 2; AltName: Full=Metal regulatory transcription factor 2; AltName: Full=Metal-response element DNA-binding protein M96; AltName: Full=Polycomb-like protein 2; Short=mPCl2; AltName: Full=Zinc-regulated factor 1; Short=ZiRF1 PF14061:Polycomb-like MTF2 factor 2|PF00628:PHD-finger	PHD	65	137	47	38	9	10	3	6	1.04154	2.1833	0.928243	0.851162	0.161213	0.191661	0.0626993	0.147474
Cowpea-35°C vs Cowpea-27°C	CALMAC_LOCUS2646	17.6233	16.0026	18.1971	0	0	3.2629	1.1629	2.52592	2.91083	0.0292838	0.149306	Q9QZW9.2 RecName: Full=Motor neuron and pancreas homeobox protein 1; AltName: Full=Homeobox protein HB9 PF00046:Homeobox domain	Homeobox	21	23	17	0	0	3	1	2	0.565235	0.615698	0.563976	0	0	0.0965832	0.0351066	0.0825739
Cowpea-35°C vs Cowpea-27°C	CALMAC_LOCUS15085	2.51761	0.695765	2.14084	0.935515	0	0	0	0	2.90959	0.196879	1	PF05485:THAP domain	THAP	3	1	2	1	0	0	0	0	0.81828	0.271275	0.672376	0.381282	0	0	0	0
Cowpea-35°C vs Cowpea-27°C	CALMAC_LOCUS13164	1.67841	1.39153	3.21125	0	0	0	0	0	2.9093	0.302797	1	PF00078:Reverse transcriptase (RNA-dependent DNA polymerase)	RVT_1	2	2	3	0	0	0	0	0	0.0420455	0.0418166	0.0777341	0	0	0	0	0
Cowpea-35°C vs Cowpea-27°C	CALMAC_LOCUS19912	1.67841	1.39153	3.21125	0	0	0	0	0	2.9093	0.302797	1	Q8R4S4.1 RecName: Full=Aryl hydrocarbon receptor; Short=Ah receptor; Short=AhR; Flags: Precursor PF08447:PAS fold	-	2	2	3	0	0	0	0	0	0.084631	0.0841704	0.156467	0	0	0	0	0
Cowpea-35°C vs Cowpea-27°C	CALMAC_LOCUS8089	2.51761	0	0	3.74206	0	0	0	0	2.90853	0.395983	1		-	3	0	0	4	0	0	0	0	0.711745	0	0	1.32657	0	0	0	0
Cowpea-35°C vs Cowpea-27°C	CALMAC_LOCUS12125	2.51761	0	0	3.74206	0	0	0	0	2.90853	0.395983	1		-	3	0	0	4	0	0	0	0	0.249941	0	0	0.465847	0	0	0	0
Cowpea-35°C vs Cowpea-27°C	CALMAC_LOCUS2336	281.972	285.959	316.844	234.814	52.4608	55.4693	26.7468	13.8925	2.90609	2.70156e-11	9.86316e-09	A2AAE1.4 RecName: Full=Uncharacterized protein KIAA1109; AltName: Full=Fragile site-associated protein homolog -	-	336	411	296	251	51	51	23	11	2.81992	3.43059	3.06189	2.94467	0.478477	0.511962	0.25177	0.14161
Cowpea-35°C vs Cowpea-27°C	CALMAC_LOCUS18497	2.51761	2.78306	2.14084	2.80655	0	0	0	1.26296	2.90276	0.0764319	1	Q56NI9.1 RecName: Full=N-acetyltransferase ESCO2; AltName: Full=Establishment of cohesion 1 homolog 2; Short=ECO1 homolog 2 PF13878:zinc-finger of acetyl-transferase ESCO|PF13880:ESCO1/2 acetyl-transferase	-	3	4	2	3	0	0	0	1	0.179678	0.238267	0.14764	0.251166	0	0	0	0.0918707
Cowpea-35°C vs Cowpea-27°C	CALMAC_LOCUS17773	0	0	0	10.2907	0	0	0	1.26296	2.90268	0.39461	1	P83297.2 RecName: Full=Gustatory receptor for sugar taste 64f PF06151:Trehalose receptor	-	0	0	0	11	0	0	0	1	0	0	0	1.2331	0	0	0	0.12301
Cowpea-35°C vs Cowpea-27°C	CALMAC_LOCUS3776	0	0	0	10.2907	1.02864	0	0	0	2.90268	0.39461	1	Q9H6I2.1 RecName: Full=Transcription factor SOX-17 PF00505:HMG (high mobility group) box	HMG_box	0	0	0	11	1	0	0	0	0	0	0	2.3145	0.168264	0	0	0
Cowpea-35°C vs Cowpea-27°C	CALMAC_LOCUS5148	0	0	5.35209	0.935515	0	0	0	0	2.90155	0.397147	1		-	0	0	5	1	0	0	0	0	0	0	0.791327	0.179494	0	0	0	0
Cowpea-35°C vs Cowpea-27°C	CALMAC_LOCUS14944	0	0	5.35209	0.935515	0	0	0	0	2.90155	0.397147	1		-	0	0	5	1	0	0	0	0	0	0	1.62906	0.369514	0	0	0	0
Cowpea-35°C vs Cowpea-27°C	CALMAC_LOCUS10243	15.1057	19.4814	5.35209	9.35515	3.08593	1.08763	2.32581	0	2.90028	0.00269515	0.0304322		-	18	28	5	10	3	1	2	0	0.624145	0.965608	0.21369	0.484707	0.116286	0.0414747	0.0904529	0
Cowpea-35°C vs Cowpea-27°C	CALMAC_LOCUS4378	0.839203	1.39153	2.14084	1.87103	0	0	0	0	2.89865	0.187674	1		-	1	2	2	2	0	0	0	0	0.115271	0.229288	0.284153	0.322268	0	0	0	0
Cowpea-35°C vs Cowpea-27°C	CALMAC_LOCUS990	2.51761	0	0	14.9682	0	0	1.1629	1.26296	2.89858	0.205295	0.479587	O60331.2 RecName: Full=Phosphatidylinositol 4-phosphate 5-kinase type-1 gamma; Short=PIP5K1-gamma; Short=PtdIns(4)P-5-kinase 1 gamma; AltName: Full=Phosphatidylinositol 4-phosphate 5-kinase type I gamma; Short=PIP5KIgamma PF01504:Phosphatidylinositol-4-phosphate 5-Kinase	PIP5K	3	0	0	16	0	0	1	1	0.344886	0	0	2.57122	0	0	0.149945	0.176342
Cowpea-35°C vs Cowpea-27°C	CALMAC_LOCUS21166	26.8545	18.0899	13.9154	7.48412	4.11458	0	3.48871	1.26296	2.89433	0.00133666	0.0184257	O97394.2 RecName: Full=Protein sidekick; Flags: Precursor PF00041:Fibronectin type III domain	fn3	32	26	13	8	4	0	3	1	1.06476	0.860408	0.533146	0.372098	0.148784	0	0.130197	0.0510393
Cowpea-35°C vs Cowpea-27°C	CALMAC_LOCUS8636	1.67841	6.95765	3.21125	4.67758	1.02864	1.08763	0	0	2.892	0.0492793	0.205683		-	2	10	3	5	1	1	0	0	0.285965	1.42204	0.528696	0.999354	0.159837	0.171023	0	0
Cowpea-35°C vs Cowpea-27°C	CALMAC_LOCUS14077	22.6585	36.1798	21.4084	13.0972	0	3.2629	6.97742	2.52592	2.89168	0.000382216	0.00757392		-	27	52	20	14	0	3	6	2	0.843347	1.61538	0.769971	0.611275	0	0.112082	0.244441	0.0958243
Cowpea-35°C vs Cowpea-27°C	CALMAC_LOCUS13768	3.35681	0	0	2.80655	0	0	0	0	2.88736	0.399518	1	P56721.2 RecName: Full=Transcription factor collier; AltName: Full=Transcription factor knot PF16422:Transcription factor COE1 DNA-binding domain	-	4	0	0	3	0	0	0	0	0.748005	0	0	0.784209	0	0	0	0
Cowpea-35°C vs Cowpea-27°C	CALMAC_LOCUS6157	0.839203	0.695765	0	15.9038	0	0	0	2.52592	2.88709	0.215957	0.494524	PF10601:LITAF-like zinc ribbon domain	-	1	1	0	17	0	0	0	2	0.225386	0.224159	0	5.35601	0	0	0	0.691448
Cowpea-35°C vs Cowpea-27°C	CALMAC_LOCUS5302	54.5482	73.0553	58.873	19.6458	8.22915	8.70107	6.97742	3.78888	2.88693	1.05971e-06	8.25558e-05	PF00870:P53 DNA-binding domain	P53	65	105	55	21	8	8	6	3	8.05648	12.9435	8.40226	3.63846	1.10845	1.18602	0.96998	0.57037
Cowpea-35°C vs Cowpea-27°C	CALMAC_LOCUS1062	1.67841	3.47882	0	0.935515	0	0	0	0	2.88524	0.316089	1		-	2	5	0	1	0	0	0	0	0.199178	0.495235	0	0.139212	0	0	0	0
Cowpea-35°C vs Cowpea-27°C	CALMAC_LOCUS10179	0	0	1.07042	225.459	13.3724	2.17527	0	15.1555	2.88338	NA	1		-	0	0	1	241	13	2	0	12	0	0	0.138534	37.865	1.6334	0.268878	0	2.0689
Cowpea-35°C vs Cowpea-27°C	CALMAC_LOCUS19936	3838.51	4904.45	6179.52	9434.67	784.855	105.501	1201.28	1213.7	2.88159	9.43255e-06	0.000479508	PF01607:Chitin binding Peritrophin-A domain	CBM_14	4574	7049	5773	10085	763	97	1033	961	220.827	338.465	343.526	680.61	41.1789	5.60143	65.0483	71.1677
Cowpea-35°C vs Cowpea-27°C	CALMAC_LOCUS19629	5.87442	1.39153	0	2.80655	0	0	1.1629	0	2.88072	0.173562	1	PF00589:Phage integrase family	Phage_integrase	7	2	0	3	0	0	1	0	0.32026	0.0910047	0	0.191863	0	0	0.0596738	0
Cowpea-35°C vs Cowpea-27°C	CALMAC_LOCUS695	0.839203	0	5.35209	0	0	0	0	0	2.8801	0.400735	1	Q8N9R8.2 RecName: Full=Protein SCAI; AltName: Full=Suppressor of cancer cell invasion protein PF12070:Protein of unknown function (DUF3550/UPF0682)	-	1	0	5	0	0	0	0	0	0.0378632	0	0.23334	0	0	0	0	0
Cowpea-35°C vs Cowpea-27°C	CALMAC_LOCUS1441	1.67841	1.39153	2.14084	0.935515	0	0	0	0	2.87937	0.190693	1	A3RK75.1 RecName: Full=Forkhead box protein O1-B PF00250:Forkhead domain	Fork_head	2	2	2	1	0	0	0	0	0.523832	0.520981	0.645645	0.366124	0	0	0	0
Cowpea-35°C vs Cowpea-27°C	CALMAC_LOCUS3358	1.67841	1.39153	2.14084	0.935515	0	0	0	0	2.87937	0.190693	1	Q3ZCU0.1 RecName: Full=Putative uncharacterized protein FLJ37770 -	-	2	2	2	1	0	0	0	0	0.313724	0.312016	0.386677	0.219272	0	0	0	0
Cowpea-35°C vs Cowpea-27°C	CALMAC_LOCUS21014	0	1.39153	1.07042	104.778	1.02864	1.08763	0	12.6296	2.87252	NA	1	Q9GKX6.1 RecName: Full=Aldose 1-epimerase; AltName: Full=Galactose mutarotase PF01263:Aldose 1-epimerase	Aldose_epim	0	2	1	112	1	1	0	10	0	0.166857	0.103392	13.1331	0.0937731	0.100336	0	1.28673
Cowpea-35°C vs Cowpea-27°C	CALMAC_LOCUS16051	15.9449	7.65341	16.0563	9.35515	2.05729	3.2629	1.1629	0	2.87214	0.00162252	0.0212977	Q9Y4A5.3 RecName: Full=Transformation/transcription domain-associated protein; AltName: Full=350/400 kDa PCAF-associated factor; Short=PAF350/400; AltName: Full=STAF40; AltName: Full=Tra1 homolog -	-	19	11	15	10	2	3	1	0	0.504428	0.290448	0.490838	0.371118	0.0593567	0.0952659	0.0346278	0
Cowpea-35°C vs Cowpea-27°C	CALMAC_LOCUS16576	7.55283	6.95765	13.9154	20.5813	3.08593	1.08763	2.32581	0	2.87176	0.00277887	0.030971		-	9	10	13	22	3	1	2	0	1.8052	1.99486	3.21386	6.16838	0.672663	0.239912	0.523229	0
Cowpea-35°C vs Cowpea-27°C	CALMAC_LOCUS12776	31.8897	9.74071	27.8309	7.48412	1.02864	1.08763	2.32581	6.31479	2.87102	0.00167878	0.0217564	PF13855:Leucine rich repeat|PF00078:Reverse transcriptase (RNA-dependent DNA polymerase)	RVT_1	38	14	26	8	1	1	2	5	0.489777	0.179462	0.413038	0.144136	0.0144082	0.0154165	0.0336221	0.0988526
Cowpea-35°C vs Cowpea-27°C	CALMAC_LOCUS7623	123.363	90.4494	66.3659	45.8402	16.4583	9.78871	9.30323	8.84071	2.87005	4.92857e-09	9.57732e-07	P0CY46.1 RecName: Full=Epidermal growth factor receptor; Short=Egfr PF01030:Receptor L domain|PF00757:Furin-like cysteine rich region|PF14843:Growth factor receptor domain IV|PF07714:Protein tyrosine kinase	Pkinase_Tyr	147	130	62	49	16	9	8	7	2.73995	2.40989	1.42435	1.27669	0.333379	0.200649	0.194489	0.200136
Cowpea-35°C vs Cowpea-27°C	CALMAC_LOCUS14967	0	4.17459	0	1.87103	0	0	0	0	2.86975	0.402472	1		-	0	6	0	2	0	0	0	0	0	1.21686	0	0.570108	0	0	0	0
Cowpea-35°C vs Cowpea-27°C	CALMAC_LOCUS4837	488.416	1638.53	2929.73	2157.3	231.445	251.243	303.518	202.073	2.86759	1.21784e-08	2.00641e-06	A1Z8P9.1 RecName: Full=Nucleoprotein TPR; AltName: Full=Megator; AltName: Full=Nuclear envelope antigen Bx34 PF07926:TPR/MLP1/MLP2-like protein	-	582	2355	2737	2306	225	231	261	160	6.27392	25.2486	36.3657	34.7489	2.71139	2.97851	3.66975	2.64569
Cowpea-35°C vs Cowpea-27°C	CALMAC_LOCUS9471	1.67841	0	17.1267	29.9365	3.08593	1.08763	1.1629	1.26296	2.86709	0.0461879	0.19927	PF01757:Acyltransferase family	-	2	0	16	32	3	1	1	1	0.0742493	0	0.732123	1.66065	0.124502	0.0444051	0.0484219	0.0569463
Cowpea-35°C vs Cowpea-27°C	CALMAC_LOCUS3114	2.51761	0.695765	1.07042	235.75	20.5729	2.17527	0	10.1037	2.86682	NA	1	Q9WV04.2 RecName: Full=Kinesin-like protein KIF9 PF00225:Kinesin motor domain	Kinesin	3	1	1	252	20	2	0	8	0.239236	0.0793114	0.0982895	28.0913	1.78291	0.190768	0	0.978586
Cowpea-35°C vs Cowpea-27°C	CALMAC_LOCUS1184	5.03522	2.78306	2.14084	0	0	0	1.1629	0	2.86441	0.171218	1	O46107.2 RecName: Full=Lipase 1; Short=DmLip1; Flags: Precursor PF00561:alpha/beta hydrolase fold	Abhydrolase_1	6	4	2	0	0	0	1	0	0.629754	0.417551	0.258733	0	0	0	0.136899	0
Cowpea-35°C vs Cowpea-27°C	CALMAC_LOCUS16104	42.7994	13.2195	14.9859	11.2262	2.05729	3.2629	3.48871	2.52592	2.86368	0.000343012	0.00714114		-	51	19	14	12	2	3	3	2	0.893429	0.331035	0.302287	0.293858	0.0391664	0.0628611	0.0685474	0.0537432
Cowpea-35°C vs Cowpea-27°C	CALMAC_LOCUS8458	49.513	4.87035	29.9717	13.0972	6.17186	1.08763	3.48871	2.52592	2.86334	0.0019519	0.023974	Q7YR76.1 RecName: Full=Myocardin PF02037:SAP domain|PF02755:RPEL repeat	SAP	59	7	28	14	6	1	3	2	1.25326	0.147883	0.733076	0.415703	0.142474	0.0254074	0.0831171	0.0651662
Cowpea-35°C vs Cowpea-27°C	CALMAC_LOCUS9350	15.9449	7.65341	40.6759	8.41964	3.08593	4.35054	2.32581	0	2.86244	0.00301025	0.0327324	P17971.2 RecName: Full=Potassium voltage-gated channel protein Shal; AltName: Full=Shaker cognate l; AltName: Full=Shal2 PF11879:Domain of unknown function (DUF3399)|PF00520:Ion transport protein|PF02214:BTB/POZ domain	Ion_trans	19	11	38	9	3	4	2	0	0.17004	0.0979085	0.419163	0.112592	0.0300133	0.0428182	0.0233457	0
Cowpea-35°C vs Cowpea-27°C	CALMAC_LOCUS1905	2.51761	0	0	7.48412	1.02864	0	0	0	2.86198	0.300058	1	PF02949:7tm Odorant receptor	-	3	0	0	8	1	0	0	0	0.360364	0	0	1.34331	0.134281	0	0	0
Cowpea-35°C vs Cowpea-27°C	CALMAC_LOCUS8015	0	0	0	15.9038	2.05729	0	0	0	2.86179	0.399682	0.67581	PF08016:Polycystin cation channel	-	0	0	0	17	2	0	0	0	0	0	0	7.95033	0.747987	0	0	0
Cowpea-35°C vs Cowpea-27°C	CALMAC_LOCUS14341	2.51761	9.04494	19.2675	1.87103	1.02864	1.08763	2.32581	0	2.85847	0.0256472	0.137884	Q6DHF9.2 RecName: Full=Homeobox protein six1a; AltName: Full=Homeobox protein six1b; AltName: Full=Sine oculis homeobox homolog 1a; AltName: Full=Sine oculis homeobox homolog 1b PF16878:Transcriptional regulator, SIX1, N-terminal SD domain|PF00046:Homeobox domain	Homeobox	3	13	18	2	1	1	2	0	0.244938	1.05562	1.81138	0.22826	0.0912701	0.0976574	0.212983	0
Cowpea-35°C vs Cowpea-27°C	CALMAC_LOCUS1697	4.19601	6.95765	4.28167	0.935515	0	1.08763	1.1629	0	2.85793	0.0594556	0.231594	PF05380:Pao retrotransposon peptidase|PF05585:Putative peptidase (DUF1758)	-	5	10	4	1	0	1	1	0	0.142317	0.283085	0.14033	0.0397882	0	0.0340454	0.0371251	0
Cowpea-35°C vs Cowpea-27°C	CALMAC_LOCUS17209	15.1057	7.65341	5.35209	2.80655	4.11458	0	0	0	2.856	0.0484906	0.203701		-	18	11	5	3	4	0	0	0	1.81369	1.10233	0.620959	0.42255	0.450552	0	0	0
Cowpea-35°C vs Cowpea-27°C	CALMAC_LOCUS6662	0	2.08729	3.21125	4.67758	0	1.08763	0	0	2.85329	0.174376	1	PF13650:Aspartyl protease|PF00098:Zinc knuckle	zf-CCHC	0	3	3	5	0	1	0	0	0	0.107011	0.132617	0.250675	0	0.0428989	0	0
Cowpea-35°C vs Cowpea-27°C	CALMAC_LOCUS19384	37.7641	29.9179	25.69	11.2262	3.08593	6.5258	3.48871	1.26296	2.85142	6.95154e-05	0.00217538	Q9VW15.3 RecName: Full=Histone-lysine N-methyltransferase ash1; AltName: Full=Absent small and homeotic disks protein 1; AltName: Full=Lysine N-methyltransferase 2H PF01426:BAH domain|PF00856:SET domain|PF00439:Bromodomain	SET	45	43	24	12	3	6	3	1	1.64916	1.56729	1.08409	0.61475	0.122904	0.263011	0.143401	0.0562153
Cowpea-35°C vs Cowpea-27°C	CALMAC_LOCUS4754	8.39203	10.4365	7.49293	4.67758	4.11458	0	0	0	2.8514	0.0317684	0.157649	Q9VEN1.2 RecName: Full=Filamin-A; Short=FLN-A; AltName: Full=Actin-binding protein 280; Short=ABP-280; AltName: Full=Filamin-1; AltName: Full=Filamin1 PF00307:Calponin homology (CH) domain	CH	10	15	7	5	4	0	0	0	1.20121	1.79201	1.03638	0.839569	0.537124	0	0	0
Cowpea-35°C vs Cowpea-27°C	CALMAC_LOCUS10805	24.3369	9.04494	20.3379	19.6458	2.05729	1.08763	6.97742	0	2.85029	0.00148719	0.0199528	Q17BU3.1 RecName: Full=Kinesin-like protein unc-104 PF00169:PH domain|PF12473:Kinesin protein|PF12423:Kinesin protein 1B	PH	29	13	19	21	2	1	6	0	0.450036	0.200642	0.363417	0.455549	0.0346955	0.0185618	0.121445	0
Cowpea-35°C vs Cowpea-27°C	CALMAC_LOCUS6427	2.51761	7.65341	373.576	1089.88	113.151	11.964	3.48871	75.7775	2.84963	0.0408611	0.184449	Q32TG3.1 RecName: Full=EF-hand domain-containing family member C2 PF06565:Repeat of unknown function (DUF1126)	-	3	11	349	1165	110	11	3	60	0.0992429	0.36191	14.23	53.8729	4.06785	0.435252	0.129443	3.04462
Cowpea-35°C vs Cowpea-27°C	CALMAC_LOCUS8415	0.839203	2.08729	2.14084	0.935515	0	0	0	0	2.84909	0.206647	1		-	1	3	2	1	0	0	0	0	0.119953	0.357901	0.295695	0.167679	0	0	0	0
Cowpea-35°C vs Cowpea-27°C	CALMAC_LOCUS10755	0	0.695765	5.35209	0	0	0	0	0	2.84708	0.406294	1		-	0	1	5	0	0	0	0	0	0	0.306404	1.89861	0	0	0	0	0
Cowpea-35°C vs Cowpea-27°C	CALMAC_LOCUS294	0.839203	0	4.28167	0.935515	0	0	0	0	2.84599	0.343466	1		-	1	0	4	1	0	0	0	0	0.345349	0	1.70263	0.482752	0	0	0	0
Cowpea-35°C vs Cowpea-27°C	CALMAC_LOCUS88	4.19601	3.47882	2.14084	0	0	0	0	1.26296	2.84545	0.171536	1	PF03227:Gamma interferon inducible lysosomal thiol reductase (GILT)	-	5	5	2	0	0	0	0	1	1.60387	1.59514	0.790734	0	0	0	0	0.492042
Cowpea-35°C vs Cowpea-27°C	CALMAC_LOCUS19673	0	4.87035	1.07042	0	0	0	0	0	2.84534	0.406589	1	PF13873:Myb/SANT-like DNA-binding domain	-	0	7	1	0	0	0	0	0	0	0.813456	0.144015	0	0	0	0	0
Cowpea-35°C vs Cowpea-27°C	CALMAC_LOCUS1007	192.177	211.513	160.563	160.909	49.3749	10.8763	12.7919	27.7851	2.84273	1.3498e-08	2.112e-06	Q6DEZ2.1 RecName: Full=Constitutive coactivator of PPAR-gamma-like protein 1 homolog; AltName: Full=Protein FAM120A -	-	229	304	150	172	48	10	11	22	4.76161	6.28668	3.84424	4.99934	1.11572	0.248707	0.298325	0.701688
Cowpea-35°C vs Cowpea-27°C	CALMAC_LOCUS8126	0	0	3.21125	2.80655	0	0	0	0	2.84158	0.407225	1		-	0	0	3	3	0	0	0	0	0	0	0.789748	0.89568	0	0	0	0
Cowpea-35°C vs Cowpea-27°C	CALMAC_LOCUS7569	0	6.95765	0	2.80655	1.02864	0	0	0	2.84074	0.30034	1		-	0	10	0	3	1	0	0	0	0	1.20142	0	0.506584	0.135039	0	0	0
Cowpea-35°C vs Cowpea-27°C	CALMAC_LOCUS914	5.03522	0	1.07042	3.74206	1.02864	0	0	0	2.83939	0.197541	1	Q9VJJ7.2 RecName: Full=Transient receptor potential-gamma protein; Short=TRPgamma; AltName: Full=Transient receptor potential cation channel gamma PF00520:Ion transport protein	Ion_trans	6	0	1	4	1	0	0	0	0.323602	0	0.0664754	0.301568	0.0602912	0	0	0
Cowpea-35°C vs Cowpea-27°C	CALMAC_LOCUS18070	6.71362	2.78306	3.21125	3.74206	0	0	2.32581	0	2.83863	0.0672712	0.250149		-	8	4	3	4	0	0	2	0	2.05142	1.02012	0.94817	1.4338	0	0	0.668918	0
Cowpea-35°C vs Cowpea-27°C	CALMAC_LOCUS11136	169.519	144.023	114.535	62.6795	28.802	10.8763	19.7694	8.84071	2.83809	3.39829e-08	4.45028e-06	P35574.1 RecName: Full=Glycogen debranching enzyme; AltName: Full=Glycogen debrancher; Includes: RecName: Full=4-alpha-glucanotransferase; AltName: Full=Oligo-1,4-1,4-glucantransferase; Includes: RecName: Full=Amylo-alpha-1,6-glucosidase; Short=Amylo-1,6-glucosidase; AltName: Full=Dextrin 6-alpha-D-glucosidase PF14701:glucanotransferase domain of human glycogen debranching enzyme|PF14702:central …	-	202	207	107	67	28	10	17	7	3.60881	3.678	2.35612	1.67322	0.559196	0.213689	0.396132	0.191829
Cowpea-35°C vs Cowpea-27°C	CALMAC_LOCUS15412	9.23123	8.34918	6.42251	7.48412	2.05729	2.17527	0	0	2.83695	0.00821206	0.0656094	Q92538.2 RecName: Full=Golgi-specific brefeldin A-resistance guanine nucleotide exchange factor 1; Short=BFA-resistant GEF 1 -	-	11	12	6	8	2	2	0	0	0.918238	0.996262	0.617327	0.93351	0.186632	0.199693	0	0
Cowpea-35°C vs Cowpea-27°C	CALMAC_LOCUS5931	69.6538	116.193	51.3801	35.5496	7.20051	10.8763	13.9548	6.31479	2.8341	2.94038e-07	2.78943e-05	O75165.5 RecName: Full=DnaJ homolog subfamily C member 13; AltName: Full=Required for receptor-mediated endocytosis 8; Short=RME-8 PF00226:DnaJ domain|PF14237:Domain of unknown function (DUF4339)	DnaJ	83	167	48	38	7	10	12	5	0.619924	1.24053	0.441879	0.396744	0.0584457	0.0893369	0.116902	0.057284
Cowpea-35°C vs Cowpea-27°C	CALMAC_LOCUS11101	2.51761	1.39153	1.07042	0.935515	0	0	0	0	2.8331	0.209515	1		-	3	2	1	1	0	0	0	0	0.43402	0.287772	0.178316	0.202234	0	0	0	0
Cowpea-35°C vs Cowpea-27°C	CALMAC_LOCUS12748	11.7488	2.08729	8.56335	0.935515	2.05729	1.08763	0	0	2.83171	0.0570766	0.225314	PF14529:Endonuclease-reverse transcriptase|PF16012:Domain of unknown function (DUF4780)	-	14	3	8	1	2	1	0	0	0.78472	0.167239	0.552686	0.0783525	0.125317	0.0670436	0	0
Cowpea-35°C vs Cowpea-27°C	CALMAC_LOCUS14809	3.35681	19.4814	5.35209	2.80655	1.02864	3.2629	0	0	2.82976	0.0380148	0.176358	P84770.1 RecName: Full=Insulin receptor substrate 1-B; Short=IRS1-B; Short=xIRS-1-B; AltName: Full=XIRS-L' PF00169:PH domain	PH	4	28	5	3	1	3	0	0	0.272543	1.89742	0.4199	0.285734	0.0761673	0.244493	0	0
Cowpea-35°C vs Cowpea-27°C	CALMAC_LOCUS7076	1.67841	0	4.28167	0	0	0	0	0	2.82782	0.40956	1		-	2	0	4	0	0	0	0	0	0.331321	0	0.816735	0	0	0	0	0
Cowpea-35°C vs Cowpea-27°C	CALMAC_LOCUS6574	5.87442	2.78306	8.56335	6.54861	1.02864	2.17527	0	0	2.82655	0.0252249	0.136527		-	7	4	8	7	1	2	0	0	0.682055	0.387624	0.960755	0.953422	0.108922	0.233089	0	0
Cowpea-35°C vs Cowpea-27°C	CALMAC_LOCUS14203	5.03522	2.78306	2.14084	196.458	16.4583	0	0	12.6296	2.8262	NA	1		-	6	4	2	210	16	0	0	10	0.0651718	0.0432114	0.0267756	3.18855	0.194277	0	0	0.166614
Cowpea-35°C vs Cowpea-27°C	CALMAC_LOCUS2277	867.736	148.198	5.35209	229.201	83.3202	25.0156	32.5613	35.3628	2.82602	0.00476532	0.0453496	Q4R5M2.1 RecName: Full=Cathepsin B; Contains: RecName: Full=Cathepsin B light chain; Contains: RecName: Full=Cathepsin B heavy chain; Flags: Precursor PF08127:Peptidase family C1 propeptide|PF00112:Papain family cysteine protease	Peptidase_C1	1034	213	5	245	81	23	28	28	83.5458	17.1164	0.497938	27.6717	7.31616	2.22281	2.95081	3.47029
Cowpea-35°C vs Cowpea-27°C	CALMAC_LOCUS8999	0	48.7035	4.28167	13.0972	0	0	8.14033	1.26296	2.82478	0.108319	0.329054		-	0	70	4	14	0	0	7	1	0	1.67208	0.11841	0.470027	0	0	0.219284	0.036841
Cowpea-35°C vs Cowpea-27°C	CALMAC_LOCUS3677	22.6585	25.0475	0	43.0337	6.17186	6.5258	0	0	2.82376	0.0606416	0.234847		-	27	36	0	46	6	6	0	0	3.00319	3.98246	0	7.15226	0.746044	0.798254	0	0
Cowpea-35°C vs Cowpea-27°C	CALMAC_LOCUS309	104.9	58.4442	109.183	59.873	15.4297	14.1392	8.14033	8.84071	2.82296	5.44844e-10	1.68315e-07	Q24292.3 RecName: Full=Protein dachsous; AltName: Full=Adherin; Flags: Precursor PF00028:Cadherin domain	Cadherin	125	84	102	64	15	13	7	7	5.02385	3.35765	5.05276	3.59561	0.673926	0.624943	0.366948	0.431547
Cowpea-35°C vs Cowpea-27°C	CALMAC_LOCUS13	5.87442	0	0	0	0	0	0	0	2.82213	0.410526	1		-	7	0	0	0	0	0	0	0	1.02308	0	0	0	0	0	0	0
Cowpea-35°C vs Cowpea-27°C	CALMAC_LOCUS9339	5.87442	0	0	0	0	0	0	0	2.82213	0.410526	1		-	7	0	0	0	0	0	0	0	0.249283	0	0	0	0	0	0	0
Cowpea-35°C vs Cowpea-27°C	CALMAC_LOCUS12495	5.87442	0	0	0	0	0	0	0	2.82213	0.410526	1	Q9VT41.1 RecName: Full=Integrator complex subunit 7; AltName: Full=Protein deflated -	-	7	0	0	0	0	0	0	0	1.08807	0	0	0	0	0	0	0
Cowpea-35°C vs Cowpea-27°C	CALMAC_LOCUS9486	0.839203	2.08729	1.07042	1.87103	0	0	0	0	2.8221	0.211304	1	PF00589:Phage integrase family	Phage_integrase	1	3	1	2	0	0	0	0	0.0839673	0.250531	0.103493	0.23475	0	0	0	0
Cowpea-35°C vs Cowpea-27°C	CALMAC_LOCUS17126	0.839203	12.5238	1.07042	0.935515	2.05729	0	0	0	2.82033	0.153633	0.406181	PF00589:Phage integrase family	Phage_integrase	1	18	1	1	2	0	0	0	0.0287598	0.514858	0.0354476	0.0402023	0.0642998	0	0	0
Cowpea-35°C vs Cowpea-27°C	CALMAC_LOCUS11235	4.19601	1.39153	3.21125	0.935515	1.02864	0	0	0	2.82011	0.112039	1		-	5	2	3	1	1	0	0	0	0.875732	0.348386	0.647626	0.244831	0.195792	0	0	0
Cowpea-35°C vs Cowpea-27°C	CALMAC_LOCUS7436	15.9449	18.0899	14.9859	5.61309	3.08593	2.17527	2.32581	0	2.81811	0.00150925	0.0201606	P78352.3 RecName: Full=Disks large homolog 4; AltName: Full=Postsynaptic density protein 95; Short=PSD-95; AltName: Full=Synapse-associated protein 90; Short=SAP-90; Short=SAP90 PF00595:PDZ domain (Also known as DHR or GLGF)	PDZ	19	26	14	6	3	2	2	0	1.31021	1.78316	1.18992	0.57837	0.231262	0.164964	0.179886	0
Cowpea-35°C vs Cowpea-27°C	CALMAC_LOCUS11402	0	4.87035	0	0.935515	0	0	0	0	2.81506	0.411731	1		-	0	7	0	1	0	0	0	0	0	1.96786	0	0.395124	0	0	0	0
Cowpea-35°C vs Cowpea-27°C	CALMAC_LOCUS13250	5.87442	6.26188	9.63376	1.87103	1.02864	1.08763	1.1629	0	2.81386	0.02273	0.128147		-	7	9	9	2	1	1	1	0	1.61597	2.06637	2.56083	0.645405	0.258066	0.276126	0.301103	0
Cowpea-35°C vs Cowpea-27°C	CALMAC_LOCUS8247	0	0	1.07042	48.6468	2.05729	0	0	5.05183	2.81374	NA	1		-	0	0	1	52	2	0	0	4	0	0	0.111944	6.60188	0.203059	0	0	0.557265
Cowpea-35°C vs Cowpea-27°C	CALMAC_LOCUS16412	4.19601	0.695765	0	0.935515	0	0	0	0	2.81216	0.347746	1		-	5	1	0	1	0	0	0	0	0.501444	0.0997429	0	0.14019	0	0	0	0
Cowpea-35°C vs Cowpea-27°C	CALMAC_LOCUS16170	0.839203	2.78306	6.42251	5.61309	2.05729	0	0	0	2.81159	0.0969685	0.30915	PF13359:DDE superfamily endonuclease	-	1	4	6	6	2	0	0	0	0.0493925	0.196495	0.36527	0.414265	0.110429	0	0	0
Cowpea-35°C vs Cowpea-27°C	CALMAC_LOCUS8334	0	0	2.14084	3.74206	0	0	0	0	2.81076	0.412464	1		-	0	0	2	4	0	0	0	0	0	0	0.313709	0.711576	0	0	0	0
Cowpea-35°C vs Cowpea-27°C	CALMAC_LOCUS1179	3.35681	1.39153	1.07042	0	0	0	0	0	2.80921	0.335905	1		-	4	2	1	0	0	0	0	0	1.07058	0.532378	0.329884	0	0	0	0	0
Cowpea-35°C vs Cowpea-27°C	CALMAC_LOCUS17711	52.8698	16.6984	40.6759	15.9038	5.14322	5.43817	2.32581	5.05183	2.80612	5.48504e-05	0.00185109	Q9UPN9.3 RecName: Full=E3 ubiquitin-protein ligase TRIM33; AltName: Full=Ectodermin homolog; AltName: Full=RET-fused gene 7 protein; Short=Protein Rfg7; AltName: Full=Transcription intermediary factor 1-gamma; Short=TIF1-gamma; AltName: Full=Tripartite motif-containing protein 33 PF00643:B-box zinc finger	zf-B_box	63	24	38	17	5	5	2	4	2.06496	0.782369	1.53517	0.778907	0.183204	0.196025	0.0855027	0.20111
Cowpea-35°C vs Cowpea-27°C	CALMAC_LOCUS12954	1.67841	5.56612	7.49293	0.935515	1.02864	1.08763	0	0	2.80349	0.0764313	0.268443		-	2	8	7	1	1	1	0	0	0.176046	0.700353	0.759446	0.123045	0.0983991	0.105285	0	0
Cowpea-35°C vs Cowpea-27°C	CALMAC_LOCUS19405	1.67841	2.78306	0	1868.22	147.096	0	1.1629	119.981	2.80343	NA	1	P54816.3 RecName: Full=Tat-binding homolog 7; AltName: Full=Lin-48 expression abnormal protein 1 PF00004:ATPase family associated with various cellular activities (AAA)	AAA	2	4	0	1997	143	0	1	95	0.0873945	0.173838	0	121.983	6.98528	0	0.0569946	6.36767
Cowpea-35°C vs Cowpea-27°C	CALMAC_LOCUS16685	0	0	0	203.007	16.4583	0	0	12.6296	2.80273	NA	1		-	0	0	0	217	16	0	0	10	0	0	0	41.4351	2.44319	0	0	2.0953
Cowpea-35°C vs Cowpea-27°C	CALMAC_LOCUS15914	1.67841	2.08729	1.07042	0.935515	0	0	0	0	2.80188	0.214801	1	G3V9R8.2 RecName: Full=Heterogeneous nuclear ribonucleoprotein C; Short=hnRNP C; AltName: Full=hnRNP core protein C PF00076:RNA recognition motif. (a.k.a. RRM, RBD, or RNP domain)	RRM_1	2	3	1	1	0	0	0	0	0.23497	0.350537	0.144805	0.164229	0	0	0	0
Cowpea-35°C vs Cowpea-27°C	CALMAC_LOCUS15514	283.651	192.727	129.521	95.4225	49.3749	22.8403	10.4661	17.6814	2.79901	7.60087e-07	6.40386e-05	P51592.3 RecName: Full=E3 ubiquitin-protein ligase hyd; AltName: Full=HECT-type E3 ubiquitin transferase hyd; AltName: Full=Protein hyperplastic discs PF11547:E3 ubiquitin ligase EDD	-	338	277	121	102	48	21	9	14	18.4268	15.0191	8.13057	7.7732	2.92529	1.36938	0.639964	1.17075
Cowpea-35°C vs Cowpea-27°C	CALMAC_LOCUS1865	0	0	0	4018.97	292.135	0	0	285.429	2.7987	NA	1		-	0	0	0	4296	284	0	0	226	0	0	0	276.967	14.6423	0	0	15.9886
Cowpea-35°C vs Cowpea-27°C	CALMAC_LOCUS13372	18.4625	2.08729	4.28167	4.67758	4.11458	0	0	0	2.79205	0.074106	0.264151		-	22	3	4	5	4	0	0	0	0.385559	0.05229	0.0864031	0.122491	0.0783649	0	0	0
Cowpea-35°C vs Cowpea-27°C	CALMAC_LOCUS899	553.035	704.81	436.731	362.98	117.265	55.4693	79.0775	45.4665	2.78858	1.18273e-12	7.49974e-10	O00410.4 RecName: Full=Importin-5; Short=Imp5; AltName: Full=Importin subunit beta-3; AltName: Full=Karyopherin beta-3; AltName: Full=Ran-binding protein 5; Short=RanBP5 PF13646:HEAT repeats	-	659	1013	408	388	114	51	68	36	15.1805	23.2081	11.5841	12.4939	2.93562	1.40521	2.0431	1.27206
Cowpea-35°C vs Cowpea-27°C	CALMAC_LOCUS5	5.03522	0.695765	0	0	0	0	0	0	2.78823	0.416319	1	P17439.1 RecName: Full=Glucosylceramidase; AltName: Full=Acid beta-glucosidase; AltName: Full=Beta-glucocerebrosidase; AltName: Full=D-glucosyl-N-acylsphingosine glucohydrolase; Flags: Precursor PF02055:O-Glycosyl hydrolase family 30	Glyco_hydro_30	6	1	0	0	0	0	0	0	0.663927	0.110052	0	0	0	0	0	0
Cowpea-35°C vs Cowpea-27°C	CALMAC_LOCUS17442	5.03522	0.695765	0	0	0	0	0	0	2.78823	0.416319	1		-	6	1	0	0	0	0	0	0	2.0721	0.343469	0	0	0	0	0	0
Cowpea-35°C vs Cowpea-27°C	CALMAC_LOCUS20587	5.03522	0.695765	0	0	0	0	0	0	2.78823	0.416319	1		-	6	1	0	0	0	0	0	0	0.577393	0.0957083	0	0	0	0	0	0
Cowpea-35°C vs Cowpea-27°C	CALMAC_LOCUS12560	328.968	50.7908	188.394	85.1319	23.6588	10.8763	33.7242	26.5221	2.78642	1.60558e-05	0.000703418	O88322.2 RecName: Full=Nidogen-2; Short=NID-2; AltName: Full=Entactin-2; Flags: Precursor PF07645:Calcium-binding EGF domain	EGF_CA	392	73	176	91	23	10	29	21	5.83785	1.08123	3.23058	1.89441	0.382903	0.17813	0.563306	0.479721
Cowpea-35°C vs Cowpea-27°C	CALMAC_LOCUS15879	0	2.78306	1.07042	1.87103	0	0	0	0	2.78624	0.3407	1		-	0	4	1	2	0	0	0	0	0	0.421164	0.130486	0.295977	0	0	0	0
Cowpea-35°C vs Cowpea-27°C	CALMAC_LOCUS17053	51.1914	31.3094	39.6055	42.0982	4.11458	3.2629	13.9548	2.52592	2.7851	5.90679e-06	0.000345461	P0C1T0.1 RecName: Full=Membrane metallo-endopeptidase-like 1; AltName: Full=NEP2(m); AltName: Full=Neprilysin II; Short=NEPII; AltName: Full=Neprilysin-2; Short=NEP2; Short=NL2; Contains: RecName: Full=Membrane metallo-endopeptidase-like 1, soluble form; AltName: Full=Neprilysin-2 secreted; Short=NEP2(s) PF05649:Peptidase family M13|PF01431:Peptidase family M13	-	61	45	37	45	4	3	12	2	2.28042	1.67312	1.70486	2.3516	0.167163	0.134146	0.585121	0.114688
Cowpea-35°C vs Cowpea-27°C	CALMAC_LOCUS3887	39.4425	42.4417	31.0421	25.2589	7.20051	5.43817	3.48871	3.78888	2.7822	2.34193e-07	2.33187e-05	Q64701.3 RecName: Full=Retinoblastoma-like protein 1; AltName: Full=107 kDa retinoblastoma-associated protein; Short=p107; AltName: Full=pRb1 PF01857:Retinoblastoma-associated protein B domain|PF01858:Retinoblastoma-associated protein A domain	-	47	61	29	27	7	5	3	3	1.68215	2.17134	1.27928	1.35082	0.280065	0.214046	0.140045	0.164699
Cowpea-35°C vs Cowpea-27°C	CALMAC_LOCUS7946	54.5482	138.457	63.1547	33.6785	6.17186	9.78871	15.1177	11.3666	2.7816	2.24014e-06	0.000159699	P49579.1 RecName: Full=Acetylcholine receptor subunit beta; Flags: Precursor PF12248:Farnesoic acid 0-methyl transferase|PF02931:Neurotransmitter-gated ion-channel ligand binding domain	Neur_chan_LBD	65	199	59	36	6	9	13	9	3.03215	9.23252	3.39227	2.3475	0.312884	0.50217	0.79097	0.643996
Cowpea-35°C vs Cowpea-27°C	CALMAC_LOCUS5906	0	0.695765	3.21125	1.87103	0	0	0	0	2.78154	0.34666	1	PF00078:Reverse transcriptase (RNA-dependent DNA polymerase)	RVT_1	0	1	3	2	0	0	0	0	0	0.287772	1.06989	0.808936	0	0	0	0
Cowpea-35°C vs Cowpea-27°C	CALMAC_LOCUS14490	2.51761	2.08729	1.07042	3.74206	1.02864	0	0	0	2.78112	0.10918	1		-	3	3	1	4	1	0	0	0	0.423295	0.420991	0.173909	0.788946	0.15773	0	0	0
Cowpea-35°C vs Cowpea-27°C	CALMAC_LOCUS13504	3.35681	2.78306	8.56335	0.935515	1.02864	0	1.1629	0	2.7811	0.0746809	0.265383	Q8N1E6.1 RecName: Full=F-box/LRR-repeat protein 14; AltName: Full=F-box and leucine-rich repeat protein 14 PF12937:F-box-like	-	4	4	8	1	1	0	1	0	0.188961	0.187933	0.465805	0.0660356	0.0528088	0	0.0616157	0
Cowpea-35°C vs Cowpea-27°C	CALMAC_LOCUS404	170.358	4.87035	4.28167	0	10.2864	3.2629	0	12.6296	2.77923	NA	1	P25784.1 RecName: Full=Digestive cysteine proteinase 3; Flags: Precursor PF08246:Cathepsin propeptide inhibitor domain (I29)	-	203	7	4	0	10	3	0	10	30.2897	1.03879	0.73563	0	1.66799	0.535414	0	2.28877
Cowpea-35°C vs Cowpea-27°C	CALMAC_LOCUS19548	3.35681	6.95765	1.07042	3.74206	1.02864	1.08763	0	0	2.77506	0.0686634	0.252598		-	4	10	1	4	1	1	0	0	0.226878	0.564109	0.0699092	0.317146	0.0634055	0.0678428	0	0
Cowpea-35°C vs Cowpea-27°C	CALMAC_LOCUS379	31.8897	48.7035	11.7746	38.3561	3.08593	7.61344	3.48871	5.05183	2.77242	3.81956e-05	0.00137367	PF06367:Diaphanous FH3 Domain|PF00078:Reverse transcriptase (RNA-dependent DNA polymerase)	RVT_1	38	70	11	41	3	7	3	4	0.696463	1.27597	0.24849	1.05042	0.0614652	0.153456	0.0717158	0.112455
Cowpea-35°C vs Cowpea-27°C	CALMAC_LOCUS4654	74.6891	5.56612	9.63376	4.67758	7.20051	6.5258	0	0	2.76859	NA	1	Q15751.2 RecName: Full=Probable E3 ubiquitin-protein ligase HERC1; AltName: Full=HECT domain and RCC1-like domain-containing protein 1; AltName: Full=HECT-type E3 ubiquitin transferase HERC1; AltName: Full=p532; AltName: Full=p619 -	-	89	8	9	5	7	6	0	0	2.90162	0.2594	0.361655	0.227869	0.255119	0.233976	0	0
Cowpea-35°C vs Cowpea-27°C	CALMAC_LOCUS13924	0	2.08729	6.42251	0.935515	0	1.08763	0	0	2.76818	0.215338	1	Q91G65.1 RecName: Full=Uncharacterized protein 032R -	-	0	3	6	1	0	1	0	0	0	0.635675	1.57557	0.297817	0	0.254832	0	0
Cowpea-35°C vs Cowpea-27°C	CALMAC_LOCUS11095	0	0	0	49.5823	1.02864	0	0	6.31479	2.76466	NA	1	PF00090:Thrombospondin type 1 domain	TSP_1	0	0	0	53	1	0	0	5	0	0	0	10.0719	0.151972	0	0	1.04266
Cowpea-35°C vs Cowpea-27°C	CALMAC_LOCUS1864	0	0	0	3675.64	331.223	0	0	209.651	2.76453	NA	1		-	0	0	0	3929	322	0	0	166	0	0	0	2010.21	131.748	0	0	93.1978
Cowpea-35°C vs Cowpea-27°C	CALMAC_LOCUS2878	17.6233	13.2195	12.845	9.35515	3.08593	2.17527	1.1629	1.26296	2.76276	0.000536956	0.00964119	Q9Y0Y6.1 RecName: Full=Nuclear receptor-binding protein homolog; AltName: Full=MLF1-adaptor molecule PF00069:Protein kinase domain	Pkinase	21	19	12	10	3	2	1	1	0.841243	0.756982	0.592496	0.559975	0.134344	0.0958303	0.0522495	0.0614477
Cowpea-35°C vs Cowpea-27°C	CALMAC_LOCUS2552	15.9449	25.7433	13.9154	13.0972	2.05729	2.17527	3.48871	2.52592	2.76243	0.000127006	0.00344631	O08747.1 RecName: Full=Netrin receptor UNC5C; AltName: Full=Protein unc-5 homolog 3; AltName: Full=Protein unc-5 homolog C; AltName: Full=Rostral cerebellar malformation protein; Flags: Precursor PF00531:Death domain|PF00791:ZU5 domain	Death	19	37	13	14	2	2	3	2	0.787269	1.52476	0.663918	0.810893	0.092639	0.099122	0.162133	0.127117
Cowpea-35°C vs Cowpea-27°C	CALMAC_LOCUS5694	5.03522	4.17459	0	0	0	0	1.1629	0	2.75631	0.310398	1		-	6	6	0	0	0	0	1	0	1.21198	1.20538	0	0	0	0	0.263465	0
Cowpea-35°C vs Cowpea-27°C	CALMAC_LOCUS10620	21.8193	28.5264	299.717	363.915	19.5442	44.593	32.5613	8.84071	2.75572	0.00248507	0.0287886		-	26	41	280	389	19	41	28	7	2.59233	4.06565	34.4093	54.2166	2.1177	4.88958	3.64128	1.07058
Cowpea-35°C vs Cowpea-27°C	CALMAC_LOCUS18340	0	4.17459	3.21125	1.87103	1.02864	0	0	0	2.75488	0.196226	1	O42266.1 RecName: Full=Parapinopsin [Ictalurus punctatus] PF00001:7 transmembrane receptor (rhodopsin family)	7tm_1	0	6	3	2	1	0	0	0	0	1.46863	0.910025	0.688061	0.275122	0	0	0
Cowpea-35°C vs Cowpea-27°C	CALMAC_LOCUS749	0.839203	0	1.07042	3.74206	0	0	0	0	2.75433	0.36325	1		-	1	0	1	4	0	0	0	0	0.286443	0	0.353053	1.60164	0	0	0	0
Cowpea-35°C vs Cowpea-27°C	CALMAC_LOCUS20128	32.7289	26.4391	38.5351	2.80655	1.02864	5.43817	3.48871	5.05183	2.75336	0.00234639	0.0276067		-	39	38	36	3	1	5	3	4	0.26662	0.25837	0.303342	0.0286692	0.00764227	0.0408855	0.0267503	0.0419461
Cowpea-35°C vs Cowpea-27°C	CALMAC_LOCUS636	0	2.78306	0	2.80655	0	0	0	0	2.75295	0.422396	1		-	0	4	0	3	0	0	0	0	0	0.404658	0	0.426565	0	0	0	0
Cowpea-35°C vs Cowpea-27°C	CALMAC_LOCUS18614	0	2.78306	0	2.80655	0	0	0	0	2.75295	0.422396	1		-	0	4	0	3	0	0	0	0	0	0.860408	0	0.906989	0	0	0	0
Cowpea-35°C vs Cowpea-27°C	CALMAC_LOCUS15576	106.579	109.931	81.3518	64.5505	11.3151	20.665	12.7919	8.84071	2.75272	3.63513e-11	1.28812e-08	Q9QYP0.2 RecName: Full=Multiple epidermal growth factor-like domains protein 8; Short=Multiple EGF-like domains protein 8; AltName: Full=Epidermal growth factor-like protein 4; Short=EGF-like protein 4; Flags: Precursor PF13418:Galactose oxidase, central domain|PF00431:CUB domain	CUB	127	158	76	69	11	19	11	7	4.20941	5.2084	3.10479	3.19693	0.407572	0.753254	0.475543	0.355892
Cowpea-35°C vs Cowpea-27°C	CALMAC_LOCUS13717	5.87442	4.17459	4.28167	59.873	0	1.08763	0	10.1037	2.75211	NA	1	P78363.3 RecName: Full=Retinal-specific ATP-binding cassette transporter; AltName: Full=ATP-binding cassette sub-family A member 4; AltName: Full=RIM ABC transporter; Short=RIM protein; Short=RmP; AltName: Full=Stargardt disease protein PF00005:ABC transporter	ABC_tran	7	6	4	64	0	1	0	8	0.810171	0.690652	0.570611	10.3544	0	0.138436	0	1.42027
Cowpea-35°C vs Cowpea-27°C	CALMAC_LOCUS15533	0.839203	0.695765	3.21125	0.935515	0	0	0	0	2.75184	0.245316	1		-	1	1	3	1	0	0	0	0	0.258751	0.257343	0.956764	0.3617	0	0	0	0
Cowpea-35°C vs Cowpea-27°C	CALMAC_LOCUS11093	0.839203	0	0	8.41964	0	1.08763	0	0	2.74936	0.342011	1	PF02995:Protein of unknown function (DUF229)	DUF229	1	0	0	9	0	1	0	0	0.029201	0	0	0.367372	0	0.0349276	0	0
Cowpea-35°C vs Cowpea-27°C	CALMAC_LOCUS12090	6.71362	14.6111	9.63376	6.54861	2.05729	0	3.48871	0	2.74829	0.0105809	0.0776475	Q8BU31.1 RecName: Full=Ras-related protein Rap-2c; Flags: Precursor >Q9Y3L5.1 RecName: Full=Ras-related protein Rap-2c; Flags: Precursor >Q08DI5.1 RecName: Full=Ras-related protein Rap-2c; Flags: Precursor PF00071:Ras family	Ras	8	21	9	7	2	0	3	0	1.2549	3.27617	1.74005	1.53491	0.350705	0	0.613788	0
Cowpea-35°C vs Cowpea-27°C	CALMAC_LOCUS7873	0	0	0	5.61309	0	0	0	0	2.74734	0.423367	1	PF02949:7tm Odorant receptor	-	0	0	0	6	0	0	0	0	0	0	0	0.566958	0	0	0	0
Cowpea-35°C vs Cowpea-27°C	CALMAC_LOCUS13336	6.71362	9.04494	5.35209	1.87103	0	0	3.48871	0	2.74481	0.0670959	0.249652	Q60F97.1 RecName: Full=5-hydroxytryptamine receptor 2C; Short=5-HT-2C; Short=5-HT2C; Short=5-HTR2C; AltName: Full=Serotonin receptor 2C; Flags: Precursor PF00001:7 transmembrane receptor (rhodopsin family)	7tm_1	8	13	5	2	0	0	3	0	0.443478	0.716728	0.341628	0.154981	0	0	0.216911	0
Cowpea-35°C vs Cowpea-27°C	CALMAC_LOCUS16005	4.19601	2.08729	7.49293	32.743	2.05729	0	1.1629	3.78888	2.74409	0.0278934	0.144791	PF03227:Gamma interferon inducible lysosomal thiol reductase (GILT)	-	5	3	7	35	2	0	1	3	0.449353	0.268144	0.775384	4.39695	0.200928	0	0.117219	0.413563
Cowpea-35°C vs Cowpea-27°C	CALMAC_LOCUS11915	0	0	0	585.632	48.3463	0	0	39.1517	2.74254	NA	1		-	0	0	0	626	47	0	0	31	0	0	0	31.3583	1.8828	0	0	1.70403
Cowpea-35°C vs Cowpea-27°C	CALMAC_LOCUS20995	0	0	0	186.168	27.7734	0	0	0	2.74244	NA	1	Q5R5I4.1 RecName: Full=Ubiquitin-conjugating enzyme E2 L3; AltName: Full=E2 ubiquitin-conjugating enzyme L3; AltName: Full=Ubiquitin carrier protein L3; AltName: Full=Ubiquitin-protein ligase L3 PF00179:Ubiquitin-conjugating enzyme	UQ_con	0	0	0	199	27	0	0	0	0	0	0	27.0429	2.93422	0	0	0
Cowpea-35°C vs Cowpea-27°C	CALMAC_LOCUS7608	2.51761	1.39153	5.35209	0	0	0	1.1629	0	2.7421	0.202132	1		-	3	2	5	0	0	0	1	0	0.450772	0.298879	0.925991	0	0	0	0.195981	0
Cowpea-35°C vs Cowpea-27°C	CALMAC_LOCUS250	6.71362	9.04494	8.56335	5.61309	0	3.2629	1.1629	0	2.74017	0.0156602	0.100199	PF01498:Transposase	Transposase_5	8	13	8	6	0	3	1	0	0.560698	0.906175	0.691083	0.587836	0	0.251496	0.0914152	0
Cowpea-35°C vs Cowpea-27°C	CALMAC_LOCUS2250	2.51761	0	2.14084	0.935515	0	0	0	0	2.73954	0.355868	1		-	3	0	2	1	0	0	0	0	1.22352	0	1.00536	0.570108	0	0	0	0
Cowpea-35°C vs Cowpea-27°C	CALMAC_LOCUS7978	2.51761	0	2.14084	0.935515	0	0	0	0	2.73954	0.355868	1		-	3	0	2	1	0	0	0	0	0.402097	0	0.3304	0.187359	0	0	0	0
Cowpea-35°C vs Cowpea-27°C	CALMAC_LOCUS17414	0	6.95765	2.14084	0	0	1.08763	0	0	2.7374	0.328076	1		-	0	10	2	0	0	1	0	0	0	1.41731	0.351291	0	0	0.170454	0	0
Cowpea-35°C vs Cowpea-27°C	CALMAC_LOCUS9666	26.8545	0	3.21125	0.935515	0	2.17527	0	2.52592	2.73709	0.148585	0.398255		-	32	0	3	1	0	2	0	2	9.71876	0	1.12301	0.424548	0	0.726543	0	0.931739
Cowpea-35°C vs Cowpea-27°C	CALMAC_LOCUS16107	15.1057	6.95765	9.63376	6.54861	1.02864	0	2.32581	2.52592	2.73704	0.00549901	0.0503053	Q09YL6.1 RecName: Full=Sterile alpha motif domain-containing protein 5; Short=SAM domain-containing protein 5 PF00536:SAM domain (Sterile alpha motif)	SAM_1	18	10	9	7	1	0	2	2	2.00473	1.10768	1.23546	1.0898	0.124502	0	0.290531	0.341678
Cowpea-35°C vs Cowpea-27°C	CALMAC_LOCUS9824	129.237	144.023	123.098	101.036	31.888	21.7527	13.9548	6.31479	2.73673	3.59731e-09	7.73029e-07	Q71M21.1 RecName: Full=Rho GTPase-activating protein 21-B; AltName: Full=Rho-type GTPase-activating protein 21-B; AltName: Full=XrGAP PF00620:RhoGAP domain	RhoGAP	154	207	115	108	31	20	12	5	4.8706	6.51121	4.48292	4.77476	1.09602	0.756592	0.495019	0.242569
Cowpea-35°C vs Cowpea-27°C	CALMAC_LOCUS5840	185.464	225.428	142.366	99.1646	43.203	27.1909	22.0952	5.05183	2.73424	1.64635e-06	0.000121689	Q8R050.2 RecName: Full=Eukaryotic peptide chain release factor GTP-binding subunit ERF3A; Short=Eukaryotic peptide chain release factor subunit 3a; Short=eRF3a; AltName: Full=G1 to S phase transition protein 1 homolog PF03144:Elongation factor Tu domain 2|PF03143:Elongation factor Tu C-terminal domain|PF00009:Elongation factor Tu GTP binding domain	GTP_EFTU	221	324	133	106	42	25	19	4	3.60669	5.25885	2.67528	2.41818	0.766231	0.488008	0.404435	0.100133
Cowpea-35°C vs Cowpea-27°C	CALMAC_LOCUS15534	5.87442	1.39153	10.7042	4.67758	0	2.17527	1.1629	0	2.73341	0.0473809	0.201336	Q9NSB8.1 RecName: Full=Homer protein homolog 2; Short=Homer-2; AltName: Full=Cupidin PF00568:WH1 domain	-	7	2	10	5	0	2	1	0	0.511541	0.145359	0.900708	0.510762	0	0.174817	0.0953151	0
Cowpea-35°C vs Cowpea-27°C	CALMAC_LOCUS15967	0.839203	2.78306	0	1.87103	0	0	0	0	2.73293	0.352488	1	P38404.1 RecName: Full=Guanine nucleotide-binding protein G(o) subunit alpha -	-	1	4	0	2	0	0	0	0	0.570977	2.27148	0	1.5963	0	0	0	0
Cowpea-35°C vs Cowpea-27°C	CALMAC_LOCUS9040	0	0.695765	1.07042	335.85	30.8593	0	3.48871	16.4185	2.7328	NA	1	PF14846:Domain of unknown function (DUF4485)	-	0	1	1	359	30	0	3	13	0	0.138957	0.172207	70.1149	4.6856	0	0.546701	2.7861
Cowpea-35°C vs Cowpea-27°C	CALMAC_LOCUS16090	15.9449	9.74071	6.42251	26.1944	4.11458	3.2629	1.1629	0	2.73191	0.00372917	0.0382494	Q9V6G5.2 RecName: Full=Tafazzin homolog; Short=dTAZ PF01553:Acyltransferase	Acyltransferase	19	14	6	28	4	3	1	0	1.92351	1.4096	0.748673	3.96245	0.452683	0.363272	0.132044	0
Cowpea-35°C vs Cowpea-27°C	CALMAC_LOCUS5367	29.3721	37.5713	20.3379	25.2589	2.05729	5.43817	4.65162	5.05183	2.73041	3.26279e-06	0.000209097		-	35	54	19	27	2	5	4	4	0.847986	1.3012	0.567382	0.91443	0.0541682	0.144898	0.126404	0.148656
Cowpea-35°C vs Cowpea-27°C	CALMAC_LOCUS19898	10.9096	16.6984	2.14084	5.61309	4.11458	1.08763	0	0	2.72513	0.0342182	0.164917		-	13	24	2	6	4	1	0	0	0.99857	1.83348	0.189351	0.644247	0.34347	0.0918768	0	0
Cowpea-35°C vs Cowpea-27°C	CALMAC_LOCUS13640	527.859	103.669	555.547	381.69	109.036	14.1392	55.8194	58.0961	2.72487	4.39268e-05	0.00154746	PF00435:Spectrin repeat	-	629	149	519	408	106	13	48	46	3.11938	0.734909	3.17239	2.82842	0.587649	0.0771137	0.310483	0.349928
Cowpea-35°C vs Cowpea-27°C	CALMAC_LOCUS3207	0	1.39153	3.21125	0.935515	0	0	0	0	2.72392	0.359105	1	Q70E73.3 RecName: Full=Ras-associated and pleckstrin homology domains-containing protein 1; Short=RAPH1; AltName: Full=Amyotrophic lateral sclerosis 2 chromosomal region candidate gene 18 protein; AltName: Full=Amyotrophic lateral sclerosis 2 chromosomal region candidate gene 9 protein; AltName: Full=Lamellipodin; AltName: Full=Proline-rich EVH1 ligand 2; Short=PREL-2; AltName: Full=Protein RMO1 -	-	0	2	3	1	0	0	0	0	0	0.575543	1.06989	0.404468	0	0	0	0
Cowpea-35°C vs Cowpea-27°C	CALMAC_LOCUS13009	66.297	29.9179	22.4788	9.35515	4.11458	5.43817	1.1629	8.84071	2.72273	0.000845042	0.0132912	Q9EQQ0.1 RecName: Full=Histone-lysine N-methyltransferase SUV39H2; AltName: Full=Histone H3-K9 methyltransferase 2; Short=H3-K9-HMTase 2; AltName: Full=Suppressor of variegation 3-9 homolog 2; Short=Su(var)3-9 homolog 2 PF05033:Pre-SET motif|PF00856:SET domain|PF00385:Chromo (CHRromatin Organisation MOdifier) domain	SET	79	43	21	10	4	5	1	7	2.00121	1.08334	0.655671	0.354104	0.113271	0.151498	0.0330403	0.271998
Cowpea-35°C vs Cowpea-27°C	CALMAC_LOCUS5524	9.23123	6.95765	5.35209	8.41964	1.02864	0	2.32581	1.26296	2.72273	0.00889201	0.0690721	P42283.2 RecName: Full=Longitudinals lacking protein, isoform G PF00651:BTB/POZ domain	BTB	11	10	5	9	1	0	2	1	0.233717	0.211313	0.130939	0.267304	0.0237515	0	0.0554251	0.0325912
Cowpea-35°C vs Cowpea-27°C	CALMAC_LOCUS14643	7.55283	11.828	2.14084	6.54861	4.11458	0	0	0	2.72185	0.0621688	0.238119		-	9	17	2	7	4	0	0	0	1.6262	3.05499	0.445413	1.76806	0.807952	0	0	0
Cowpea-35°C vs Cowpea-27°C	CALMAC_LOCUS15482	0.839203	0.695765	2.14084	1.87103	0	0	0	0	2.72168	0.240707	1		-	1	1	2	2	0	0	0	0	0.051719	0.0514374	0.127491	0.144593	0	0	0	0
Cowpea-35°C vs Cowpea-27°C	CALMAC_LOCUS15552	0.839203	0.695765	2.14084	1.87103	0	0	0	0	2.72168	0.240707	1		-	1	1	2	2	0	0	0	0	0.275391	0.273892	0.678861	0.76992	0	0	0	0
Cowpea-35°C vs Cowpea-27°C	CALMAC_LOCUS7629	10.9096	0	13.9154	42.0982	1.02864	3.2629	5.81452	0	2.72165	0.0567261	0.224298		-	13	0	13	45	1	3	5	0	0.862437	0	1.06299	4.17313	0.0741614	0.238054	0.432647	0
Cowpea-35°C vs Cowpea-27°C	CALMAC_LOCUS9355	10.9096	1.39153	2.14084	0	2.05729	0	0	0	2.71817	0.211089	0.487061	PF05485:THAP domain	THAP	13	2	2	0	2	0	0	0	0.514513	0.078725	0.0975628	0	0.0884865	0	0	0
Cowpea-35°C vs Cowpea-27°C	CALMAC_LOCUS3685	5.03522	0	2.14084	1.87103	1.02864	0	0	0	2.71467	0.214995	1		-	6	0	2	2	1	0	0	0	0.567196	0	0.233031	0.264288	0.105676	0	0	0
Cowpea-35°C vs Cowpea-27°C	CALMAC_LOCUS462	1.67841	2.78306	1.07042	23.3879	0	4.35054	0	0	2.71373	0.131476	0.370186		-	2	4	1	25	0	4	0	0	0.584618	1.16287	0.360283	10.2152	0	1.39853	0	0
Cowpea-35°C vs Cowpea-27°C	CALMAC_LOCUS19345	47.8346	31.3094	38.5351	26.1944	7.20051	11.964	1.1629	1.26296	2.71266	0.000158224	0.00406458	Q6KCD5.1 RecName: Full=Nipped-B-like protein; AltName: Full=Delangin homolog; AltName: Full=SCC2 homolog PF12830:Sister chromatid cohesion C-terminus	-	57	45	36	28	7	11	1	1	0.856466	0.672477	0.666713	0.588111	0.117578	0.197696	0.0195981	0.0230483
Cowpea-35°C vs Cowpea-27°C	CALMAC_LOCUS18242	97.3475	65.4019	80.2814	40.2272	18.5156	6.5258	12.7919	5.05183	2.71121	4.77713e-07	4.4273e-05	P35316.1 RecName: Full=Calcium-transporting ATPase sarcoplasmic/endoplasmic reticulum type; AltName: Full=Calcium pump PF00690:Cation transporter/ATPase, N-terminus	-	116	94	75	43	18	6	11	4	25.7384	20.7434	20.5109	13.337	4.46467	1.59237	3.18343	1.3614
Cowpea-35°C vs Cowpea-27°C	CALMAC_LOCUS8757	7.55283	1.39153	0	0	0	1.08763	0	0	2.70955	0.335311	1	PF02949:7tm Odorant receptor	-	9	2	0	0	0	1	0	0	1.37156	0.303133	0	0	0	0.182282	0	0
Cowpea-35°C vs Cowpea-27°C	CALMAC_LOCUS13522	0	0.695765	0	551.018	50.4035	0	1.1629	32.8369	2.70834	NA	1	P70684.1 RecName: Full=15-hydroxyprostaglandin dehydrogenase [NAD(+)]; Short=15-PGDH; AltName: Full=Prostaglandin dehydrogenase 1 PF00106:short chain dehydrogenase	adh_short	0	1	0	589	49	0	1	26	0	0.0691961	0	57.284	3.81103	0	0.0907468	2.77478
Cowpea-35°C vs Cowpea-27°C	CALMAC_LOCUS11736	0	0	0	159.038	14.401	1.08763	0	8.84071	2.7079	NA	1	Q1LVZ2.1 RecName: Full=E3 ubiquitin-protein ligase MARCH2; AltName: Full=Membrane-associated RING finger protein 2; AltName: Full=Membrane-associated RING-CH protein II; Short=MARCH-II PF12906:RING-variant domain	-	0	0	0	170	14	1	0	7	0	0	0	16.9044	1.11328	0.0850852	0	0.763809
Cowpea-35°C vs Cowpea-27°C	CALMAC_LOCUS16718	9.23123	0.695765	7.49293	4.67758	0	2.17527	1.1629	0	2.70531	0.0619229	0.237595	PF13843:Transposase IS4	-	11	1	7	5	0	2	1	0	0.894694	0.0808931	0.701748	0.568483	0	0.194573	0.106087	0
Cowpea-35°C vs Cowpea-27°C	CALMAC_LOCUS9375	190.499	56.357	177.689	106.649	41.1458	22.8403	8.14033	8.84071	2.70406	2.23282e-05	0.000879118		-	227	81	166	114	40	21	7	7	2.58637	0.917868	2.33118	1.81567	0.509471	0.286191	0.104026	0.122339
Cowpea-35°C vs Cowpea-27°C	CALMAC_LOCUS2233	0.839203	1.39153	3.21125	0	0	0	0	0	2.70051	0.364332	1	B2D0J5.1 RecName: Full=Venom carboxylesterase-6; AltName: Allergen=Api m 8; Flags: Precursor PF00135:Carboxylesterase family	COesterase	1	2	3	0	0	0	0	0	0.0514085	0.102257	0.190089	0	0	0	0	0
Cowpea-35°C vs Cowpea-27°C	CALMAC_LOCUS5854	0.839203	1.39153	3.21125	0	0	0	0	0	2.70051	0.364332	1	PF13359:DDE superfamily endonuclease	-	1	2	3	0	0	0	0	0	0.0575582	0.11449	0.212829	0	0	0	0	0
Cowpea-35°C vs Cowpea-27°C	CALMAC_LOCUS9538	0.839203	1.39153	3.21125	0	0	0	0	0	2.70051	0.364332	1	Q95SX7.1 RecName: Full=Probable RNA-directed DNA polymerase from transposon BS; AltName: Full=Reverse transcriptase PF00078:Reverse transcriptase (RNA-dependent DNA polymerase)	RVT_1	1	2	3	0	0	0	0	0	0.171981	0.34209	0.635921	0	0	0	0	0
Cowpea-35°C vs Cowpea-27°C	CALMAC_LOCUS13570	0.839203	1.39153	3.21125	0	0	0	0	0	2.70051	0.364332	1		-	1	2	3	0	0	0	0	0	0.183791	0.365581	0.67959	0	0	0	0	0
Cowpea-35°C vs Cowpea-27°C	CALMAC_LOCUS1295	25.1761	761.863	80.2814	29.001	38.0598	18.4898	36.05	45.4665	2.70023	NA	1	PF11410:Antifungal peptide	-	30	1095	75	31	37	17	31	36	7.83353	284.368	24.1379	11.3152	10.8002	5.30953	10.5579	14.4192
Cowpea-35°C vs Cowpea-27°C	CALMAC_LOCUS15580	1.67841	0	0	3.74206	0	0	0	0	2.6998	0.43165	1		-	2	0	0	4	0	0	0	0	0.168596	0	0	0.471349	0	0	0	0
Cowpea-35°C vs Cowpea-27°C	CALMAC_LOCUS12900	1.67841	0.695765	2.14084	0.935515	0	0	0	0	2.69975	0.244816	1	PF13895:Immunoglobulin domain	-	2	1	2	1	0	0	0	0	0.559782	0.278367	0.689954	0.39125	0	0	0	0
Cowpea-35°C vs Cowpea-27°C	CALMAC_LOCUS5718	8.39203	1.39153	0	4.67758	1.02864	1.08763	0	0	2.69955	0.139728	0.384191	Q8WXX0.2 RecName: Full=Dynein heavy chain 7, axonemal; AltName: Full=Axonemal beta dynein heavy chain 7; AltName: Full=Ciliary dynein heavy chain 7; AltName: Full=Dynein heavy chain-like protein 2; AltName: Full=hDHC2 PF12775:P-loop containing dynein motor region D3	-	10	2	0	5	1	1	0	0	0.620178	0.12336	0	0.433463	0.0693283	0.07418	0	0
Cowpea-35°C vs Cowpea-27°C	CALMAC_LOCUS3878	1.67841	0.695765	0	6.54861	0	1.08763	0	0	2.69737	0.234491	1		-	2	1	0	7	0	1	0	0	0.308636	0.153478	0	1.51001	0	0.184581	0	0
Cowpea-35°C vs Cowpea-27°C	CALMAC_LOCUS16928	9.23123	7.65341	1.07042	10.2907	3.08593	0	1.1629	0	2.69704	0.0429154	0.190257	Q6PRD1.2 RecName: Full=Probable G-protein coupled receptor 179; AltName: Full=Probable G-protein coupled receptor 158-like 1; Short=GPR158-like; Flags: Precursor PF00003:7 transmembrane sweet-taste receptor of 3 GCPR	7tm_3	11	11	1	11	3	0	1	0	0.141543	0.140773	0.0158598	0.197859	0.0431531	0	0.0167833	0
Cowpea-35°C vs Cowpea-27°C	CALMAC_LOCUS12204	0	0.695765	6.42251	253.525	17.4869	0	0	22.7333	2.6964	NA	1	P35787.1 RecName: Full=Venom allergen 5; AltName: Full=Allergen Ves vi V; AltName: Full=Antigen 5; Short=Ag5; AltName: Full=Cysteine-rich venom protein; Short=CRVP; AltName: Allergen=Ves vi 5 PF00188:Cysteine-rich secretory protein family	SCP	0	1	6	271	17	0	0	18	0	0.0972379	0.723034	37.0375	1.85801	0	0	2.69949
Cowpea-35°C vs Cowpea-27°C	CALMAC_LOCUS17028	8.39203	11.1322	8.56335	8.41964	2.05729	1.08763	0	2.52592	2.69633	0.00408677	0.0406954	Q8WXI2.1 RecName: Full=Connector enhancer of kinase suppressor of ras 2; Short=Connector enhancer of KSR 2; AltName: Full=CNK homolog protein 2; Short=CNK2 PF00595:PDZ domain (Also known as DHR or GLGF)|PF00536:SAM domain (Sterile alpha motif)|PF10534:Connector enhancer of kinase suppressor of ras|PF00169:PH domain	SAM_1	10	16	8	9	2	1	0	2	0.242488	0.385868	0.239101	0.305069	0.0542142	0.0290041	0	0.0743914
Cowpea-35°C vs Cowpea-27°C	CALMAC_LOCUS19528	0	3.47882	0	1.87103	0	0	0	0	2.69365	0.432727	1	PF01344:Kelch motif	Kelch_1	0	5	0	2	0	0	0	0	0	0.826994	0	0.464942	0	0	0	0
Cowpea-35°C vs Cowpea-27°C	CALMAC_LOCUS1887	0.839203	0.695765	1.07042	2.80655	0	0	0	0	2.69244	0.256757	1		-	1	1	1	3	0	0	0	0	0.180309	0.179327	0.222238	0.756143	0	0	0	0
Cowpea-35°C vs Cowpea-27°C	CALMAC_LOCUS20965	0.839203	0.695765	1.07042	2.80655	0	0	0	0	2.69244	0.256757	1		-	1	1	1	3	0	0	0	0	0.150786	0.149966	0.18585	0.632338	0	0	0	0
Cowpea-35°C vs Cowpea-27°C	CALMAC_LOCUS19300	0	0	3.21125	109.455	12.3437	0	0	5.05183	2.69202	NA	1		-	0	0	3	117	12	0	0	4	0	0	0.136328	6.02994	0.49458	0	0	0.226216
Cowpea-35°C vs Cowpea-27°C	CALMAC_LOCUS17529	3.35681	1.39153	3.21125	0.935515	0	0	1.1629	0	2.68795	0.131446	1		-	4	2	3	1	0	0	1	0	0.051805	0.0257615	0.0478888	0.0181041	0	0	0.0168924	0
Cowpea-35°C vs Cowpea-27°C	CALMAC_LOCUS17559	0	0.695765	0	4.67758	0	0	0	0	2.68734	0.433836	1		-	0	1	0	5	0	0	0	0	0	0.05294	0	0.37204	0	0	0	0
Cowpea-35°C vs Cowpea-27°C	CALMAC_LOCUS2808	0	3.47882	0	27.1299	1.02864	0	0	3.78888	2.68499	0.220347	0.500398	Q5M7F6.1 RecName: Full=WD repeat-containing protein 92 -	-	0	5	0	29	1	0	0	3	0	0.885451	0	7.2182	0.199049	0	0	0.819388
Cowpea-35°C vs Cowpea-27°C	CALMAC_LOCUS18427	6.71362	6.26188	5.35209	2.80655	2.05729	1.08763	0	0	2.68459	0.0343435	0.165376	Q9H0Z9.2 RecName: Full=RNA-binding protein 38; AltName: Full=CLL-associated antigen KW-5; AltName: Full=HSRNASEB; AltName: Full=RNA-binding motif protein 38; AltName: Full=RNA-binding region-containing protein 1; AltName: Full=ssDNA-binding protein SEB4 PF00076:RNA recognition motif. (a.k.a. RRM, RBD, or RNP domain)	RRM_1	8	9	5	3	2	1	0	0	0.85433	0.95589	0.658123	0.44784	0.238759	0.127734	0	0
Cowpea-35°C vs Cowpea-27°C	CALMAC_LOCUS2468	2.51761	4.17459	1.07042	0.935515	0	0	1.1629	0	2.68353	0.142522	1	Q9VUX2.3 RecName: Full=E3 ubiquitin-protein ligase mind-bomb; AltName: Full=Mind bomb homolog; Short=D-mib PF06701:Mib_herc2	-	3	6	1	1	0	0	1	0	0.475814	0.946449	0.195487	0.221709	0	0	0.206869	0
Cowpea-35°C vs Cowpea-27°C	CALMAC_LOCUS17916	2.51761	2.78306	0	0	0	0	0	0	2.68196	0.434782	1	P24014.2 RecName: Full=Protein slit; Short=dSlit; Contains: RecName: Full=Protein slit N-product; Contains: RecName: Full=Protein slit C-product; Flags: Precursor PF01462:Leucine rich repeat N-terminal domain|PF13855:Leucine rich repeat	-	3	4	0	0	0	0	0	0	0.346747	0.459813	0	0	0	0	0	0
Cowpea-35°C vs Cowpea-27°C	CALMAC_LOCUS17041	0	0	0	14.0327	2.05729	0	0	0	2.68099	0.430432	0.701928		-	0	0	0	15	2	0	0	0	0	0	0	3.68755	0.393192	0	0	0
Cowpea-35°C vs Cowpea-27°C	CALMAC_LOCUS10259	175.393	38.9628	140.225	104.778	13.3724	21.7527	13.9548	22.7333	2.67851	6.24319e-07	5.41136e-05	Q9W4E2.4 RecName: Full=Neurobeachin; AltName: Full=A-kinase anchor protein 550; Short=AKAP 550; AltName: Full=Protein rugose; AltName: Full=dAKAP550 PF06469:Domain of Unknown Function (DUF1088)|PF15787:Domain of unknown function (DUF4704)	-	209	56	131	112	13	20	12	18	3.1976	0.852108	2.4703	2.39531	0.222338	0.365997	0.239463	0.422428
Cowpea-35°C vs Cowpea-27°C	CALMAC_LOCUS1442	0.839203	2.08729	8.56335	2.80655	2.05729	0	0	0	2.67656	0.130831	0.369147	PF13358:DDE superfamily endonuclease	-	1	3	8	3	2	0	0	0	0.0517815	0.154499	0.510583	0.217151	0.115771	0	0	0
Cowpea-35°C vs Cowpea-27°C	CALMAC_LOCUS12575	0.839203	2.08729	2.14084	3.74206	0	0	1.1629	0	2.67622	0.13268	1	PF13873:Myb/SANT-like DNA-binding domain	-	1	3	2	4	0	0	1	0	0.0327646	0.0977587	0.0807674	0.183202	0	0	0.042735	0
Cowpea-35°C vs Cowpea-27°C	CALMAC_LOCUS8409	2.51761	0	0	2.80655	0	0	0	0	2.67549	0.43592	1		-	3	0	0	3	0	0	0	0	0.569711	0	0	0.796381	0	0	0	0
Cowpea-35°C vs Cowpea-27°C	CALMAC_LOCUS16255	2.51761	0	0	2.80655	0	0	0	0	2.67549	0.43592	1	P16395.2 RecName: Full=Muscarinic acetylcholine receptor DM1 PF00001:7 transmembrane receptor (rhodopsin family)	7tm_1	3	0	0	3	0	0	0	0	0.184849	0	0	0.258394	0	0	0	0
Cowpea-35°C vs Cowpea-27°C	CALMAC_LOCUS18547	0	0	0	285.332	25.7161	0	0	18.9444	2.67531	NA	1		-	0	0	0	305	25	0	0	15	0	0	0	15.114	0.990711	0	0	0.815657
Cowpea-35°C vs Cowpea-27°C	CALMAC_LOCUS10930	5.87442	3.47882	5.35209	7.48412	0	1.08763	0	2.52592	2.67173	0.0327436	0.160286	Q9VEX0.1 RecName: Full=Extracellular sulfatase SULF-1 homolog; Short=DmSulf-1; Flags: Precursor -	-	7	5	5	8	0	1	0	2	1.12481	0.799066	0.990272	1.79696	0	0.1922	0	0.492965
Cowpea-35°C vs Cowpea-27°C	CALMAC_LOCUS17995	1.67841	0.695765	1.07042	1.87103	0	0	0	0	2.6698	0.250621	1		-	2	1	1	2	0	0	0	0	0.0567572	0.0282241	0.0349778	0.079339	0	0	0	0
Cowpea-35°C vs Cowpea-27°C	CALMAC_LOCUS2276	0	0	0	22.4524	1.02864	0	0	2.52592	2.6693	0.335512	0.622645		-	0	0	0	24	1	0	0	2	0	0	0	3.80575	0.126811	0	0	0.348014
Cowpea-35°C vs Cowpea-27°C	CALMAC_LOCUS18569	10.0704	3.47882	7.49293	7.48412	1.02864	2.17527	1.1629	0	2.66867	0.0140626	0.0942825	Q9HD67.3 RecName: Full=Unconventional myosin-X; AltName: Full=Unconventional myosin-10 PF00063:Myosin head (motor domain)	Myosin_head	12	5	7	8	1	2	1	0	0.497704	0.206248	0.357841	0.463816	0.0463643	0.099218	0.0540965	0
Cowpea-35°C vs Cowpea-27°C	CALMAC_LOCUS3428	10.0704	0.695765	7.49293	2.80655	1.02864	2.17527	0	0	2.66758	0.0737764	0.263917	Q04833.1 RecName: Full=Low-density lipoprotein receptor-related protein; Short=LRP; Flags: Precursor -	-	12	1	7	3	1	2	0	0	1.7843	0.147883	1.28288	0.623555	0.166219	0.355704	0	0
Cowpea-35°C vs Cowpea-27°C	CALMAC_LOCUS12827	2.51761	2.08729	3.21125	0.935515	0	1.08763	0	0	2.66746	0.129638	1		-	3	3	3	1	0	1	0	0	0.549017	0.546028	0.676686	0.255818	0	0.218894	0	0
Cowpea-35°C vs Cowpea-27°C	CALMAC_LOCUS17247	34.4073	38.2671	35.3238	18.7103	5.14322	9.78871	3.48871	1.26296	2.66618	3.05049e-05	0.00113084		-	41	55	33	20	5	9	3	1	2.62053	3.49621	2.59968	1.7869	0.357248	0.688047	0.250096	0.0980412
Cowpea-35°C vs Cowpea-27°C	CALMAC_LOCUS5824	5.03522	4.17459	10.7042	7.48412	4.11458	0	0	0	2.66592	0.0541211	0.218082	O43581.3 RecName: Full=Synaptotagmin-7; AltName: Full=IPCA-7; AltName: Full=Prostate cancer-associated protein 7; AltName: Full=Synaptotagmin VII; Short=SytVII PF00075:RNase H|PF00168:C2 domain	C2	6	6	10	8	4	0	0	0	0.0759615	0.075548	0.156043	0.141579	0.0566104	0	0	0
Cowpea-35°C vs Cowpea-27°C	CALMAC_LOCUS5591	1.67841	0	0	25.2589	3.08593	1.08763	0	0	2.66494	0.237364	0.520904	Q8BRC6.3 RecName: Full=Protein MAATS1; AltName: Full=AMY-1-associating protein expressed in testis 1 homolog; Short=AAT-1; AltName: Full=MYCBP/AMY-1-associated testis-expressed protein 1 PF14738:Solute carrier (proton/amino acid symporter), TRAMD3 or PAT1	-	2	0	0	27	3	1	0	0	0.0902969	0	0	1.70401	0.151411	0.0540024	0	0
Cowpea-35°C vs Cowpea-27°C	CALMAC_LOCUS19625	0	0	5.35209	0	0	0	0	0	2.66467	0.437829	1	O97394.2 RecName: Full=Protein sidekick; Flags: Precursor PF07679:Immunoglobulin I-set domain	I-set	0	0	5	0	0	0	0	0	0	0	1.20506	0	0	0	0	0
Cowpea-35°C vs Cowpea-27°C	CALMAC_LOCUS1965	5.87442	0	0	2.80655	1.02864	0	0	0	2.66142	0.341308	1		-	7	0	0	3	1	0	0	0	0.78678	0	0	0.471349	0.125646	0	0	0
Cowpea-35°C vs Cowpea-27°C	CALMAC_LOCUS5808	4.19601	0	1.07042	0	0	0	0	0	2.66019	0.43862	1		-	5	0	1	0	0	0	0	0	0.330937	0	0.0815788	0	0	0	0	0
Cowpea-35°C vs Cowpea-27°C	CALMAC_LOCUS15713	0.839203	2.78306	3.21125	1.87103	0	0	0	1.26296	2.66015	0.133689	1		-	1	4	3	2	0	0	0	1	0.143462	0.570723	0.530467	0.401081	0	0	0	0.220059
Cowpea-35°C vs Cowpea-27°C	CALMAC_LOCUS775	0	1.39153	1.07042	2.80655	0	0	0	0	2.65894	0.373728	1	Q8TEU7.2 RecName: Full=Rap guanine nucleotide exchange factor 6; AltName: Full=PDZ domain-containing guanine nucleotide exchange factor 2; Short=PDZ-GEF2; AltName: Full=RA-GEF-2 -	-	0	2	1	3	0	0	0	0	0	0.420644	0.260649	0.886834	0	0	0	0
Cowpea-35°C vs Cowpea-27°C	CALMAC_LOCUS10866	36.9249	57.0527	84.563	71.0992	5.14322	18.4898	6.97742	8.84071	2.65785	8.16622e-07	6.83241e-05		-	44	82	79	76	5	17	6	7	0.491901	0.911734	1.08856	1.18769	0.0624869	0.227323	0.0874894	0.12004
Cowpea-35°C vs Cowpea-27°C	CALMAC_LOCUS6572	1.67841	0	4.28167	2.80655	0	1.08763	0	0	2.6568	0.222434	1	Q19469.2 RecName: Full=Serine/threonine kinase SAD-1; AltName: Full=Synapses of Amphids Defective PF00069:Protein kinase domain	Pkinase	2	0	4	3	0	1	0	0	0.0750299	0	0.184955	0.157323	0	0.0448719	0	0
Cowpea-35°C vs Cowpea-27°C	CALMAC_LOCUS8665	1.67841	0	4.28167	2.80655	0	1.08763	0	0	2.6568	0.222434	1	PF00078:Reverse transcriptase (RNA-dependent DNA polymerase)	RVT_1	2	0	4	3	0	1	0	0	0.653791	0	1.61165	1.37087	0	0.391002	0	0
Cowpea-35°C vs Cowpea-27°C	CALMAC_LOCUS6496	46.9954	36.8755	44.9576	43.0337	5.14322	7.61344	3.48871	11.3666	2.65187	3.52845e-08	4.57105e-06		-	56	53	42	46	5	7	3	9	1.66016	1.56267	1.53466	1.90628	0.165702	0.248217	0.116001	0.409268
Cowpea-35°C vs Cowpea-27°C	CALMAC_LOCUS12182	1.67841	0	5.35209	58.9375	2.05729	2.17527	0	6.31479	2.65168	NA	1	PF05064:Nsp1-like C-terminal region	-	2	0	5	63	2	2	0	5	0.218208	0	0.672376	9.60831	0.24393	0.261	0	0.836784
Cowpea-35°C vs Cowpea-27°C	CALMAC_LOCUS6891	3.35681	0	0	1.87103	0	0	0	0	2.65083	0.440278	1		-	4	0	0	2	0	0	0	0	0.566258	0	0	0.395777	0	0	0	0
Cowpea-35°C vs Cowpea-27°C	CALMAC_LOCUS20625	4.19601	4.17459	11.7746	8.41964	0	2.17527	2.32581	0	2.64893	0.025346	0.136814		-	5	6	11	9	0	2	2	0	0.577133	0.68879	1.56495	1.45216	0	0.276126	0.301103	0
Cowpea-35°C vs Cowpea-27°C	CALMAC_LOCUS12494	10.9096	3.47882	7.49293	6.54861	0	3.2629	0	1.26296	2.64812	0.0280114	0.145158	Q9VYV5.1 RecName: Full=Alpha-(1,6)-fucosyltransferase; Short=Alpha1-6FucT; AltName: Full=GDP-L-Fuc:N-acetyl-beta-D-glucosaminide alpha1,6-fucosyltransferase; AltName: Full=GDP-fucose--glycoprotein fucosyltransferase; AltName: Full=Glycoprotein 6-alpha-L-fucosyltransferase PF07727:Reverse transcriptase (RNA-dependent DNA polymerase)	RVT_2	13	5	7	7	0	3	0	1	0.259596	0.099301	0.172287	0.195397	0	0.0716549	0	0.0306307
Cowpea-35°C vs Cowpea-27°C	CALMAC_LOCUS19837	0	0	0	53.3244	7.20051	0	0	1.26296	2.64783	NA	1		-	0	0	0	57	7	0	0	1	0	0	0	5.40316	0.530639	0	0	0.104018
Cowpea-35°C vs Cowpea-27°C	CALMAC_LOCUS11680	2.51761	0.695765	1.07042	0.935515	0	0	0	0	2.64732	0.265635	1		-	3	1	1	1	0	0	0	0	0.958731	0.317837	0.393892	0.446726	0	0	0	0
Cowpea-35°C vs Cowpea-27°C	CALMAC_LOCUS19306	2.51761	0.695765	1.07042	0.935515	0	0	0	0	2.64732	0.265635	1		-	3	1	1	1	0	0	0	0	0.578693	0.191848	0.237754	0.269645	0	0	0	0
Cowpea-35°C vs Cowpea-27°C	CALMAC_LOCUS4015	87.2771	128.021	74.9293	36.4851	16.4583	15.2269	13.9548	6.31479	2.64678	6.07355e-07	5.30247e-05		-	104	184	70	39	16	14	12	5	3.27232	5.75797	2.7147	1.71535	0.562777	0.526891	0.492473	0.241321
Cowpea-35°C vs Cowpea-27°C	CALMAC_LOCUS14383	6.71362	4.17459	2.14084	0.935515	1.02864	0	0	1.26296	2.64539	0.0913945	0.298245	Q14CM0.1 RecName: Full=FERM and PDZ domain-containing protein 4; AltName: Full=PDZ domain-containing protein 10; AltName: Full=PSD-95-interacting regulator of spine morphogenesis; Short=Preso PF00397:WW domain|PF00595:PDZ domain (Also known as DHR or GLGF)|PF00373:FERM central domain	Band_41	8	6	2	1	1	0	0	1	0.204957	0.152881	0.0631546	0.0358129	0.0286397	0	0	0.0392986
Cowpea-35°C vs Cowpea-27°C	CALMAC_LOCUS11973	0.839203	3.47882	4.28167	0	0	0	1.1629	0	2.64486	0.231511	1		-	1	5	4	0	0	0	1	0	0.043989	0.218748	0.216873	0	0	0	0.0573751	0
Cowpea-35°C vs Cowpea-27°C	CALMAC_LOCUS16172	1.67841	1.39153	2.14084	0	0	0	0	0	2.64358	0.368833	1		-	2	2	2	0	0	0	0	0	0.70491	0.701073	0.868831	0	0	0	0	0
Cowpea-35°C vs Cowpea-27°C	CALMAC_LOCUS7971	22.6585	38.2671	31.0421	19.6458	7.20051	2.17527	5.81452	2.52592	2.64351	2.07383e-05	0.000840764	PF03943:TAP C-terminal domain	-	27	55	29	21	7	2	5	2	0.401259	0.812931	0.531203	0.436261	0.116293	0.0355518	0.0969194	0.0455926
Cowpea-35°C vs Cowpea-27°C	CALMAC_LOCUS14645	24.3369	20.8729	32.1125	14.0327	4.11458	5.43817	1.1629	3.78888	2.64196	6.65123e-05	0.00210879	Q8CGA0.1 RecName: Full=Protein phosphatase 1F; AltName: Full=Ca(2+)/calmodulin-dependent protein kinase phosphatase; Short=CaM-kinase phosphatase; Short=CaMKPase PF00481:Protein phosphatase 2C|PF05380:Pao retrotransposon peptidase|PF05585:Putative peptidase (DUF1758)	PP2C	29	30	30	15	4	5	1	3	0.583863	0.600708	0.74445	0.422153	0.0900257	0.120407	0.0262598	0.0926482
Cowpea-35°C vs Cowpea-27°C	CALMAC_LOCUS600	25.1761	77.9257	70.6476	20.5813	4.11458	2.17527	15.1177	10.1037	2.63651	0.000427835	0.00824729	PF13855:Leucine rich repeat|PF13306:Leucine rich repeats (6 copies)	-	30	112	66	22	4	2	13	8	0.486076	1.80481	1.31804	0.498278	0.0724498	0.03876	0.27473	0.198827
Cowpea-35°C vs Cowpea-27°C	CALMAC_LOCUS14728	15.1057	14.6111	9.63376	15.9038	4.11458	2.17527	1.1629	1.26296	2.63625	0.000641197	0.0108861	Q9UI26.1 RecName: Full=Importin-11; Short=Imp11; AltName: Full=Ran-binding protein 11; Short=RanBP11 PF03810:Importin-beta N-terminal domain	-	18	21	9	17	4	2	1	1	0.427758	0.496334	0.263614	0.564729	0.106262	0.0568494	0.0309959	0.0364526
Cowpea-35°C vs Cowpea-27°C	CALMAC_LOCUS19452	118.328	54.9654	95.2672	60.8085	21.6015	17.4021	3.48871	10.1037	2.63513	3.18388e-06	0.000206233	Q9P267.3 RecName: Full=Methyl-CpG-binding domain protein 5; AltName: Full=Methyl-CpG-binding protein MBD5 -	-	141	79	89	65	21	16	3	8	3.31763	1.8487	2.58107	2.1379	0.55236	0.450297	0.0920681	0.288737
Cowpea-35°C vs Cowpea-27°C	CALMAC_LOCUS2489	20.9801	12.5238	13.9154	8.41964	4.11458	1.08763	0	3.78888	2.63377	0.00266838	0.0302433	Q08470.3 RecName: Full=Protein lethal(2) giant larvae; AltName: Full=p127 -	-	25	18	13	9	4	1	0	3	3.97986	2.8499	2.55078	2.00279	0.711839	0.190414	0	0.732575
Cowpea-35°C vs Cowpea-27°C	CALMAC_LOCUS7863	29.3721	50.7908	27.8309	29.001	9.25779	5.43817	5.81452	1.26296	2.63371	1.1794e-05	0.000563864	Q8VHE0.4 RecName: Full=Translocation protein SEC63 homolog PF00226:DnaJ domain|PF02889:Sec63 Brl domain	DnaJ	35	73	26	31	9	5	5	1	1.98914	4.12619	1.82126	2.46277	0.571786	0.339889	0.370635	0.0871766
Cowpea-35°C vs Cowpea-27°C	CALMAC_LOCUS11600	0	4.17459	0	0.935515	0	0	0	0	2.63212	0.4436	1		-	0	6	0	1	0	0	0	0	0	0.126162	0	0.0295538	0	0	0	0
Cowpea-35°C vs Cowpea-27°C	CALMAC_LOCUS6493	0	2.08729	2.14084	0.935515	0	0	0	0	2.63078	0.379976	1		-	0	3	2	1	0	0	0	0	0	0.160415	0.132534	0.0751554	0	0	0	0
Cowpea-35°C vs Cowpea-27°C	CALMAC_LOCUS9245	0	2.08729	2.14084	0.935515	0	0	0	0	2.63078	0.379976	1	PF04886:PT repeat	-	0	3	2	1	0	0	0	0	0	0.333605	0.275621	0.156296	0	0	0	0
Cowpea-35°C vs Cowpea-27°C	CALMAC_LOCUS14233	0	2.08729	2.14084	0.935515	0	0	0	0	2.63078	0.379976	1		-	0	3	2	1	0	0	0	0	0	0.884226	0.730539	0.414265	0	0	0	0
Cowpea-35°C vs Cowpea-27°C	CALMAC_LOCUS15298	0	0	4.28167	0.935515	0	0	0	0	2.62993	0.443989	1		-	0	0	4	1	0	0	0	0	0	0	1.06361	0.301568	0	0	0	0
Cowpea-35°C vs Cowpea-27°C	CALMAC_LOCUS20565	3.35681	1.39153	5.35209	3.74206	2.05729	0	0	0	2.62979	0.107768	0.32854		-	4	2	5	4	2	0	0	0	0.782161	0.388952	1.20506	1.09336	0.43718	0	0	0
Cowpea-35°C vs Cowpea-27°C	CALMAC_LOCUS14453	31.0505	166.984	594.082	614.633	15.4297	45.6806	101.173	65.6739	2.62624	0.0018146	0.0229216		-	37	240	555	657	15	42	87	52	2.47379	15.9589	45.7357	61.4034	1.1211	3.35877	7.58682	5.33295
Cowpea-35°C vs Cowpea-27°C	CALMAC_LOCUS15564	4.19601	0	0	0.935515	0	0	0	0	2.62579	0.444727	1		-	5	0	0	1	0	0	0	0	0.335869	0	0	0.0939001	0	0	0	0
Cowpea-35°C vs Cowpea-27°C	CALMAC_LOCUS601	10.0704	11.1322	7.49293	4.67758	4.11458	1.08763	0	0	2.62563	0.0213761	0.123284	Q5HZB6.2 RecName: Full=CLK4-associating serine/arginine rich protein; AltName: Full=Splicing factor, arginine/serine-rich 16 PF09750:Alternative splicing regulator	-	12	16	7	5	4	1	0	0	1.73315	2.29829	1.24611	1.00947	0.645817	0.172753	0	0
Cowpea-35°C vs Cowpea-27°C	CALMAC_LOCUS14877	5.03522	2.78306	3.21125	2.80655	1.02864	1.08763	0	0	2.62563	0.070237	0.256429	PF07776:Zinc-finger associated domain (zf-AD)|PF00096:Zinc finger, C2H2 type	zf-AD	6	4	3	3	1	1	0	0	0.235833	0.156366	0.145337	0.164831	0.0439387	0.0470136	0	0
Cowpea-35°C vs Cowpea-27°C	CALMAC_LOCUS7785	0	1.39153	0	3.74206	0	0	0	0	2.625	0.444867	1	O16011.2 RecName: Full=Protein muscleblind; AltName: Full=Protein mindmelt -	-	0	2	0	4	0	0	0	0	0	0.136071	0	0.3825	0	0	0	0
Cowpea-35°C vs Cowpea-27°C	CALMAC_LOCUS19429	15.9449	6.95765	10.7042	7.48412	2.05729	3.2629	1.1629	0	2.62366	0.00536038	0.0493368	P16621.2 RecName: Full=Tyrosine-protein phosphatase Lar; AltName: Full=Protein-tyrosine-phosphate phosphohydrolase; AltName: Full=dLAR; Flags: Precursor PF00041:Fibronectin type III domain	fn3	19	10	10	8	2	3	1	0	1.95823	1.02504	1.27031	1.15256	0.230427	0.369829	0.134428	0
Cowpea-35°C vs Cowpea-27°C	CALMAC_LOCUS12552	0	0	0	97.2936	13.3724	1.08763	0	1.26296	2.62333	NA	1	PF00589:Phage integrase family	Phage_integrase	0	0	0	104	13	1	0	1	0	0	0	6.0619	0.605964	0.0498747	0	0.0639606
Cowpea-35°C vs Cowpea-27°C	CALMAC_LOCUS12318	3.35681	0.695765	1.07042	0	0	0	0	0	2.62277	0.392521	1	PF12762:ISXO2-like transposase domain	-	4	1	1	0	0	0	0	0	0.557051	0.138505	0.171647	0	0	0	0	0
Cowpea-35°C vs Cowpea-27°C	CALMAC_LOCUS17852	24.3369	12.5238	21.4084	9.35515	7.20051	1.08763	1.1629	1.26296	2.62164	0.00254409	0.0291916	P16170.1 RecName: Full=Neural cell adhesion molecule 1-A; Short=N-CAM-1-A; Short=NCAM-1-A; Flags: Precursor PF00041:Fibronectin type III domain|PF07679:Immunoglobulin I-set domain|PF13895:Immunoglobulin domain	I-set	29	18	20	10	7	1	1	1	0.81248	0.501553	0.690631	0.391634	0.219233	0.0335108	0.0365421	0.0429752
Cowpea-35°C vs Cowpea-27°C	CALMAC_LOCUS2347	13.4272	4.87035	8.56335	1.87103	1.02864	0	0	3.78888	2.61983	0.0475205	0.201594		-	16	7	8	2	1	0	0	3	3.56861	1.55277	2.19923	0.623555	0.249329	0	0	1.02637
Cowpea-35°C vs Cowpea-27°C	CALMAC_LOCUS5441	3.35681	2.08729	1.07042	1.87103	0	0	1.1629	0	2.6193	0.138902	1	Q90YI8.1 RecName: Full=T-cell acute lymphocytic leukemia protein 1; Short=TAL-1; AltName: Full=FrSCL; AltName: Full=Stem cell protein PF00010:Helix-loop-helix DNA-binding domain	HLH	4	3	1	2	0	0	1	0	0.211734	0.157936	0.0652429	0.147988	0	0	0.0690416	0
Cowpea-35°C vs Cowpea-27°C	CALMAC_LOCUS10266	5.87442	18.0899	3.21125	0	0	3.2629	1.1629	0	2.61798	0.125113	0.359152	Q1HRV8.2 RecName: Full=Elongation of very long chain fatty acids protein AAEL008004; AltName: Full=3-keto acyl-CoA synthase AAEL008004; AltName: Full=Very-long-chain 3-oxoacyl-CoA synthase AAEL008004 PF01151:GNS1/SUR4 family	ELO	7	26	3	0	0	3	1	0	0.536249	1.98094	0.283264	0	0	0.274891	0.0999189	0
Cowpea-35°C vs Cowpea-27°C	CALMAC_LOCUS7064	0	1.39153	1.07042	388.239	29.8307	0	1.1629	32.8369	2.61382	NA	1	Q8N1V2.3 RecName: Full=Ciliaand flagella-associated protein 52; AltName: Full=WD repeat-containing protein 16; AltName: Full=WD40-repeat protein up-regulated in HCC -	-	0	2	1	415	29	0	1	26	0	0.106409	0.0659356	31.0337	1.73425	0	0.0697747	2.13351
Cowpea-35°C vs Cowpea-27°C	CALMAC_LOCUS13434	43.6386	12.5238	25.69	13.0972	6.17186	4.35054	3.48871	1.26296	2.6129	0.000570975	0.0100572	Q9BZ29.2 RecName: Full=Dedicator of cytokinesis protein 9; AltName: Full=Cdc42 guanine nucleotide exchange factor zizimin-1 PF14429:C2 domain in Dock180 and Zizimin proteins|PF11878:Domain of unknown function (DUF3398)|PF00169:PH domain	PH	52	18	24	14	6	4	3	1	1.32944	0.457686	0.756272	0.500333	0.171479	0.12232	0.100038	0.0392165
Cowpea-35°C vs Cowpea-27°C	CALMAC_LOCUS8260	1181.6	1871.61	2008.1	1802.74	39.0885	69.6086	990.794	22.7333	2.61279	NA	1		-	1408	2690	1876	1927	38	64	852	18	40.6988	77.3322	66.8364	77.8621	1.22788	2.21273	32.1216	0.798094
Cowpea-35°C vs Cowpea-27°C	CALMAC_LOCUS9043	0	0	0	8.41964	1.02864	0	0	0	2.61258	0.444333	1		-	0	0	0	9	1	0	0	0	0	0	0	0.642136	0.0570574	0	0	0
Cowpea-35°C vs Cowpea-27°C	CALMAC_LOCUS18352	16.7841	34.0925	27.8309	16.8393	4.11458	5.43817	4.65162	1.26296	2.61244	6.57138e-05	0.00209015	Q6GVH4.1 RecName: Full=Gametogenetin-binding protein 2; AltName: Full=Protein ZNF403 -	-	20	49	26	18	4	5	4	1	0.911134	2.22013	1.45991	1.14628	0.203707	0.272454	0.237679	0.0698804
Cowpea-35°C vs Cowpea-27°C	CALMAC_LOCUS13769	1.67841	1.39153	1.07042	0.935515	0	0	0	0	2.61187	0.261908	1		-	2	2	1	1	0	0	0	0	0.38842	0.386306	0.239372	0.27148	0	0	0	0
Cowpea-35°C vs Cowpea-27°C	CALMAC_LOCUS13855	5.87442	14.6111	5.35209	6.54861	5.14322	0	0	0	2.60957	0.0612634	0.236041		-	7	21	5	7	5	0	0	0	2.40774	7.18389	2.11974	3.3657	1.92254	0	0	0
Cowpea-35°C vs Cowpea-27°C	CALMAC_LOCUS9951	0	0.695765	0	295.623	7.20051	7.61344	3.48871	30.311	2.60944	NA	1	Q58D31.3 RecName: Full=Sorbitol dehydrogenase; AltName: Full=L-iditol 2-dehydrogenase PF00107:Zinc-binding dehydrogenase|PF08240:Alcohol dehydrogenase GroES-like domain	ADH_N	0	1	0	316	7	7	3	24	0	0.0608432	0	27.0231	0.478712	0.512213	0.239377	2.25215
Cowpea-35°C vs Cowpea-27°C	CALMAC_LOCUS18214	3.35681	6.26188	3.21125	7.48412	1.02864	1.08763	1.1629	0	2.60505	0.0320112	0.158324	Q9VXY2.2 RecName: Full=MAP kinase-activating death domain protein; AltName: Full=Rab3 guanyl-nucleotide exchange factor PF03456:uDENN domain	uDENN	4	9	3	8	1	1	1	0	0.318685	0.713138	0.294594	0.890959	0.0890627	0.0952955	0.103916	0
Cowpea-35°C vs Cowpea-27°C	CALMAC_LOCUS8144	38.6033	7.65341	26.7605	84.1964	12.3437	2.17527	1.1629	10.1037	2.60499	0.0047558	0.0453011	O15943.2 RecName: Full=Neural-cadherin; AltName: Full=Cadherin-N; Short=dN-cadherin; Flags: Precursor PF00028:Cadherin domain	Cadherin	46	11	25	90	12	2	1	8	1.59763	0.379961	1.07018	4.36944	0.4659	0.083084	0.0452998	0.426197
Cowpea-35°C vs Cowpea-27°C	CALMAC_LOCUS5385	0	0	0	579.084	42.1744	0	0	53.0443	2.60448	NA	1		-	0	0	0	619	41	0	0	42	0	0	0	94.0461	4.98152	0	0	7.00223
Cowpea-35°C vs Cowpea-27°C	CALMAC_LOCUS5532	433.029	263.695	453.857	430.337	81.2629	72.8715	53.4936	51.7813	2.60282	1.31291e-17	1.97725e-14	PF13902:R3H-associated N-terminal domain	-	516	379	424	460	79	67	46	41	7.13722	5.21372	7.22847	8.89412	1.22152	1.10847	0.829882	0.869894
Cowpea-35°C vs Cowpea-27°C	CALMAC_LOCUS7763	10.9096	29.2221	38.5351	540.728	56.5754	0	0	45.4665	2.60144	NA	1		-	13	42	36	578	55	0	0	36	1.187	3.81405	4.05146	73.7736	5.61389	0	0	5.04212
Cowpea-35°C vs Cowpea-27°C	CALMAC_LOCUS13521	0	0	1.07042	365.786	33.9452	0	0	26.5221	2.60077	NA	1		-	0	0	1	391	33	0	0	21	0	0	0.146819	65.1064	4.39429	0	0	3.8371
Cowpea-35°C vs Cowpea-27°C	CALMAC_LOCUS4115	5.03522	0	0	0	0	0	0	0	2.60037	0.449269	1		-	6	0	0	0	0	0	0	0	1.06393	0	0	0	0	0	0	0
Cowpea-35°C vs Cowpea-27°C	CALMAC_LOCUS6222	5.03522	0	0	0	0	0	0	0	2.60037	0.449269	1		-	6	0	0	0	0	0	0	0	1.33129	0	0	0	0	0	0	0
Cowpea-35°C vs Cowpea-27°C	CALMAC_LOCUS14558	0	3.47882	1.07042	3.74206	1.02864	0	0	0	2.59965	0.240566	1		-	0	5	1	4	1	0	0	0	0	0.858674	0.212829	0.965505	0.193029	0	0	0
Cowpea-35°C vs Cowpea-27°C	CALMAC_LOCUS1387	2.51761	3.47882	2.14084	5.61309	0	1.08763	0	1.26296	2.59825	0.0780758	0.271317	Q8TGM7.1 RecName: Full=Putative uncharacterized protein ART2; AltName: Full=Antisense to ribosomal RNA transcript protein 2 -	-	3	5	2	6	0	1	0	1	0.815682	1.35207	0.670241	2.28043	0	0.325215	0	0.417064
Cowpea-35°C vs Cowpea-27°C	CALMAC_LOCUS13902	0	0	0	32.743	4.11458	0	0	1.26296	2.59735	NA	1	PF12796:Ankyrin repeats (3 copies)	-	0	0	0	35	4	0	0	1	0	0	0	5.65491	0.516828	0	0	0.177294
Cowpea-35°C vs Cowpea-27°C	CALMAC_LOCUS256	34.4073	24.3518	28.9013	14.9682	4.11458	4.35054	3.48871	5.05183	2.59728	1.52232e-05	0.000676109	O54928.2 RecName: Full=Suppressor of cytokine signaling 5; Short=SOCS-5; AltName: Full=Cytokine-inducible SH2-containing protein 5 PF07525:SOCS box|PF00017:SH2 domain	SH2	41	35	27	16	4	4	3	4	1.30734	1.10995	1.06113	0.713165	0.14258	0.152558	0.124768	0.195644
Cowpea-35°C vs Cowpea-27°C	CALMAC_LOCUS932	3.35681	2.08729	0	2.80655	0	0	1.1629	0	2.59635	0.218206	1		-	4	3	0	3	0	0	1	0	0.819585	0.611343	0	0.859253	0	0	0.267247	0
Cowpea-35°C vs Cowpea-27°C	CALMAC_LOCUS9155	75.5283	134.978	70.6476	35.5496	20.5729	18.4898	10.4661	2.52592	2.5956	6.72509e-05	0.0021155	Q9VIK2.1 RecName: Full=Carcinine transporter PF00083:Sugar (and other) transporter	Sugar_tr	90	194	66	38	20	17	9	2	1.76672	3.78753	1.59687	1.04274	0.438883	0.399158	0.230434	0.0602224
Cowpea-35°C vs Cowpea-27°C	CALMAC_LOCUS2372	10.9096	13.2195	22.4788	14.9682	3.08593	1.08763	4.65162	1.26296	2.59546	0.000691503	0.0114126		-	13	19	21	16	3	1	4	1	1.04349	1.5168	2.07762	1.79528	0.269191	0.0960099	0.418779	0.123126
Cowpea-35°C vs Cowpea-27°C	CALMAC_LOCUS13400	0	0	3.21125	1.87103	0	0	0	0	2.59446	0.45033	1	P04634.1 RecName: Full=Gastric triacylglycerol lipase; Short=GL; Short=Gastric lipase; AltName: Full=Lingual lipase; Flags: Precursor PF00561:alpha/beta hydrolase fold	Abhydrolase_1	0	0	3	2	0	0	0	0	0	0	0.219314	0.165821	0	0	0	0
Cowpea-35°C vs Cowpea-27°C	CALMAC_LOCUS16126	0	0	0	1302.24	89.492	0	0	126.296	2.59329	NA	1	P17502.1 RecName: Full=Protamine PF06382:Protein of unknown function (DUF1074)	-	0	0	0	1392	87	0	0	100	0	0	0	771.546	38.5629	0	0	60.8218
Cowpea-35°C vs Cowpea-27°C	CALMAC_LOCUS19633	7.55283	0.695765	0	0	0	0	1.1629	0	2.59176	0.373147	1	PF13414:TPR repeat	-	9	1	0	0	0	0	1	0	1.14876	0.126945	0	0	0	0	0.166482	0
Cowpea-35°C vs Cowpea-27°C	CALMAC_LOCUS6865	2.51761	5.56612	0	126.295	3.08593	4.35054	2.32581	12.6296	2.59047	NA	1	A0A1F4.1 RecName: Full=Protein eyes shut; AltName: Full=Protein spacemaker PF02210:Laminin G domain|PF00008:EGF-like domain	Laminin_G_2	3	8	0	135	3	4	2	10	0.117431	0.311446	0	7.38691	0.131274	0.187281	0.102111	0.600435
Cowpea-35°C vs Cowpea-27°C	CALMAC_LOCUS20334	7.55283	2.08729	2.14084	1.87103	0	1.08763	1.1629	0	2.58955	0.0953022	0.306675	P14083.2 RecName: Full=Protein jim lovell; AltName: Full=Protein TKR; AltName: Full=Tyrosine kinase-related; Short=dTKR PF05225:helix-turn-helix, Psq domain|PF00651:BTB/POZ domain	BTB	9	3	2	2	0	1	1	0	0.311568	0.103291	0.0853379	0.0967846	0	0.0414077	0.0451533	0
Cowpea-35°C vs Cowpea-27°C	CALMAC_LOCUS13328	0.839203	2.08729	0	216.104	28.802	0	0	7.57775	2.58838	NA	1	Q11179.2 RecName: Full=Putative serine/threonine-protein kinase C05D10.2 PF00069:Protein kinase domain	Pkinase	1	3	0	231	28	0	0	6	0.0593943	0.177213	0	19.1789	1.85907	0	0	0.546637
Cowpea-35°C vs Cowpea-27°C	CALMAC_LOCUS16719	5.03522	2.08729	1.07042	0	1.02864	0	0	0	2.58565	0.246507	1		-	6	3	1	0	1	0	0	0	1.4852	0.738559	0.305095	0	0.276712	0	0	0
Cowpea-35°C vs Cowpea-27°C	CALMAC_LOCUS8225	2.51761	1.39153	1.07042	0	0	0	0	0	2.58477	0.390711	1		-	3	2	1	0	0	0	0	0	0.762433	0.505522	0.313243	0	0	0	0	0
Cowpea-35°C vs Cowpea-27°C	CALMAC_LOCUS16983	2.51761	1.39153	1.07042	0	0	0	0	0	2.58477	0.390711	1	PF13837:Myb/SANT-like DNA-binding domain	-	3	2	1	0	0	0	0	0	0.352939	0.234012	0.145004	0	0	0	0	0
Cowpea-35°C vs Cowpea-27°C	CALMAC_LOCUS19516	5.87442	4.87035	6.42251	16.8393	2.05729	1.08763	0	2.52592	2.58304	0.0148509	0.0969773		-	7	7	6	18	2	1	0	2	0.992593	0.98719	1.04864	3.56789	0.317028	0.169607	0	0.435017
Cowpea-35°C vs Cowpea-27°C	CALMAC_LOCUS15857	2.51761	5.56612	5.35209	0	1.02864	0	1.1629	0	2.58165	0.146306	0.394761	PF00664:ABC transporter transmembrane region	ABC_membrane	3	8	5	0	1	0	1	0	0.408489	1.08338	0.839133	0	0.152214	0	0.177598	0
Cowpea-35°C vs Cowpea-27°C	CALMAC_LOCUS9963	86.4379	70.968	62.0843	41.1627	14.401	9.78871	12.7919	6.31479	2.58146	1.44694e-08	2.20271e-06	Q9Z0R6.2 RecName: Full=Intersectin-2; AltName: Full=EH domain and SH3 domain regulator of endocytosis 2; Short=EH and SH3 domains protein 2; AltName: Full=SH3 domain-containing protein 1B PF12763:Cytoskeletal-regulatory complex EF hand	-	103	102	58	44	14	9	11	5	3.90509	3.84613	2.71034	2.33191	0.593357	0.408138	0.543959	0.290782
Cowpea-35°C vs Cowpea-27°C	CALMAC_LOCUS2206	0	0	0	13.0972	2.05729	0	0	0	2.58131	0.447954	1		-	0	0	0	14	2	0	0	0	0	0	0	2.06418	0.235819	0	0	0
Cowpea-35°C vs Cowpea-27°C	CALMAC_LOCUS15973	1.67841	1.39153	13.9154	9.35515	3.08593	0	1.1629	0	2.58062	0.0758775	0.267224	P00787.2 RecName: Full=Cathepsin B; AltName: Full=Cathepsin B1; AltName: Full=RSG-2; Contains: RecName: Full=Cathepsin B light chain; Contains: RecName: Full=Cathepsin B heavy chain; Flags: Precursor PF00112:Papain family cysteine protease	Peptidase_C1	2	2	13	10	3	0	1	0	0.289347	0.287772	2.31811	2.02234	0.485181	0	0.188698	0
Cowpea-35°C vs Cowpea-27°C	CALMAC_LOCUS358	0	0	6.42251	1.87103	1.02864	0	0	0	2.57887	0.368405	1	PF00014:Kunitz/Bovine pancreatic trypsin inhibitor domain	Kunitz_BPTI	0	0	6	2	1	0	0	0	0	0	1.125	0.425302	0.170057	0	0	0
Cowpea-35°C vs Cowpea-27°C	CALMAC_LOCUS318	477.506	773.691	35.3238	146.876	91.5493	51.1188	41.8645	55.5702	2.57779	0.000900606	0.0139288	Q95029.2 RecName: Full=Cathepsin L; AltName: Full=Cysteine proteinase 1; Contains: RecName: Full=Cathepsin L heavy chain; Contains: RecName: Full=Cathepsin L light chain; Flags: Precursor PF00112:Papain family cysteine protease|PF08246:Cathepsin propeptide inhibitor domain (I29)	Peptidase_C1	569	1112	33	157	89	47	36	44	24.6874	47.9841	1.76473	9.52201	4.31665	2.43911	2.03725	2.92832
Cowpea-35°C vs Cowpea-27°C	CALMAC_LOCUS2150	28.5329	36.1798	26.7605	30.872	3.08593	2.17527	10.4661	5.05183	2.57662	1.16125e-05	0.000559255	Q9CWR2.1 RecName: Full=Histone-lysine N-methyltransferase SMYD3; AltName: Full=SET and MYND domain-containing protein 3; AltName: Full=Zinc finger MYND domain-containing protein 1 PF00856:SET domain|PF13414:TPR repeat	SET	34	52	25	33	3	2	9	4	1.21131	1.8425	1.09778	1.64345	0.119479	0.0852268	0.418213	0.218594
Cowpea-35°C vs Cowpea-27°C	CALMAC_LOCUS20448	20.1409	36.8755	25.69	17.7748	3.08593	4.35054	8.14033	1.26296	2.57639	0.000106835	0.00302147	Q08012.1 RecName: Full=Protein enhancer of sevenless 2B; Short=Protein E(sev)2B; AltName: Full=Downstream of receptor kinase; AltName: Full=SH2-SH3 adapter protein drk >Q6YKA8.1 RecName: Full=Protein E(sev)2B; AltName: Full=Downstream of receptor kinase; AltName: Full=Protein enhancer of sevenless 2B; AltName: Full=SH2-SH3 adapter protein drk PF13358:DDE superfamily endonuclease|PF14604:Variant S…	-	24	53	24	19	3	4	7	1	0.643153	1.41257	0.792713	0.711743	0.0898708	0.128214	0.24467	0.0411061
Cowpea-35°C vs Cowpea-27°C	CALMAC_LOCUS208	1.67841	1.39153	0	1.87103	0	0	0	0	2.57567	0.384644	1		-	2	2	0	2	0	0	0	0	0.32752	0.325738	0	0.45783	0	0	0	0
Cowpea-35°C vs Cowpea-27°C	CALMAC_LOCUS3221	1.67841	1.39153	0	1.87103	0	0	0	0	2.57567	0.384644	1		-	2	2	0	2	0	0	0	0	0.535291	0.532378	0	0.748266	0	0	0	0
Cowpea-35°C vs Cowpea-27°C	CALMAC_LOCUS3496	1.67841	1.39153	0	1.87103	0	0	0	0	2.57567	0.384644	1	Q28WQ1.1 RecName: Full=Kinesin-like protein unc-104 PF16183:Kinesin-associated	-	2	2	0	2	0	0	0	0	0.411762	0.409521	0	0.575589	0	0	0	0
Cowpea-35°C vs Cowpea-27°C	CALMAC_LOCUS7588	0.839203	2.08729	1.07042	0.935515	0	0	0	0	2.57525	0.280135	1	Q940M4.1 RecName: Full=Organic cation/carnitine transporter 7; Short=AtOCT7 PF07690:Major Facilitator Superfamily|PF13599:Pentapeptide repeats (9 copies)	MFS_1	1	3	1	1	0	0	0	0	0.0286443	0.0854653	0.0353053	0.040041	0	0	0	0
Cowpea-35°C vs Cowpea-27°C	CALMAC_LOCUS14587	0.839203	2.08729	1.07042	0.935515	0	0	0	0	2.57525	0.280135	1		-	1	3	1	1	0	0	0	0	0.257972	0.769703	0.317961	0.36061	0	0	0	0
Cowpea-35°C vs Cowpea-27°C	CALMAC_LOCUS1788	0	0.695765	0	7.48412	1.02864	0	0	0	2.57137	0.38026	1		-	0	1	0	8	1	0	0	0	0	0.131249	0	1.47578	0.147523	0	0	0
Cowpea-35°C vs Cowpea-27°C	CALMAC_LOCUS1233	0	4.87035	0	0	0	0	0	0	2.56822	0.455052	1		-	0	7	0	0	0	0	0	0	0	0.228892	0	0	0	0	0	0
Cowpea-35°C vs Cowpea-27°C	CALMAC_LOCUS15928	0	4.87035	0	0	0	0	0	0	2.56822	0.455052	1		-	0	7	0	0	0	0	0	0	0	0.628969	0	0	0	0	0	0
Cowpea-35°C vs Cowpea-27°C	CALMAC_LOCUS17990	0	4.87035	0	0	0	0	0	0	2.56822	0.455052	1	Q9VCA2.1 RecName: Full=Organic cation transporter protein PF00083:Sugar (and other) transporter	Sugar_tr	0	7	0	0	0	0	0	0	0	0.675269	0	0	0	0	0	0
Cowpea-35°C vs Cowpea-27°C	CALMAC_LOCUS10619	401.978	57.7485	269.745	159.973	83.3202	33.7167	18.6065	13.8925	2.56784	0.000362992	0.0073625	Q03001.4 RecName: Full=Dystonin; AltName: Full=230 kDa bullous pemphigoid antigen; AltName: Full=230/240 kDa bullous pemphigoid antigen; AltName: Full=Bullous pemphigoid antigen 1; Short=BPA; Short=Bullous pemphigoid antigen; AltName: Full=Dystonia musculorum protein; AltName: Full=Hemidesmosomal plaque protein PF00435:Spectrin repeat	-	479	83	252	171	81	31	16	11	14.425	2.48593	9.35368	7.19851	2.72684	1.11664	0.628463	0.508132
Cowpea-35°C vs Cowpea-27°C	CALMAC_LOCUS7164	24.3369	9.04494	29.9717	20.5813	10.2864	1.08763	0	2.52592	2.56665	0.00826264	0.0658824	O70589.2 RecName: Full=Peripheral plasma membrane protein CASK; AltName: Full=Calcium/calmodulin-dependent serine protein kinase PF00069:Protein kinase domain	Pkinase	29	13	28	22	10	1	0	2	1.56015	0.695569	1.85663	1.65446	0.601397	0.0643484	0	0.165044
Cowpea-35°C vs Cowpea-27°C	CALMAC_LOCUS9883	12.588	13.9153	10.7042	23.3879	2.05729	2.17527	2.32581	3.78888	2.56655	0.000516219	0.00938071	B4UT09.1 RecName: Full=Phosphatidylinositol 4-kinase beta; Short=PI4K-beta; Short=PI4Kbeta; Short=PtdIns 4-kinase beta -	-	15	20	10	25	2	2	2	3	1.53672	2.03781	1.26271	3.58022	0.229049	0.245078	0.267247	0.471442
Cowpea-35°C vs Cowpea-27°C	CALMAC_LOCUS17958	4.19601	8.34918	4.28167	2.80655	1.02864	1.08763	1.1629	0	2.56489	0.0373701	0.174322	Q24247.2 RecName: Full=Integrin alpha-PS1; AltName: Full=Position-specific antigen subunit alpha-1; AltName: Full=Protein multiple edematous wings; Contains: RecName: Full=Integrin alpha-PS1 heavy chain; Contains: RecName: Full=Integrin alpha-PS1 light chain; Flags: Precursor -	-	5	12	4	3	1	1	1	0	1.03438	2.469	1.01993	0.867555	0.231262	0.247446	0.269829	0
Cowpea-35°C vs Cowpea-27°C	CALMAC_LOCUS4346	0	0.695765	4.28167	0	0	0	0	0	2.56449	0.455724	1		-	0	1	4	0	0	0	0	0	0	0.335356	1.66241	0	0	0	0	0
Cowpea-35°C vs Cowpea-27°C	CALMAC_LOCUS5915	0	0.695765	4.28167	0	0	0	0	0	2.56449	0.455724	1		-	0	1	4	0	0	0	0	0	0	0.140794	0.697937	0	0	0	0	0
Cowpea-35°C vs Cowpea-27°C	CALMAC_LOCUS14553	0.839203	0	0	141.263	16.4583	0	0	7.57775	2.56258	NA	1	P28648.2 RecName: Full=CD63 antigen; AltName: Full=Mast cell antigen AD1; AltName: CD_antigen=CD63 PF00335:Tetraspanin family	Tetraspannin	1	0	0	151	16	0	0	6	0.0817239	0	0	17.2501	1.46172	0	0	0.752148
Cowpea-35°C vs Cowpea-27°C	CALMAC_LOCUS11070	289.525	59.8358	35.3238	145.005	32.9166	17.4021	29.0726	10.1037	2.56252	0.000293105	0.00631722	Q95X01.1 RecName: Full=Myrosinase 1; AltName: Full=Beta-glucosidase 1; AltName: Full=Beta-thioglucosidase 1; AltName: Full=Beta-thioglucosidase glucohydrolase 1; AltName: Full=Sinigrinase 1; AltName: Full=Thioglucosidase 1 PF00232:Glycosyl hydrolase family 1	Glyco_hydro_1	345	86	33	155	32	16	25	8	14.3577	3.55953	1.6927	9.01701	1.48871	0.796444	1.35701	0.510691
Cowpea-35°C vs Cowpea-27°C	CALMAC_LOCUS21258	151.057	199.685	135.943	71.0992	32.9166	21.7527	23.2581	16.4185	2.55972	4.32808e-09	8.83808e-07	P40791.3 RecName: Full=Myocyte-specific enhancer factor 2; Short=D-mef2; AltName: Full=MADS domain transcription factor PF12347:Holliday junction regulator protein family C-terminal repeat|PF00319:SRF-type transcription factor (DNA-binding and dimerisation domain)|PF00078:Reverse transcriptase (RNA-dependent DNA polymerase)	SRF-TF	180	287	127	76	32	20	20	13	1.74453	2.76641	1.51709	1.02964	0.346696	0.231849	0.252822	0.193264
Cowpea-35°C vs Cowpea-27°C	CALMAC_LOCUS8446	0	0	0	75.7767	10.2864	0	0	2.52592	2.55968	NA	1		-	0	0	0	81	10	0	0	2	0	0	0	20.3303	2.00718	0	0	0.550839
Cowpea-35°C vs Cowpea-27°C	CALMAC_LOCUS14044	42.7994	27.1348	28.9013	24.3234	5.14322	11.964	3.48871	0	2.55905	0.000559164	0.00989251		-	51	39	27	26	5	11	3	0	0.919768	0.699523	0.600168	0.655462	0.100803	0.237285	0.0705681	0
Cowpea-35°C vs Cowpea-27°C	CALMAC_LOCUS11150	26.0153	9.74071	25.69	3.74206	7.20051	0	0	3.78888	2.55715	0.0324204	0.159202	Q7K4B6.1 RecName: Full=Transmembrane and TPR repeat-containing protein CG4050 PF08409:Domain of unknown function (DUF1736)|PF13414:TPR repeat|PF13424:Tetratricopeptide repeat	-	31	14	24	4	7	0	0	3	0.856742	0.38481	0.817525	0.154531	0.216262	0	0	0.127178
Cowpea-35°C vs Cowpea-27°C	CALMAC_LOCUS19656	3.35681	2.78306	5.35209	1.87103	0	2.17527	0	0	2.55664	0.114368	0.340056		-	4	4	5	2	0	2	0	0	0.497223	0.494516	0.766059	0.347526	0	0.297366	0	0
Cowpea-35°C vs Cowpea-27°C	CALMAC_LOCUS18673	5.87442	11.828	8.56335	30.872	5.14322	4.35054	0	0	2.55549	0.0236808	0.131357	B0WAQ0.1 RecName: Full=Lateral signaling target protein 2 homolog -	-	7	17	8	33	5	4	0	0	0.426709	1.03065	0.60107	2.81199	0.34072	0.291652	0	0
Cowpea-35°C vs Cowpea-27°C	CALMAC_LOCUS16377	6.71362	4.17459	2.14084	0	1.02864	1.08763	0	0	2.55452	0.157524	1	O93367.1 RecName: Full=T-cell leukemia homeobox protein 3; AltName: Full=Homeobox TLX-3; AltName: Full=Homeobox protein Hox-11L2 PF00046:Homeobox domain	Homeobox	8	6	2	0	1	1	0	0	0.576745	0.430204	0.177715	0	0.0805912	0.0862312	0	0
Cowpea-35°C vs Cowpea-27°C	CALMAC_LOCUS9431	17.6233	2.78306	8.56335	3.74206	2.05729	1.08763	2.32581	0	2.55391	0.0264994	0.140477		-	21	4	8	4	2	1	2	0	0.512416	0.0970717	0.240599	0.136436	0.054554	0.0291859	0.063652	0
Cowpea-35°C vs Cowpea-27°C	CALMAC_LOCUS6066	20.1409	86.2748	10.7042	47.7113	12.3437	0	6.97742	8.84071	2.55254	0.00683566	0.0579954	Q3KRD0.1 RecName: Full=Aspartate--tRNA ligase, mitochondrial; AltName: Full=Aspartyl-tRNA synthetase; Short=AspRS; Flags: Precursor PF00152:tRNA synthetases class II (D, K and N)|PF01336:OB-fold nucleic acid binding domain	tRNA-synt_2	24	124	10	51	12	0	6	7	0.442809	2.27539	0.227408	1.31535	0.247503	0	0.144389	0.19811
Cowpea-35°C vs Cowpea-27°C	CALMAC_LOCUS14232	4.19601	1.39153	4.28167	3.74206	0	0	2.32581	0	2.55196	0.116959	0.344894		-	5	2	4	4	0	0	2	0	0.669114	0.266189	0.659768	0.748266	0	0	0.349092	0
Cowpea-35°C vs Cowpea-27°C	CALMAC_LOCUS349	2.51761	1.39153	0	0.935515	0	0	0	0	2.54978	0.398953	1		-	3	2	0	1	0	0	0	0	0.962321	0.638056	0	0.448399	0	0	0	0
Cowpea-35°C vs Cowpea-27°C	CALMAC_LOCUS21259	1.67841	2.08729	1.07042	0	0	0	0	0	2.54572	0.399743	1		-	2	3	1	0	0	0	0	0	0.687924	1.02627	0.423948	0	0	0	0	0
Cowpea-35°C vs Cowpea-27°C	CALMAC_LOCUS12898	5.03522	3.47882	5.35209	5.61309	1.02864	2.17527	0	0	2.54491	0.0432156	0.190928	Q9VJS7.1 RecName: Full=Partner of bursicon; AltName: Full=Bursicon subunit beta; Flags: Precursor -	-	6	5	5	6	1	2	0	0	1.05737	0.876342	1.08604	1.47806	0.197001	0.421575	0	0
Cowpea-35°C vs Cowpea-27°C	CALMAC_LOCUS3067	1.67841	0	3.21125	0	0	0	0	0	2.54153	0.459882	1		-	2	0	3	0	0	0	0	0	1.84186	0	3.40526	0	0	0	0	0
Cowpea-35°C vs Cowpea-27°C	CALMAC_LOCUS14155	1.67841	0	3.21125	0	0	0	0	0	2.54153	0.459882	1	PF13843:Transposase IS4	-	2	0	3	0	0	0	0	0	0.0702885	0	0.12995	0	0	0	0	0
Cowpea-35°C vs Cowpea-27°C	CALMAC_LOCUS16875	1.67841	0	3.21125	0	0	0	0	0	2.54153	0.459882	1		-	2	0	3	0	0	0	0	0	0.239906	0	0.443542	0	0	0	0	0
Cowpea-35°C vs Cowpea-27°C	CALMAC_LOCUS17462	1.67841	0	3.21125	0	0	0	0	0	2.54153	0.459882	1	Q6EKJ0.1 RecName: Full=General transcription factor II-I repeat domain-containing protein 2B; Short=GTF2I repeat domain-containing protein 2B; AltName: Full=Transcription factor GTF2IRD2-beta PF14291:Domain of unknown function (DUF4371)	-	2	0	3	0	0	0	0	0	0.0806086	0	0.14903	0	0	0	0	0
Cowpea-35°C vs Cowpea-27°C	CALMAC_LOCUS21214	1.67841	0	3.21125	0	0	0	0	0	2.54153	0.459882	1		-	2	0	3	0	0	0	0	0	0.554347	0	1.02488	0	0	0	0	0
Cowpea-35°C vs Cowpea-27°C	CALMAC_LOCUS1455	0	5.56612	0	23.3879	0	0	0	5.05183	2.5409	0.319597	0.606762	P29981.1 RecName: Full=Cytochrome P450 4C1; AltName: Full=CYPIVC1 PF00067:Cytochrome P450	p450	0	8	0	25	0	0	0	4	0	0.50143	0	2.2024	0	0	0	0.386682
Cowpea-35°C vs Cowpea-27°C	CALMAC_LOCUS15410	0	0	0	524.824	58.6327	0	0	31.574	2.54025	NA	1	Q9HAE3.1 RecName: Full=EF-hand calcium-binding domain-containing protein 1 -	-	0	0	0	561	57	0	0	25	0	0	0	89.9122	7.30564	0	0	4.39676
Cowpea-35°C vs Cowpea-27°C	CALMAC_LOCUS14100	0	23.656	1.07042	0.935515	0	3.2629	1.1629	0	2.53836	0.202705	0.475975	Q6R7M4.1 RecName: Full=Methyl farnesoate epoxidase; AltName: Full=Cytochrome P450 CYP15A1; Flags: Precursor PF00067:Cytochrome P450	p450	0	34	1	1	0	3	1	0	0	3.54484	0.129208	0.146539	0	0.376166	0.136731	0
Cowpea-35°C vs Cowpea-27°C	CALMAC_LOCUS13018	0	0	28.9013	792.381	62.7473	5.43817	30.2355	42.9406	2.53834	NA	1		-	0	0	27	847	61	5	26	34	0	0	1.00928	35.9083	2.06809	0.181379	1.02849	1.58171
Cowpea-35°C vs Cowpea-27°C	CALMAC_LOCUS15245	5.03522	6.26188	1.07042	0.935515	0	0	2.32581	0	2.538	0.158394	0.413507	Q9TXJ0.1 RecName: Full=Calcium/calmodulin-dependent protein kinase type 1; AltName: Full=CaM kinase I; Short=CaM-KI -	-	6	9	1	1	0	0	2	0	0.914376	1.3641	0.187834	0.21303	0	0	0.397542	0
Cowpea-35°C vs Cowpea-27°C	CALMAC_LOCUS11992	20.9801	25.7433	14.9859	8.41964	1.02864	9.78871	1.1629	0	2.53518	0.0136168	0.0921619	PF00567:Tudor domain	-	25	37	14	9	1	9	1	0	1.96798	2.89676	1.35835	0.990352	0.0879985	0.847411	0.102674	0
Cowpea-35°C vs Cowpea-27°C	CALMAC_LOCUS16594	36.9249	54.9654	52.4505	40.2272	13.3724	11.964	2.32581	3.78888	2.53154	1.19414e-05	0.000568658		-	44	79	49	43	13	11	2	3	1.34443	2.40073	1.84537	1.83663	0.444042	0.402022	0.079707	0.140608
Cowpea-35°C vs Cowpea-27°C	CALMAC_LOCUS20666	38.6033	0.695765	4.28167	41.1627	6.17186	2.17527	0	6.31479	2.53095	0.0497445	0.206948	Q8WPJ2.1 RecName: Full=Mannan endo-1,4-beta-mannosidase; AltName: Full=Beta-mannanase; AltName: Full=Endo-beta-1,4-mannanase; Short=Man5A; Short=ManA; Flags: Precursor -	-	46	1	4	44	6	2	0	5	2.8141	0.0608432	0.301608	3.76271	0.410324	0.146347	0	0.469197
Cowpea-35°C vs Cowpea-27°C	CALMAC_LOCUS2803	4.19601	0	0	3.74206	0	0	1.1629	0	2.53093	0.366833	1	A8KBL5.2 RecName: Full=Putative sodium-coupled neutral amino acid transporter 11; AltName: Full=Solute carrier family 38 member 11 PF01490:Transmembrane amino acid transporter protein	Aa_trans	5	0	0	4	0	0	1	0	0.303927	0	0	0.33988	0	0	0.0792827	0
Cowpea-35°C vs Cowpea-27°C	CALMAC_LOCUS6118	6.71362	2.78306	4.28167	112.262	15.4297	0	0	6.31479	2.53002	NA	1		-	8	4	4	120	15	0	0	5	1.13816	0.565983	0.701415	23.865	2.38561	0	0	1.09116
Cowpea-35°C vs Cowpea-27°C	CALMAC_LOCUS1656	10.0704	12.5238	9.63376	6.54861	3.08593	1.08763	0	2.52592	2.52986	0.00613234	0.0542855	Q8C033.2 RecName: Full=Rho guanine nucleotide exchange factor 10 PF00621:RhoGEF domain	RhoGEF	12	18	9	7	3	1	0	2	1.5691	2.34084	1.45048	1.27948	0.438515	0.156401	0	0.401145
Cowpea-35°C vs Cowpea-27°C	CALMAC_LOCUS15771	5.03522	1.39153	4.28167	41.1627	2.05729	4.35054	0	2.52592	2.52968	0.0515029	0.211273		-	6	2	4	44	2	4	0	2	0.27175	0.0900903	0.223296	2.78572	0.101261	0.216695	0	0.138948
Cowpea-35°C vs Cowpea-27°C	CALMAC_LOCUS3893	6.71362	0.695765	0	5.61309	0	2.17527	0	0	2.52909	0.243953	1		-	8	1	0	6	0	2	0	0	1.35678	0.168674	0	1.42245	0	0.405713	0	0
Cowpea-35°C vs Cowpea-27°C	CALMAC_LOCUS14037	0.839203	0	2.14084	1.87103	0	0	0	0	2.52851	0.410612	1	Q27677.1 RecName: Full=Acetylcholinesterase; Short=AChE; Flags: Precursor PF00135:Carboxylesterase family	COesterase	1	0	2	2	0	0	0	0	0.0854756	0	0.210705	0.238967	0	0	0	0
Cowpea-35°C vs Cowpea-27°C	CALMAC_LOCUS16380	0.839203	0	2.14084	1.87103	0	0	0	0	2.52851	0.410612	1		-	1	0	2	2	0	0	0	0	0.188649	0	0.465035	0.527412	0	0	0	0
Cowpea-35°C vs Cowpea-27°C	CALMAC_LOCUS6452	7.55283	0	0	5.61309	0	1.08763	1.1629	0	2.52643	0.260925	0.546813		-	9	0	0	6	0	1	1	0	0.862214	0	0	0.803507	0	0.114589	0.124955	0
Cowpea-35°C vs Cowpea-27°C	CALMAC_LOCUS19286	6466.06	10449	7512.2	7027.59	1317.69	2176.36	1238.49	729.99	2.52549	1.43971e-11	5.78186e-09	Q68F64.1 RecName: Full=Protein unc-45 homolog B; Short=Unc-45B PF11701:Myosin-binding striated muscle assembly central|PF13414:TPR repeat	-	7705	15018	7018	7512	1281	2001	1065	578	192.786	373.719	216.43	262.739	35.83	59.8854	34.7562	22.1837
Cowpea-35°C vs Cowpea-27°C	CALMAC_LOCUS9799	0	0	0	43.0337	6.17186	0	0	1.26296	2.52493	NA	1	Q9VV43.1 RecName: Full=TPPP family protein CG45057 PF05517:p25-alpha	p25-alpha	0	0	0	46	6	0	0	1	0	0	0	9.62804	1.00429	0	0	0.229677
Cowpea-35°C vs Cowpea-27°C	CALMAC_LOCUS186	18.4625	25.0475	32.1125	28.0655	0	0	6.97742	11.3666	2.52302	0.014826	0.09692		-	22	36	30	30	0	0	6	9	3.65869	5.95436	6.1493	6.97413	0	0	1.30147	2.29588
Cowpea-35°C vs Cowpea-27°C	CALMAC_LOCUS11877	0	0	1.07042	3.74206	0	0	0	0	2.5212	0.463583	1		-	0	0	1	4	0	0	0	0	0	0	0.18585	0.843117	0	0	0	0
Cowpea-35°C vs Cowpea-27°C	CALMAC_LOCUS12402	5.87442	0	1.07042	0.935515	1.02864	0	0	0	2.52076	0.286202	1		-	7	0	1	1	1	0	0	0	1.69358	0	0.2982	0.338199	0.270459	0	0	0
Cowpea-35°C vs Cowpea-27°C	CALMAC_LOCUS9474	63.7794	116.193	325.407	314.333	9.25779	31.5414	54.6565	47.9924	2.51672	0.000207486	0.00496977	Q8K135.1 RecName: Full=Dyslexia-associated protein KIAA0319-like protein; AltName: Full=Adeno-associated virus receptor; Short=AAVR -	-	76	167	304	336	9	29	47	38	0.927228	2.02637	4.57139	5.73031	0.122747	0.423196	0.747912	0.711147
Cowpea-35°C vs Cowpea-27°C	CALMAC_LOCUS21248	10.9096	16.0026	12.845	4.67758	3.08593	2.17527	1.1629	1.26296	2.51354	0.0041808	0.0413889		-	13	23	12	5	3	2	1	1	0.851879	1.49897	0.969208	0.458005	0.219761	0.15676	0.08547	0.100517
Cowpea-35°C vs Cowpea-27°C	CALMAC_LOCUS17514	5.87442	0	1.07042	5.61309	2.05729	0	0	0	2.51169	0.250204	1	Q8IV01.1 RecName: Full=Synaptotagmin-12; AltName: Full=Synaptotagmin XII; Short=SytXII PF00168:C2 domain	C2	7	0	1	6	2	0	0	0	0.192156	0	0.0338343	0.230236	0.0613733	0	0	0
Cowpea-35°C vs Cowpea-27°C	CALMAC_LOCUS7522	21.8193	14.6111	16.0563	3.74206	0	9.78871	0	0	2.51065	0.0869385	0.290399	Q96ST3.2 RecName: Full=Paired amphipathic helix protein Sin3a; AltName: Full=Histone deacetylase complex subunit Sin3a; AltName: Full=Transcriptional corepressor Sin3a PF02671:Paired amphipathic helix repeat	PAH	26	21	15	4	0	9	0	0	1.55612	1.25003	1.10653	0.334654	0	0.644293	0	0
Cowpea-35°C vs Cowpea-27°C	CALMAC_LOCUS2530	1.67841	2.08729	0	0.935515	0	0	0	0	2.50989	0.408296	1	Q4LBB9.2 RecName: Full=Octopamine receptor beta-2R; Short=DmOct-beta-12; Short=DmOct-beta-2R -	-	2	3	0	1	0	0	0	0	0.121485	0.181235	0	0.0849096	0	0	0	0
Cowpea-35°C vs Cowpea-27°C	CALMAC_LOCUS12189	1.67841	2.08729	0	0.935515	0	0	0	0	2.50989	0.408296	1		-	2	3	0	1	0	0	0	0	0.761303	1.13574	0	0.5321	0	0	0	0
Cowpea-35°C vs Cowpea-27°C	CALMAC_LOCUS179	83.9203	36.8755	55.6618	23.3879	2.05729	8.70107	4.65162	20.2073	2.50455	0.000642033	0.0108861	P83967.1 RecName: Full=Actin, indirect flight muscle; AltName: Full=Actin-88F; Flags: Precursor >P83968.1 RecName: Full=Actin, indirect flight muscle; AltName: Full=Actin-88F; Flags: Precursor >P83969.1 RecName: Full=Actin, indirect flight muscle; Flags: Precursor PF00022:Actin	Actin	100	53	52	25	2	8	4	16	39.6512	20.9007	25.4133	13.8568	0.886503	3.79417	2.06869	9.73149
Cowpea-35°C vs Cowpea-27°C	CALMAC_LOCUS6260	13.4272	15.3068	13.9154	7.48412	4.11458	3.2629	0	1.26296	2.50434	0.00368361	0.0378925	Q6A051.2 RecName: Full=Attractin-like protein 1; Flags: Precursor PF01437:Plexin repeat|PF00053:Laminin EGF domain	PSI	16	22	13	8	4	3	0	1	1.38279	1.89099	1.38478	0.966479	0.386447	0.310119	0	0.132568
Cowpea-35°C vs Cowpea-27°C	CALMAC_LOCUS16154	3.35681	4.17459	4.28167	0.935515	1.02864	0	1.1629	0	2.50402	0.102423	1	P54316.1 RecName: Full=Inactive pancreatic lipase-related protein 1; Short=PL-RP1; Flags: Precursor PF00151:Lipase	Lipase	4	6	4	1	1	0	1	0	0.289102	0.431293	0.356331	0.101032	0.0807952	0	0.0942695	0
Cowpea-35°C vs Cowpea-27°C	CALMAC_LOCUS760	1.67841	2.08729	2.14084	1.87103	0	1.08763	0	0	2.50087	0.153088	1		-	2	3	2	2	0	1	0	0	0.607423	0.906175	0.748673	0.849096	0	0.363272	0	0
Cowpea-35°C vs Cowpea-27°C	CALMAC_LOCUS5001	3.35681	117.584	266.534	91.6805	12.3437	21.7527	12.7919	37.8888	2.50041	0.00710077	0.0594924		-	4	169	249	98	12	20	11	30	0.370764	15.5795	28.4472	12.6979	1.24341	2.21737	1.32987	4.26543
Cowpea-35°C vs Cowpea-27°C	CALMAC_LOCUS20846	0.839203	0.695765	3.21125	0	0	0	0	0	2.49794	0.424854	1	P04388.2 RecName: Full=Ras-like protein 2; Flags: Precursor PF00071:Ras family	Ras	1	1	3	0	0	0	0	0	0.124306	0.123629	0.459636	0	0	0	0	0
Cowpea-35°C vs Cowpea-27°C	CALMAC_LOCUS20938	0.839203	0.695765	3.21125	0	0	0	0	0	2.49794	0.424854	1		-	1	1	3	0	0	0	0	0	0.341222	0.339364	1.26171	0	0	0	0	0
Cowpea-35°C vs Cowpea-27°C	CALMAC_LOCUS4924	141.825	169.767	13.9154	48.6468	0	36.9796	10.4661	18.9444	2.49705	0.0175345	0.108115	PF15868:Transcription activator MBF2	-	169	244	13	52	0	34	9	15	19.299	27.712	1.82976	8.30077	0	4.64407	1.34051	2.6275
Cowpea-35°C vs Cowpea-27°C	CALMAC_LOCUS3594	7.55283	5.56612	4.28167	54.2599	4.11458	1.08763	0	7.57775	2.4957	0.0412533	0.185527	Q3UMR5.2 RecName: Full=Calcium uniporter protein, mitochondrial; Flags: Precursor PF04678:Mitochondrial calcium uniporter	-	9	8	4	58	4	1	0	6	0.119879	0.105979	0.065669	1.07992	0.0595598	0.015932	0	0.12259
Cowpea-35°C vs Cowpea-27°C	CALMAC_LOCUS10964	15.1057	11.1322	10.7042	0.935515	1.02864	2.17527	3.48871	0	2.49522	0.03171	0.157478		-	18	16	10	1	1	2	3	0	4.62955	4.09275	3.17006	0.359527	0.287515	0.615271	1.00639	0
Cowpea-35°C vs Cowpea-27°C	CALMAC_LOCUS15726	0	2.78306	0	1.87103	0	0	0	0	2.49269	0.468796	1		-	0	4	0	2	0	0	0	0	0	0.304488	0	0.213981	0	0	0	0
Cowpea-35°C vs Cowpea-27°C	CALMAC_LOCUS20533	0	2.78306	0	1.87103	0	0	0	0	2.49269	0.468796	1		-	0	4	0	2	0	0	0	0	0	0.788708	0	0.554271	0	0	0	0
Cowpea-35°C vs Cowpea-27°C	CALMAC_LOCUS15739	67.1362	61.9231	65.2955	22.4524	12.3437	16.3145	6.97742	2.52592	2.49257	7.30078e-05	0.00224961	Q6P9K8.2 RecName: Full=Caskin-1; AltName: Full=CASK-interacting protein 1 PF00536:SAM domain (Sterile alpha motif)	SAM_1	80	89	61	24	12	15	6	2	3.15457	3.49036	2.96471	1.3229	0.528963	0.707477	0.308589	0.120972
Cowpea-35°C vs Cowpea-27°C	CALMAC_LOCUS8098	0.839203	0	1.07042	2.80655	0	0	0	0	2.4921	0.426419	1		-	1	0	1	3	0	0	0	0	0.19075	0	0.235107	0.799928	0	0	0	0
Cowpea-35°C vs Cowpea-27°C	CALMAC_LOCUS677	15.1057	21.5687	9.63376	9.35515	5.14322	2.17527	1.1629	1.26296	2.49198	0.00236312	0.0277224	Q505D9.1 RecName: Full=Tripartite motif-containing protein 67 PF15227:zinc finger of C3HC4-type, RING|PF00643:B-box zinc finger	zf-B_box	18	31	9	10	5	2	1	1	1.71293	2.93399	1.05563	1.33025	0.531902	0.22765	0.124121	0.145972
Cowpea-35°C vs Cowpea-27°C	CALMAC_LOCUS7363	67.9754	51.4866	27.8309	29.9365	10.2864	6.5258	3.48871	11.3666	2.49063	1.37143e-05	0.000623508	Q69ZF7.2 RecName: Full=Metal transporter CNNM4; AltName: Full=Ancient conserved domain-containing protein 4; Short=mACDP4; AltName: Full=Cyclin-M4 PF01595:Domain of unknown function DUF21	-	81	74	26	32	10	6	3	9	3.72977	3.3889	1.47561	2.05974	0.514744	0.33046	0.180176	0.635686
Cowpea-35°C vs Cowpea-27°C	CALMAC_LOCUS9962	16.7841	9.04494	12.845	10.2907	6.17186	1.08763	1.1629	0	2.48933	0.00873105	0.0684648	PF00098:Zinc knuckle	zf-CCHC	20	13	12	11	6	1	1	0	0.874391	0.565261	0.646634	0.672256	0.293238	0.0522933	0.0570237	0
Cowpea-35°C vs Cowpea-27°C	CALMAC_LOCUS9398	0	0.695765	2.14084	1.87103	0	0	0	0	2.48752	0.420111	1		-	0	1	2	2	0	0	0	0	0	0.17243	0.42738	0.484707	0	0	0	0
Cowpea-35°C vs Cowpea-27°C	CALMAC_LOCUS45	0.839203	4.87035	0	1.87103	1.02864	0	0	0	2.48509	0.272974	1	Q4LBB6.4 RecName: Full=Octopamine receptor beta-3R; Short=DmOct-beta-3R -	-	1	7	0	2	1	0	0	0	0.103064	0.717525	0	0.288141	0.115213	0	0	0
Cowpea-35°C vs Cowpea-27°C	CALMAC_LOCUS13513	8.39203	6.26188	6.42251	3.74206	2.05729	1.08763	1.1629	0	2.4843	0.0220747	0.125794		-	10	9	6	4	2	1	1	0	3.41222	3.05428	2.52342	1.90793	0.762887	0.408138	0.445057	0
Cowpea-35°C vs Cowpea-27°C	CALMAC_LOCUS15804	10.0704	36.1798	11.7746	23.3879	1.02864	7.61344	4.65162	1.26296	2.48429	0.00333302	0.0351016	P18173.3 RecName: Full=Glucose dehydrogenase [FAD, quinone]; Contains: RecName: Full=Glucose dehydrogenase [FAD, quinone] short protein; Flags: Precursor PF05199:GMC oxidoreductase|PF00732:GMC oxidoreductase	-	12	52	11	25	1	7	4	1	0.152668	0.657959	0.172488	0.444603	0.014222	0.106521	0.0663751	0.019515
Cowpea-35°C vs Cowpea-27°C	CALMAC_LOCUS593	0	0	0	4.67758	0	0	0	0	2.48336	0.470511	1	PF01433:Peptidase family M1	-	0	0	0	5	0	0	0	0	0	0	0	0.849096	0	0	0	0
Cowpea-35°C vs Cowpea-27°C	CALMAC_LOCUS1951	0	0	0	4.67758	0	0	0	0	2.48336	0.470511	1		-	0	0	0	5	0	0	0	0	0	0	0	0.999354	0	0	0	0
Cowpea-35°C vs Cowpea-27°C	CALMAC_LOCUS11887	0	0	0	4.67758	0	0	0	0	2.48336	0.470511	1		-	0	0	0	5	0	0	0	0	0	0	0	1.93101	0	0	0	0
Cowpea-35°C vs Cowpea-27°C	CALMAC_LOCUS15583	0	0	0	4.67758	0	0	0	0	2.48336	0.470511	1		-	0	0	0	5	0	0	0	0	0	0	0	0.920943	0	0	0	0
Cowpea-35°C vs Cowpea-27°C	CALMAC_LOCUS17796	0	0	0	4.67758	0	0	0	0	2.48336	0.470511	1		-	0	0	0	5	0	0	0	0	0	0	0	0.945676	0	0	0	0
Cowpea-35°C vs Cowpea-27°C	CALMAC_LOCUS19754	0	0	0	4.67758	0	0	0	0	2.48336	0.470511	1		-	0	0	0	5	0	0	0	0	0	0	0	0.680242	0	0	0	0
Cowpea-35°C vs Cowpea-27°C	CALMAC_LOCUS8841	51.1914	11.1322	33.183	17.7748	7.20051	3.2629	4.65162	5.05183	2.48284	0.000459089	0.00873792	Q93105.2 RecName: Full=Insulin-like receptor; Short=MIR; Contains: RecName: Full=Insulin-like receptor alpha chain; Contains: RecName: Full=Insulin-like receptor beta chain; Flags: Precursor PF00757:Furin-like cysteine rich region|PF00041:Fibronectin type III domain|PF01030:Receptor L domain|PF07714:Protein tyrosine kinase	Pkinase_Tyr	61	16	31	19	7	3	4	4	0.376049	0.0980988	0.235547	0.163732	0.0482399	0.0221211	0.0321628	0.0378248
Cowpea-35°C vs Cowpea-27°C	CALMAC_LOCUS18015	37.7641	22.2645	32.1125	13.0972	5.14322	7.61344	5.81452	0	2.48274	0.000834941	0.0131495		-	45	32	30	14	5	7	5	0	5.68451	4.02031	4.67093	2.47215	0.706065	1.05767	0.823815	0
Cowpea-35°C vs Cowpea-27°C	CALMAC_LOCUS15480	10.0704	9.04494	10.7042	7.48412	2.05729	3.2629	1.1629	0	2.48241	0.00613685	0.0542855	PF01302:CAP-Gly domain	-	12	13	10	8	2	3	1	0	1.00465	1.08245	1.0319	0.936247	0.18718	0.300418	0.109198	0
Cowpea-35°C vs Cowpea-27°C	CALMAC_LOCUS3497	0	41.0501	5.35209	8.41964	0	9.78871	0	0	2.48211	0.220802	0.500926	PF00704:Glycosyl hydrolases family 18	-	0	59	5	9	0	9	0	0	0	6.1816	0.649219	1.32534	0	1.13405	0	0
Cowpea-35°C vs Cowpea-27°C	CALMAC_LOCUS4610	11.7488	68.185	9.63376	17.7748	1.02864	8.70107	4.65162	5.05183	2.47779	0.00621921	0.0548128	Q6RFZ7.1 RecName: Full=Pleckstrin homology domain-containing family G member 5; Short=PH domain-containing family G member 5; AltName: Full=Neuronal RhoA GEF protein; AltName: Full=Transcript highly enriched in cortex and hippocampus PF00621:RhoGEF domain	RhoGEF	14	98	9	19	1	8	4	4	0.161315	1.12306	0.127817	0.306031	0.0128807	0.110257	0.0601153	0.0706983
Cowpea-35°C vs Cowpea-27°C	CALMAC_LOCUS6411	0.839203	0.695765	0	394.787	53.4895	0	0	17.6814	2.47671	NA	1	Q502L7.1 RecName: Full=Adenylate kinase 8; Short=AK 8; AltName: Full=ATP-AMP transphosphorylase 8 PF00406:Adenylate kinase	ADK	1	1	0	422	52	0	0	14	0.055363	0.0550617	0	32.6587	3.21823	0	0	1.18892
Cowpea-35°C vs Cowpea-27°C	CALMAC_LOCUS14417	2.51761	0	2.14084	0	0	0	0	0	2.47639	0.471792	1		-	3	0	2	0	0	0	0	0	1.20629	0	0.991201	0	0	0	0	0
Cowpea-35°C vs Cowpea-27°C	CALMAC_LOCUS16384	20.1409	34.7882	26.7605	18.7103	7.20051	2.17527	1.1629	7.57775	2.47631	0.00024725	0.00552665	Q26974.1 RecName: Full=Protein decapentaplegic; Flags: Precursor PF00688:TGF-beta propeptide|PF00019:Transforming growth factor beta like domain	TGFb_propeptide	24	50	25	20	7	2	1	6	0.39913	0.826994	0.512442	0.464942	0.130135	0.0397835	0.0216911	0.153058
Cowpea-35°C vs Cowpea-27°C	CALMAC_LOCUS4426	5.03522	0.695765	0	1.87103	0	0	0	1.26296	2.47467	0.276188	1	PF03564:Protein of unknown function (DUF1759)|PF05585:Putative peptidase (DUF1758)|PF05380:Pao retrotransposon peptidase|PF00665:Integrase core domain	rve	6	1	0	2	0	0	0	1	0.0862793	0.0143016	0	0.0402023	0	0	0	0.0220576
Cowpea-35°C vs Cowpea-27°C	CALMAC_LOCUS14466	4.19601	1.39153	1.07042	0.935515	0	1.08763	0	0	2.47453	0.190471	1		-	5	2	1	1	0	1	0	0	1.19618	0.475868	0.294869	0.334421	0	0.286153	0	0
Cowpea-35°C vs Cowpea-27°C	CALMAC_LOCUS4098	0.839203	0	0	18.7103	1.02864	0	0	2.52592	2.47288	0.2922	0.58112		-	1	0	0	20	1	0	0	2	0.165982	0	0	4.64041	0.185547	0	0	0.509206
Cowpea-35°C vs Cowpea-27°C	CALMAC_LOCUS16540	1.67841	4.17459	0	6.54861	1.02864	0	0	1.26296	2.47193	0.171854	1		-	2	6	0	7	1	0	0	1	0.533624	1.59216	0	2.61077	0.298263	0	0	0.409268
Cowpea-35°C vs Cowpea-27°C	CALMAC_LOCUS2558	82.2419	74.4468	145.577	40.2272	22.6302	16.3145	18.6065	3.78888	2.47065	3.93933e-05	0.00140834	Q8R3Z5.1 RecName: Full=Voltage-dependent L-type calcium channel subunit beta-1; Short=CAB1; AltName: Full=Calcium channel voltage-dependent subunit beta 1 PF00625:Guanylate kinase|PF12052:Voltage gated calcium channel subunit beta domain 4Aa N terminal	-	98	107	136	43	22	15	16	3	1.06017	1.15123	1.81338	0.650255	0.266052	0.194094	0.225761	0.0497822
Cowpea-35°C vs Cowpea-27°C	CALMAC_LOCUS10572	3.35681	0.695765	3.21125	5.61309	0	0	1.1629	1.26296	2.4703	0.118333	1		-	4	1	3	6	0	0	1	1	0.636778	0.158328	0.588641	1.3352	0	0	0.207638	0.244192
Cowpea-35°C vs Cowpea-27°C	CALMAC_LOCUS19672	5.03522	4.17459	2.14084	0.935515	1.02864	1.08763	0	0	2.47028	0.115303	1		-	6	6	2	1	1	1	0	0	1.11956	1.11347	0.459969	0.260834	0.208589	0.223187	0	0
Cowpea-35°C vs Cowpea-27°C	CALMAC_LOCUS15872	1.67841	0	3.21125	2.80655	1.02864	0	0	0	2.46966	0.263792	1		-	2	0	3	3	1	0	0	0	0.387541	0	0.716491	0.812597	0.216612	0	0	0
Cowpea-35°C vs Cowpea-27°C	CALMAC_LOCUS16682	3.35681	4.17459	0	0	1.02864	0	0	0	2.46912	0.378403	1	P34276.1 RecName: Full=GILT-like protein C02D5.2 PF03227:Gamma interferon inducible lysosomal thiol reductase (GILT)	-	4	6	0	0	1	0	0	0	0.289102	0.431293	0	0	0.0807952	0	0	0
Cowpea-35°C vs Cowpea-27°C	CALMAC_LOCUS4963	0	0.695765	0	300.3	38.0598	0	0	16.4185	2.46545	NA	1	Q4R8V8.2 RecName: Full=Ciliaand flagella-associated protein 100; AltName: Full=Coiled-coil domain-containing protein 37 -	-	0	1	0	321	37	0	0	13	0	0.047087	0	21.2443	1.95825	0	0	0.9441
Cowpea-35°C vs Cowpea-27°C	CALMAC_LOCUS20015	0.839203	45.2247	8.56335	17.7748	0	0	6.97742	6.31479	2.46494	0.0834389	0.283454	Q17239.1 RecName: Full=5-hydroxytryptamine receptor; Short=5-HT receptor; AltName: Full=Serotonin receptor PF00001:7 transmembrane receptor (rhodopsin family)	7tm_1	1	65	8	19	0	0	6	5	0.0235099	1.51983	0.231815	0.624411	0	0	0.183985	0.180312
Cowpea-35°C vs Cowpea-27°C	CALMAC_LOCUS4479	1.67841	0	1.07042	1.87103	0	0	0	0	2.46444	0.425721	1		-	2	0	1	2	0	0	0	0	0.488015	0	0.300749	0.68218	0	0	0	0
Cowpea-35°C vs Cowpea-27°C	CALMAC_LOCUS12185	7.55283	0	0	0	0	0	0	1.26296	2.4625	0.471392	1	PF02949:7tm Odorant receptor	-	9	0	0	0	0	0	0	1	1.16262	0	0	0	0	0	0	0.198153
Cowpea-35°C vs Cowpea-27°C	CALMAC_LOCUS14043	0	0.695765	3.21125	3.74206	1.02864	0	0	0	2.46201	0.279379	1	PF00589:Phage integrase family	Phage_integrase	0	1	3	4	1	0	0	0	0	0.0396742	0.147503	0.223051	0.0445936	0	0	0
Cowpea-35°C vs Cowpea-27°C	CALMAC_LOCUS11085	0	1.39153	3.21125	0	0	0	0	0	2.45776	0.475228	1		-	0	2	3	0	0	0	0	0	0	0.373598	0.694493	0	0	0	0	0
Cowpea-35°C vs Cowpea-27°C	CALMAC_LOCUS20081	0	1.39153	3.21125	0	0	0	0	0	2.45776	0.475228	1		-	0	2	3	0	0	0	0	0	0	0.474543	0.882142	0	0	0	0	0
Cowpea-35°C vs Cowpea-27°C	CALMAC_LOCUS2379	0	0	0	109.455	12.3437	0	0	7.57775	2.45712	NA	1		-	0	0	0	117	12	0	0	6	0	0	0	21.064	1.72768	0	0	1.18534
Cowpea-35°C vs Cowpea-27°C	CALMAC_LOCUS17469	46.1562	22.9602	47.0984	15.9038	4.11458	18.4898	0	1.26296	2.45677	0.0152301	0.0982306		-	55	33	44	17	4	17	0	1	3.5206	2.10086	3.47143	1.52114	0.286225	1.30159	0	0.0981877
Cowpea-35°C vs Cowpea-27°C	CALMAC_LOCUS18306	6.71362	7.65341	6.42251	3.74206	0	3.2629	1.1629	0	2.45672	0.0397272	0.180971		-	8	11	6	4	0	3	1	0	1.23455	1.68826	1.14122	0.862866	0	0.553744	0.201278	0
Cowpea-35°C vs Cowpea-27°C	CALMAC_LOCUS10803	0.839203	0	0	3.74206	0	0	0	0	2.4553	0.475683	1	PF00001:7 transmembrane receptor (rhodopsin family)	7tm_1	1	0	0	4	0	0	0	0	0.11621	0	0	0.649783	0	0	0	0
Cowpea-35°C vs Cowpea-27°C	CALMAC_LOCUS10004	0.839203	0.695765	2.14084	0.935515	0	0	0	0	2.45426	0.31592	1		-	1	1	2	1	0	0	0	0	0.341222	0.339364	0.841139	0.476982	0	0	0	0
Cowpea-35°C vs Cowpea-27°C	CALMAC_LOCUS8471	120.006	245.605	122.028	50.5178	26.7447	28.2785	23.2581	20.2073	2.45012	2.06782e-06	0.00014918	P12785.3 RecName: Full=Fatty acid synthase; Includes: RecName: Full=[Acyl-carrier-protein] S-acetyltransferase; Includes: RecName: Full=[Acyl-carrier-protein] S-malonyltransferase; Includes: RecName: Full=3-oxoacyl-[acyl-carrier-protein] synthase; Includes: RecName: Full=3-oxoacyl-[acyl-carrier-protein] reductase; Includes: RecName: Full=3-hydroxyacyl-[acyl-carrier-protein] dehydratase; Includes:…	ketoacyl-synt	143	353	114	54	26	26	20	16	5.24292	12.8719	5.15162	2.76756	1.06563	1.1402	0.956416	0.89983
Cowpea-35°C vs Cowpea-27°C	CALMAC_LOCUS4607	0	0.695765	1.07042	2.80655	0	0	0	0	2.45008	0.436219	1	PF12796:Ankyrin repeats (3 copies)	-	0	1	1	3	0	0	0	0	0	0.292716	0.362759	1.23425	0	0	0	0
Cowpea-35°C vs Cowpea-27°C	CALMAC_LOCUS6132	0	0.695765	1.07042	2.80655	0	0	0	0	2.45008	0.436219	1		-	0	1	1	3	0	0	0	0	0	0.338018	0.418901	1.42527	0	0	0	0
Cowpea-35°C vs Cowpea-27°C	CALMAC_LOCUS17598	0	0.695765	1.07042	2.80655	0	0	0	0	2.45008	0.436219	1	PF02535:ZIP Zinc transporter	-	0	1	1	3	0	0	0	0	0	0.0607997	0.0753483	0.256365	0	0	0	0
Cowpea-35°C vs Cowpea-27°C	CALMAC_LOCUS10309	2.51761	7.65341	5.35209	2.80655	0	2.17527	1.1629	0	2.45004	0.0686116	0.252598	Q92982.2 RecName: Full=Ninjurin-1; AltName: Full=Nerve injury-induced protein 1 PF04923:Ninjurin	-	3	11	5	3	0	2	1	0	0.0637251	0.232387	0.130906	0.0890793	0	0.0508148	0.0277057	0
Cowpea-35°C vs Cowpea-27°C	CALMAC_LOCUS16259	20.9801	34.0925	16.0563	7.48412	1.02864	8.70107	4.65162	0	2.44538	0.0109712	0.0794832		-	25	49	15	8	1	8	4	0	0.462754	0.902062	0.342218	0.206998	0.0206921	0.177121	0.0965717	0
Cowpea-35°C vs Cowpea-27°C	CALMAC_LOCUS8773	0	4.87035	64.2251	1.87103	2.05729	10.8763	0	0	2.44492	NA	1		-	0	7	60	2	2	10	0	0	0	0.116777	1.24046	0.0468949	0.0375019	0.200632	0	0
Cowpea-35°C vs Cowpea-27°C	CALMAC_LOCUS10698	10.9096	3.47882	18.1971	4.67758	1.02864	2.17527	2.32581	1.26296	2.44241	0.0152303	0.0982306	G3X939.1 RecName: Full=Sodium/hydrogen exchanger 3 PF00078:Reverse transcriptase (RNA-dependent DNA polymerase)|PF00999:Sodium/hydrogen exchanger family	Na_H_Exchanger	13	5	17	5	1	2	2	1	0.235592	0.0901189	0.379723	0.126664	0.0202586	0.0433528	0.0472744	0.0277984
Cowpea-35°C vs Cowpea-27°C	CALMAC_LOCUS4292	0	0	0	7.48412	1.02864	0	0	0	2.44225	0.47511	1		-	0	0	0	8	1	0	0	0	0	0	0	4.11065	0.410911	0	0	0
Cowpea-35°C vs Cowpea-27°C	CALMAC_LOCUS12056	0	0	0	7.48412	0	1.08763	0	0	2.44225	0.47511	1		-	0	0	0	8	0	1	0	0	0	0	0	2.72872	0	0.291859	0	0
Cowpea-35°C vs Cowpea-27°C	CALMAC_LOCUS9306	3.35681	4.17459	7.49293	3.74206	0	1.08763	1.1629	1.26296	2.44003	0.0451797	0.19672		-	4	6	7	4	0	1	1	1	0.9705	1.44783	2.09332	1.35663	0	0.290206	0.316457	0.372168
Cowpea-35°C vs Cowpea-27°C	CALMAC_LOCUS9127	1.67841	0.695765	2.14084	0	0	0	0	0	2.43217	0.433232	1	PF00078:Reverse transcriptase (RNA-dependent DNA polymerase)	RVT_1	2	1	2	0	0	0	0	0	0.366011	0.182009	0.451124	0	0	0	0	0
Cowpea-35°C vs Cowpea-27°C	CALMAC_LOCUS6038	76.3675	66.7934	47.0984	34.6141	10.2864	8.70107	13.9548	8.84071	2.43215	1.80543e-07	1.89146e-05	PF03067:Chitin binding domain|PF03351:DOMON domain	-	91	96	44	37	10	8	12	7	2.31891	2.433	1.38196	1.31798	0.284863	0.243838	0.398843	0.273617
Cowpea-35°C vs Cowpea-27°C	CALMAC_LOCUS9119	0	0.695765	0	523.888	55.5468	0	0	41.6776	2.43166	NA	1	PF07248:Protein of unknown function (DUF1431)	-	0	1	0	560	54	0	0	33	0	0.0276919	0	21.7961	1.68078	0	0	1.40942
Cowpea-35°C vs Cowpea-27°C	CALMAC_LOCUS19261	1.67841	0	0	2.80655	0	0	0	0	2.42678	0.480974	1	PF00060:Ligand-gated ion channel	Lig_chan	2	0	0	3	0	0	0	0	0.110156	0	0	0.230976	0	0	0	0
Cowpea-35°C vs Cowpea-27°C	CALMAC_LOCUS9815	3.35681	2.08729	0	1.87103	0	0	1.1629	0	2.42591	0.261576	1		-	4	3	0	2	0	0	1	0	1.17727	0.878149	0	0.822836	0	0	0.383881	0
Cowpea-35°C vs Cowpea-27°C	CALMAC_LOCUS10408	3.35681	2.08729	0	1.87103	0	0	1.1629	0	2.42591	0.261576	1		-	4	3	0	2	0	0	1	0	0.602085	0.449106	0	0.420818	0	0	0.196326	0
Cowpea-35°C vs Cowpea-27°C	CALMAC_LOCUS13866	122.524	141.936	90.9856	51.4533	36.0025	23.9279	11.629	3.78888	2.42426	0.000158977	0.00407522	Q9ULT8.3 RecName: Full=E3 ubiquitin-protein ligase HECTD1; AltName: Full=E3 ligase for inhibin receptor; AltName: Full=EULIR; AltName: Full=HECT domain-containing protein 1; AltName: Full=HECT-type E3 ubiquitin transferase HECTD1 PF12796:Ankyrin repeats (3 copies)	-	146	204	85	55	35	22	10	3	6.56055	9.1169	4.70769	3.45474	1.75812	1.18244	0.586093	0.206781
Cowpea-35°C vs Cowpea-27°C	CALMAC_LOCUS6992	138.468	132.891	101.69	149.682	38.0598	28.2785	10.4661	20.2073	2.42219	6.32427e-09	1.17223e-06	Q24574.2 RecName: Full=Ubiquitin carboxyl-terminal hydrolase 64E; AltName: Full=Ubiquitin thioesterase 64E; AltName: Full=Ubiquitin-specific-processing protease 64E; Short=Deubiquitinating enzyme 64E PF00443:Ubiquitin carboxyl-terminal hydrolase	UCH	165	191	95	160	37	26	9	16	2.31023	2.65971	1.63944	3.13154	0.579118	0.435427	0.164359	0.343633
Cowpea-35°C vs Cowpea-27°C	CALMAC_LOCUS13294	1.67841	0.695765	3.21125	1.87103	1.02864	0	0	0	2.42069	0.191156	1		-	2	1	3	2	1	0	0	0	0.685173	0.340722	1.26676	0.957781	0.382969	0	0	0
Cowpea-35°C vs Cowpea-27°C	CALMAC_LOCUS12636	0.839203	0.695765	1.07042	1.87103	0	0	0	0	2.41892	0.32394	1	PF13927:Immunoglobulin domain	-	1	1	1	2	0	0	0	0	0.0886611	0.0881785	0.109278	0.247873	0	0	0	0
Cowpea-35°C vs Cowpea-27°C	CALMAC_LOCUS15050	0.839203	0.695765	1.07042	1.87103	0	0	0	0	2.41892	0.32394	1	Q7QCC7.3 RecName: Full=Odorant receptor coreceptor; AltName: Full=AgOr7; AltName: Full=Gustatory and odorant receptor 7 -	-	1	1	1	2	0	0	0	0	0.126884	0.126193	0.15639	0.354734	0	0	0	0
Cowpea-35°C vs Cowpea-27°C	CALMAC_LOCUS15891	0	1.39153	2.14084	0.935515	0	0	0	0	2.41726	0.436706	1		-	0	2	2	1	0	0	0	0	0	0.72494	0.898408	0.509458	0	0	0	0
Cowpea-35°C vs Cowpea-27°C	CALMAC_LOCUS19511	0	1.39153	2.14084	0.935515	0	0	0	0	2.41726	0.436706	1		-	0	2	2	1	0	0	0	0	0	0.235305	0.29161	0.165363	0	0	0	0
Cowpea-35°C vs Cowpea-27°C	CALMAC_LOCUS4847	16.7841	9.04494	0	884.062	39.0885	0	0	131.348	2.4167	NA	1	PF13904:Domain of unknown function (DUF4207)	-	20	13	0	945	38	0	0	104	1.30758	0.845302	0	86.3648	2.77726	0	0	10.4298
Cowpea-35°C vs Cowpea-27°C	CALMAC_LOCUS4208	1.67841	5.56612	0	0	1.02864	0	0	0	2.41632	0.399	1	PF14291:Domain of unknown function (DUF4371)	-	2	8	0	0	1	0	0	0	0.185382	0.737493	0	0	0.103617	0	0	0
Cowpea-35°C vs Cowpea-27°C	CALMAC_LOCUS4097	5.87442	4.17459	3.21125	4.67758	0	2.17527	1.1629	0	2.41524	0.0604219	0.234222		-	7	6	3	5	0	2	1	0	0.47244	0.402744	0.249558	0.47172	0	0.161454	0.0880294	0
Cowpea-35°C vs Cowpea-27°C	CALMAC_LOCUS14605	10.9096	6.95765	7.49293	4.67758	1.02864	2.17527	1.1629	1.26296	2.41517	0.0119008	0.0848272	Q9EPS3.2 RecName: Full=D-glucuronyl C5-epimerase; AltName: Full=Heparan sulfate C5-epimerase; Short=Hsepi; AltName: Full=Heparin sulfate C5-epimerase; AltName: Full=Heparin/heparan sulfate:glucuronic acid C5-epimerase; AltName: Full=Heparosan-N-sulfate-glucuronate 5-epimerase PF06662:D-glucuronyl C5-epimerase C-terminus	-	13	10	7	5	1	2	1	1	0.259354	0.198417	0.172127	0.139439	0.022302	0.0477254	0.0260213	0.0306022
Cowpea-35°C vs Cowpea-27°C	CALMAC_LOCUS15405	2.51761	1.39153	6.42251	1.87103	1.02864	0	0	1.26296	2.41505	0.122906	1		-	3	2	6	2	1	0	0	1	0.828838	0.549551	2.04315	0.772404	0.308846	0	0	0.423791
Cowpea-35°C vs Cowpea-27°C	CALMAC_LOCUS13438	3.35681	0	2.14084	1.87103	0	0	1.1629	0	2.41436	0.276881	1	A1XQY1.1 RecName: Full=Neurexin-3b; AltName: Full=Neurexin IIIb-alpha; AltName: Full=Neurexin-3b-alpha; Flags: Precursor PF02210:Laminin G domain	Laminin_G_2	4	0	2	2	0	0	1	0	0.38842	0	0.239372	0.27148	0	0	0.126655	0
Cowpea-35°C vs Cowpea-27°C	CALMAC_LOCUS1155	329.807	129.412	307.21	116.939	74.0624	31.5414	24.421	35.3628	2.41332	5.39788e-06	0.000319877	Q8C8R3.2 RecName: Full=Ankyrin-2; Short=ANK-2; AltName: Full=Ankyrin-B; AltName: Full=Brain ankyrin PF13637:Ankyrin repeats (many copies)|PF00791:ZU5 domain|PF12796:Ankyrin repeats (3 copies)|PF00531:Death domain	Death	393	186	287	125	72	29	21	28	5.73507	2.69953	5.16213	2.54989	1.17455	0.506191	0.39971	0.626768
Cowpea-35°C vs Cowpea-27°C	CALMAC_LOCUS1791	3.35681	6.26188	6.42251	1.87103	1.02864	0	2.32581	0	2.40921	0.0751205	0.265859	PF00075:RNase H	RnaseH	4	9	6	2	1	0	2	0	0.228696	0.511765	0.422816	0.159843	0.0639135	0	0.149145	0
Cowpea-35°C vs Cowpea-27°C	CALMAC_LOCUS21243	21.8193	15.3068	11.7746	4.67758	2.05729	4.35054	1.1629	2.52592	2.40897	0.00475647	0.0453011	Q7SYE0.1 RecName: Full=Autophagy-related protein 13 -	-	26	22	11	5	2	4	1	2	4.04875	3.40722	2.11126	1.08839	0.348154	0.745037	0.203108	0.477728
Cowpea-35°C vs Cowpea-27°C	CALMAC_LOCUS8473	3.35681	0	1.07042	0	0	0	0	0	2.40867	0.484348	1		-	4	0	1	0	0	0	0	0	0.894481	0	0.275621	0	0	0	0	0
Cowpea-35°C vs Cowpea-27°C	CALMAC_LOCUS11910	3.35681	0	1.07042	0	0	0	0	0	2.40867	0.484348	1	PF00078:Reverse transcriptase (RNA-dependent DNA polymerase)	RVT_1	4	0	1	0	0	0	0	0	1.21055	0	0.373014	0	0	0	0	0
Cowpea-35°C vs Cowpea-27°C	CALMAC_LOCUS13533	3.35681	0	1.07042	0	0	0	0	0	2.40867	0.484348	1		-	4	0	1	0	0	0	0	0	0.450179	0	0.138716	0	0	0	0	0
Cowpea-35°C vs Cowpea-27°C	CALMAC_LOCUS20224	0	0	0	99.1646	12.3437	0	0	6.31479	2.40821	NA	1	Q5RBU7.1 RecName: Full=Lysosomal Pro-X carboxypeptidase; AltName: Full=Proline carboxypeptidase; AltName: Full=Prolylcarboxypeptidase; Short=PRCP; Flags: Precursor PF05577:Serine carboxypeptidase S28	Peptidase_S28	0	0	0	106	12	0	0	5	0	0	0	17.6996	1.60238	0	0	0.916145
Cowpea-35°C vs Cowpea-27°C	CALMAC_LOCUS12484	13.4272	30.6137	14.9859	8.41964	0	1.08763	9.30323	2.52592	2.40612	0.0172743	0.107113	Q9EQF5.2 RecName: Full=Dihydropyrimidinase; Short=DHP; Short=DHPase; AltName: Full=Dihydropyrimidine amidohydrolase; AltName: Full=Hydantoinase PF01979:Amidohydrolase family	Amidohydro_1	16	44	14	9	0	1	8	2	0.561387	1.53541	0.605441	0.441419	0	0.0419675	0.36611	0.10764
Cowpea-35°C vs Cowpea-27°C	CALMAC_LOCUS21049	0	36.1798	33.183	40.2272	0	20.665	0	0	2.40318	0.221393	0.501507	Q6P2B1.1 RecName: Full=Transportin-3 PF08389:Exportin 1-like protein|PF03810:Importin-beta N-terminal domain	-	0	52	31	43	0	19	0	0	0	1.93338	1.42839	2.24708	0	0.84959	0	0
Cowpea-35°C vs Cowpea-27°C	CALMAC_LOCUS18406	19.3017	23.656	8.56335	18.7103	0	11.964	0	1.26296	2.40285	0.0482789	0.203404	Q68FL4.1 RecName: Full=Putative adenosylhomocysteinase 3; Short=AdoHcyase 3; AltName: Full=Long-IRBIT; AltName: Full=S-adenosyl-L-homocysteine hydrolase 3; AltName: Full=S-adenosylhomocysteine hydrolase-like protein 2 PF00670:S-adenosyl-L-homocysteine hydrolase, NAD binding domain|PF05221:S-adenosyl-L-homocysteine hydrolase	-	23	34	8	20	0	11	0	1	0.684935	1.007	0.293638	0.832563	0	0.391818	0	0.0456798
Cowpea-35°C vs Cowpea-27°C	CALMAC_LOCUS7886	0	0	0	49.5823	3.08593	0	0	6.31479	2.40249	NA	1	PF03607:Doublecortin	-	0	0	0	53	3	0	0	5	0	0	0	1.48185	0.0670778	0	0	0.153404
Cowpea-35°C vs Cowpea-27°C	CALMAC_LOCUS6168	59.5834	197.597	171.267	131.908	22.6302	41.3301	25.5839	16.4185	2.39973	1.09109e-06	8.37874e-05	Q5PQQ2.1 RecName: Full=WW domain-binding protein 11; Short=WBP-11; AltName: Full=Splicing factor that interacts with PQBP-1 and PP1 PF09429:WW domain binding protein 11	-	71	284	160	141	22	38	22	13	1.17984	4.69368	3.27708	3.2753	0.408679	0.755301	0.476835	0.331369
Cowpea-35°C vs Cowpea-27°C	CALMAC_LOCUS17617	15.1057	12.5238	13.9154	2.80655	8.22915	0	0	0	2.39914	0.103267	0.32062	Q9UM73.3 RecName: Full=ALK tyrosine kinase receptor; AltName: Full=Anaplastic lymphoma kinase; AltName: CD_antigen=CD246; Flags: Precursor PF12810:Glycine rich protein|PF00629:MAM domain, meprin/A5/mu|PF07714:Protein tyrosine kinase	Pkinase_Tyr	18	18	13	3	8	0	0	0	0.367582	0.365581	0.32721	0.0856385	0.182627	0	0	0
Cowpea-35°C vs Cowpea-27°C	CALMAC_LOCUS3676	35.2465	43.1374	1.07042	58.9375	9.25779	9.78871	5.81452	1.26296	2.3983	0.0157095	0.100461		-	42	62	1	63	9	9	5	1	4.67163	6.85868	0.137095	9.79549	1.11907	1.19738	0.725385	0.170617
Cowpea-35°C vs Cowpea-27°C	CALMAC_LOCUS6229	4.19601	0	2.14084	0.935515	0	0	0	1.26296	2.39805	0.295188	1		-	5	0	2	1	0	0	0	1	0.406679	0	0.200499	0.113697	0	0	0	0.124763
Cowpea-35°C vs Cowpea-27°C	CALMAC_LOCUS6789	2.51761	0	0	1.87103	0	0	0	0	2.39776	0.486388	1	A1Z6W3.1 RecName: Full=Protein prickle; AltName: Full=Protein spiny legs -	-	3	0	0	2	0	0	0	0	0.291315	0	0	0.27148	0	0	0	0
Cowpea-35°C vs Cowpea-27°C	CALMAC_LOCUS13907	2.51761	0	0	1.87103	0	0	0	0	2.39776	0.486388	1	Q3ZCU0.1 RecName: Full=Putative uncharacterized protein FLJ37770 -	-	3	0	0	2	0	0	0	0	0.679735	0	0	0.633453	0	0	0	0
Cowpea-35°C vs Cowpea-27°C	CALMAC_LOCUS18201	2.51761	0	0	1.87103	0	0	0	0	2.39776	0.486388	1		-	3	0	0	2	0	0	0	0	1.02366	0	0	0.953965	0	0	0	0
Cowpea-35°C vs Cowpea-27°C	CALMAC_LOCUS14815	5.87442	11.1322	9.63376	53.3244	9.25779	3.2629	1.1629	1.26296	2.39619	0.0196844	0.116884	Q6V5K9.2 RecName: Full=Zinc finger protein 474; AltName: Full=Testis-specific zinc finger protein; Short=TSZFP PF13913:zinc-finger of a C2HC-type	-	7	16	9	57	9	3	1	1	0.896153	2.0372	1.42013	10.2006	1.28801	0.459384	0.16698	0.196375
Cowpea-35°C vs Cowpea-27°C	CALMAC_LOCUS7554	0.839203	3.47882	0	0	0	0	0	0	2.39361	0.487165	1	PF13359:DDE superfamily endonuclease	-	1	5	0	0	0	0	0	0	0.0589041	0.292918	0	0	0	0	0	0
Cowpea-35°C vs Cowpea-27°C	CALMAC_LOCUS9139	0.839203	3.47882	0	0	0	0	0	0	2.39361	0.487165	1	Q09225.3 RecName: Full=Nose resistant to fluoxetine protein 6; Short=Protein nrf-6; Flags: Precursor PF01757:Acyltransferase family	-	1	5	0	0	0	0	0	0	0.0178616	0.0888221	0	0	0	0	0	0
Cowpea-35°C vs Cowpea-27°C	CALMAC_LOCUS542	0.839203	4.17459	2.14084	0	0	0	1.1629	0	2.39284	0.292838	1	Q8K135.1 RecName: Full=Dyslexia-associated protein KIAA0319-like protein; AltName: Full=Adeno-associated virus receptor; Short=AAVR PF02010:REJ domain	-	1	6	2	0	0	0	1	0	0.0915028	0.546028	0.225562	0	0	0	0.119348	0
Cowpea-35°C vs Cowpea-27°C	CALMAC_LOCUS19268	80.5635	79.3172	44.9576	26.1944	22.6302	4.35054	10.4661	6.31479	2.39281	0.000227282	0.00526595	PF16808:Coiled-coil N-terminus of cGMP-dependent protein kinase	-	96	114	42	28	22	4	9	5	9.51629	11.2391	5.13153	3.8799	2.43788	0.474271	1.16364	0.760273
Cowpea-35°C vs Cowpea-27°C	CALMAC_LOCUS11947	1.67841	0.695765	1.07042	0.935515	0	0	0	0	2.39228	0.330012	1	Q9NS85.1 RecName: Full=Carbonic anhydrase-related protein 10; AltName: Full=Carbonic anhydrase-related protein X; Short=CA-RP X; Short=CARP X; AltName: Full=Cerebral protein 15 >P61215.1 RecName: Full=Carbonic anhydrase-related protein 10; AltName: Full=Carbonic anhydrase-related protein X; Short=CA-RP X; Short=CARP X >Q9N085.1 RecName: Full=Carbonic anhydrase-related protein 10 >Q5R4U0.1 RecName…	-	2	1	1	1	0	0	0	0	0.122527	0.0609302	0.07551	0.0856385	0	0	0	0
Cowpea-35°C vs Cowpea-27°C	CALMAC_LOCUS14934	28.5329	12.5238	19.2675	11.2262	3.08593	2.17527	4.65162	3.78888	2.39186	0.000660985	0.0110913	Q9XZS8.1 RecName: Full=Activating transcription factor 3 PF00170:bZIP transcription factor	bZIP_1	34	18	18	12	3	2	4	3	0.841371	0.443007	0.549013	0.415103	0.0829896	0.0591983	0.129106	0.113876
Cowpea-35°C vs Cowpea-27°C	CALMAC_LOCUS1912	1.67841	11.828	8.56335	6.54861	2.05729	3.2629	0	0	2.39053	0.0549084	0.219999		-	2	17	8	7	2	3	0	0	0.350293	2.96128	1.727	1.71382	0.391584	0.628482	0	0
Cowpea-35°C vs Cowpea-27°C	CALMAC_LOCUS17075	0.839203	1.39153	2.14084	0	0	0	0	0	2.3886	0.443607	1		-	1	2	2	0	0	0	0	0	0.153489	0.305306	0.378362	0	0	0	0	0
Cowpea-35°C vs Cowpea-27°C	CALMAC_LOCUS10329	181.268	386.149	478.477	295.623	67.8905	44.593	59.3081	84.6182	2.38854	9.86986e-10	2.83124e-07	O97125.1 RecName: Full=Heat shock protein 68 PF00012:Hsp70 protein|PF10712:NAD-specific glutamate dehydrogenase	HSP70	216	555	447	316	66	41	51	67	9.62021	24.5841	24.538	19.6736	3.28601	2.18416	2.96265	4.57729
Cowpea-35°C vs Cowpea-27°C	CALMAC_LOCUS8028	36.9249	9.04494	22.4788	9.35515	1.02864	6.5258	2.32581	5.05183	2.38847	0.0046121	0.0443823		-	44	13	21	10	1	6	2	4	4.88141	1.43439	2.87153	1.55081	0.124019	0.796186	0.289402	0.6807
Cowpea-35°C vs Cowpea-27°C	CALMAC_LOCUS17354	93.1515	1.39153	2.14084	4.67758	0	0	8.14033	11.3666	2.38764	NA	1		-	111	2	2	5	0	0	7	9	22.6352	0.405621	0.502681	1.42527	0	0	1.86182	2.81518
Cowpea-35°C vs Cowpea-27°C	CALMAC_LOCUS2065	0	4.17459	1.07042	1.87103	0	0	1.1629	0	2.38677	0.29409	1	Q5ZIJ8.1 RecName: Full=Uracil phosphoribosyltransferase homolog PF14681:Uracil phosphoribosyltransferase	-	0	6	1	2	0	0	1	0	0	0.469745	0.0970248	0.220078	0	0	0.102674	0
Cowpea-35°C vs Cowpea-27°C	CALMAC_LOCUS3331	3.35681	2.78306	0	0.935515	0	0	1.1629	0	2.38277	0.285332	1		-	4	4	0	1	0	0	1	0	0.115349	0.114721	0	0.0403106	0	0	0.0376126	0
Cowpea-35°C vs Cowpea-27°C	CALMAC_LOCUS10314	0.839203	0.695765	0	2.80655	0	0	0	0	2.38258	0.452402	1		-	1	1	0	3	0	0	0	0	0.137474	0.136726	0	0.576513	0	0	0	0
Cowpea-35°C vs Cowpea-27°C	CALMAC_LOCUS7155	475.828	331.184	473.125	269.428	114.179	103.325	51.1678	27.7851	2.38228	6.87508e-07	5.83317e-05	Q9NDJ2.2 RecName: Full=Helicase domino PF00176:SNF2 family N-terminal domain|PF07529:HSA|PF00271:Helicase conserved C-terminal domain	SNF2_N	567	476	442	288	111	95	44	22	9.13327	7.62571	8.7754	6.48488	1.99876	1.83036	0.924433	0.543587
Cowpea-35°C vs Cowpea-27°C	CALMAC_LOCUS13627	12.588	1.39153	0	2.80655	2.05729	1.08763	0	0	2.38109	0.190107	0.460105	Q95SX7.1 RecName: Full=Probable RNA-directed DNA polymerase from transposon BS; AltName: Full=Reverse transcriptase PF00078:Reverse transcriptase (RNA-dependent DNA polymerase)|PF03372:Endonuclease/Exonuclease/phosphatase family	RVT_1	15	2	0	3	2	1	0	0	0.447474	0.0593385	0	0.125102	0.0666962	0.0356819	0	0
Cowpea-35°C vs Cowpea-27°C	CALMAC_LOCUS16339	9.23123	13.2195	6.42251	11.2262	5.14322	0	1.1629	1.26296	2.38095	0.014724	0.0966731	Q2KJD2.1 RecName: Full=Vesicle-associated membrane protein 3; Short=VAMP-3; AltName: Full=Synaptobrevin-3 PF00957:Synaptobrevin	-	11	19	6	12	5	0	1	1	0.83152	1.42844	0.559027	1.26802	0.422517	0	0.0985961	0.115953
Cowpea-35°C vs Cowpea-27°C	CALMAC_LOCUS1838	1.67841	0.695765	1.07042	3.74206	1.02864	0	0	0	2.3798	0.213015	1		-	2	1	1	4	1	0	0	0	0.499397	0.248339	0.307764	1.39618	0.279132	0	0	0
Cowpea-35°C vs Cowpea-27°C	CALMAC_LOCUS18491	0	0	5.35209	1.87103	0	1.08763	0	0	2.37831	0.413219	1		-	0	0	5	2	0	1	0	0	0	0	2.33546	1.05949	0	0.453286	0	0
Cowpea-35°C vs Cowpea-27°C	CALMAC_LOCUS17907	16.7841	9.74071	2.14084	6.54861	1.02864	2.17527	1.1629	2.52592	2.3781	0.0197187	0.11703	PF07679:Immunoglobulin I-set domain|PF00041:Fibronectin type III domain	fn3	20	14	2	7	1	2	1	2	0.306154	0.213141	0.0377347	0.149787	0.0171121	0.0366193	0.0199659	0.0469616
Cowpea-35°C vs Cowpea-27°C	CALMAC_LOCUS4328	0	1.39153	1.07042	1.87103	0	0	0	0	2.37794	0.446272	1		-	0	2	1	2	0	0	0	0	0	0.308625	0.191237	0.433778	0	0	0	0
Cowpea-35°C vs Cowpea-27°C	CALMAC_LOCUS13752	0	1.39153	1.07042	1.87103	0	0	0	0	2.37794	0.446272	1		-	0	2	1	2	0	0	0	0	0	0.313163	0.19405	0.440157	0	0	0	0
Cowpea-35°C vs Cowpea-27°C	CALMAC_LOCUS5324	0	0	0	264.751	37.0312	0	0	13.8925	2.37758	NA	1	P46872.1 RecName: Full=Kinesin-II 85 kDa subunit; AltName: Full=KRP-85/95 85 kDa subunit PF00225:Kinesin motor domain	Kinesin	0	0	0	283	36	0	0	11	0	0	0	19.2399	1.95725	0	0	0.820628
Cowpea-35°C vs Cowpea-27°C	CALMAC_LOCUS11904	0.839203	0.695765	0	5.61309	0	1.08763	0	0	2.37679	0.317257	1	Q68CP4.2 RecName: Full=Heparan-alpha-glucosaminide N-acetyltransferase; AltName: Full=Transmembrane protein 76 -	-	1	1	0	6	0	1	0	0	0.0747353	0.0743285	0	0.62682	0	0.0893915	0	0
Cowpea-35°C vs Cowpea-27°C	CALMAC_LOCUS18187	80.5635	89.7537	75.9997	41.1627	21.6015	23.9279	6.97742	2.52592	2.37327	0.000230933	0.00532501	P16554.2 RecName: Full=Protein numb PF00640:Phosphotyrosine interaction domain (PTB/PID)|PF06311:NUMB domain	PID	96	129	71	44	21	22	6	2	1.2003	1.60413	1.09416	0.769021	0.293517	0.329013	0.0978476	0.0383577
Cowpea-35°C vs Cowpea-27°C	CALMAC_LOCUS21204	49.513	11.828	37.4646	25.2589	12.3437	7.61344	2.32581	1.26296	2.37309	0.00271008	0.030515	Q8CGN4.2 RecName: Full=BCL-6 corepressor; Short=BCoR PF12796:Ankyrin repeats (3 copies)|PF00078:Reverse transcriptase (RNA-dependent DNA polymerase)	RVT_1	59	17	35	27	12	7	2	1	0.402353	0.115301	0.294188	0.257386	0.0914809	0.0570984	0.0177895	0.0104606
Cowpea-35°C vs Cowpea-27°C	CALMAC_LOCUS9761	34.4073	43.8332	50.3097	25.2589	12.3437	10.8763	3.48871	2.52592	2.37225	8.3233e-05	0.00245782	Q9JLB2.1 RecName: Full=MAGUK p55 subfamily member 5; AltName: Full=Protein associated with Lin-7 1 PF07653:Variant SH3 domain|PF00595:PDZ domain (Also known as DHR or GLGF)	SH3_2	41	63	47	27	12	10	3	2	1.2929	1.97583	1.82675	1.19017	0.423015	0.377182	0.12339	0.0967416
Cowpea-35°C vs Cowpea-27°C	CALMAC_LOCUS6386	0.839203	2.08729	3.21125	5.61309	1.02864	0	1.1629	0	2.37224	0.13584	1		-	1	3	3	6	1	0	1	0	0.0674914	0.201372	0.249558	0.566064	0.0754471	0	0.0880294	0
Cowpea-35°C vs Cowpea-27°C	CALMAC_LOCUS550	13.4272	17.3941	10.7042	10.2907	3.08593	3.2629	2.32581	1.26296	2.37115	0.00135971	0.0186794	P31368.1 RecName: Full=Protein nubbin; AltName: Full=POU domain protein 1; Short=PDM-1; AltName: Full=Protein twain; AltName: Full=dOCT1; AltName: Full=dPOU-19 PF00046:Homeobox domain|PF00157:Pou domain N-terminal to homeobox domain	Pou	16	25	10	11	3	3	2	1	0.563233	0.875261	0.43388	0.541286	0.118055	0.126316	0.0918285	0.0539972
Cowpea-35°C vs Cowpea-27°C	CALMAC_LOCUS13829	16.7841	12.5238	7.49293	10.2907	1.02864	1.08763	4.65162	2.52592	2.37108	0.00426753	0.0420402	O15943.2 RecName: Full=Neural-cadherin; AltName: Full=Cadherin-N; Short=dN-cadherin; Flags: Precursor PF00008:EGF-like domain|PF01049:Cadherin cytoplasmic region	EGF	20	18	7	11	1	1	4	2	0.472272	0.422732	0.203733	0.363096	0.0263971	0.0282444	0.123198	0.0724429
Cowpea-35°C vs Cowpea-27°C	CALMAC_LOCUS3094	0	0	0	175.877	5.14322	0	1.1629	27.7851	2.36834	NA	1	PF16089:Domain of unknown function (DUF4818)	-	0	0	0	188	5	0	1	22	0	0	0	28.5633	0.607502	0	0.141763	3.66783
Cowpea-35°C vs Cowpea-27°C	CALMAC_LOCUS14443	3.35681	0	0	0.935515	0	0	0	0	2.36823	0.491929	1		-	4	0	0	1	0	0	0	0	1.37035	0	0	0.47889	0	0	0	0
Cowpea-35°C vs Cowpea-27°C	CALMAC_LOCUS17245	3.35681	0	0	0.935515	0	0	0	0	2.36823	0.491929	1	Q05319.2 RecName: Full=Serine proteinase stubble; AltName: Full=Protein stubble-stubbloid; Contains: RecName: Full=Serine proteinase stubble non-catalytic chain; Contains: RecName: Full=Serine proteinase stubble catalytic chain PF00089:Trypsin	Trypsin	4	0	0	1	0	0	0	0	0.130858	0	0	0.0457306	0	0	0	0
Cowpea-35°C vs Cowpea-27°C	CALMAC_LOCUS14269	28.5329	8.34918	24.6196	14.0327	4.11458	4.35054	3.48871	2.52592	2.36661	0.000996495	0.0150072		-	34	12	23	15	4	4	3	2	3.61288	1.26819	3.01234	2.22809	0.475148	0.5084	0.415792	0.325993
Cowpea-35°C vs Cowpea-27°C	CALMAC_LOCUS11552	0.839203	13.2195	4.28167	0	0	0	1.1629	2.52592	2.36406	0.20634	0.480911		-	1	19	4	0	0	0	1	2	0.296355	5.6001	1.46108	0	0	0	0.386538	0.909171
Cowpea-35°C vs Cowpea-27°C	CALMAC_LOCUS18911	5.03522	1.39153	4.28167	0.935515	1.02864	0	1.1629	0	2.3619	0.141023	1	Q292R5.2 RecName: Full=Transcription factor Ken; AltName: Full=Protein Ken and Barbie PF00651:BTB/POZ domain	BTB	6	2	4	1	1	0	1	0	0.404948	0.134248	0.332744	0.094344	0.0754471	0	0.0880294	0
Cowpea-35°C vs Cowpea-27°C	CALMAC_LOCUS646	0	0	0	256.331	29.8307	0	0	20.2073	2.3566	NA	1	O07610.2 RecName: Full=Long-chain-fatty-acid--CoA ligase; AltName: Full=Long-chain acyl-CoA synthetase PF13193:AMP-binding enzyme C-terminal domain|PF00501:AMP-binding enzyme	AMP-binding	0	0	0	274	29	0	0	16	0	0	0	17.7896	1.50571	0	0	1.13991
Cowpea-35°C vs Cowpea-27°C	CALMAC_LOCUS12787	3.35681	15.3068	18.1971	27.1299	1.02864	5.43817	3.48871	2.52592	2.35647	0.00808558	0.0649433	Q8SWR3.1 RecName: Full=Sex peptide receptor -	-	4	22	17	29	1	5	3	2	0.176046	0.962985	0.922184	1.78415	0.0491996	0.263213	0.172214	0.135021
Cowpea-35°C vs Cowpea-27°C	CALMAC_LOCUS2610	1.67841	0.695765	0	1.87103	0	0	0	0	2.35335	0.452444	1		-	2	1	0	2	0	0	0	0	0.135839	0.0675499	0	0.189885	0	0	0	0
Cowpea-35°C vs Cowpea-27°C	CALMAC_LOCUS10915	243.369	279.002	241.915	181.49	69.9478	50.0312	29.0726	35.3628	2.35318	2.36573e-11	8.90697e-09	P33450.3 RecName: Full=Cadherin-related tumor suppressor; AltName: Full=Protein fat; Contains: RecName: Full=Ft-mito; Flags: Precursor PF02210:Laminin G domain|PF00028:Cadherin domain|PF00054:Laminin G domain|PF00008:EGF-like domain	Cadherin	290	401	226	194	68	46	25	28	3.27758	4.50744	3.14822	3.06495	0.859129	0.621847	0.368532	0.485419
Cowpea-35°C vs Cowpea-27°C	CALMAC_LOCUS77	0	0	0	23.3879	2.05729	0	0	2.52592	2.35303	0.388988	0.668092	Q02375.1 RecName: Full=NADH dehydrogenase [ubiquinone] iron-sulfur protein 4, mitochondrial; AltName: Full=Complex I-18 kDa; Short=CI-18 kDa; AltName: Full=Complex I-AQDQ; Short=CI-AQDQ; AltName: Full=NADH-ubiquinone oxidoreductase 18 kDa subunit; Flags: Precursor PF04800:ETC complex I subunit conserved region	-	0	0	0	25	2	0	0	2	0	0	0	7.12635	0.455916	0	0	0.625596
Cowpea-35°C vs Cowpea-27°C	CALMAC_LOCUS20179	14.2665	2.08729	4.28167	1.87103	3.08593	0	0	1.26296	2.35089	0.10241	0.3194	Q95KI0.1 RecName: Full=RNA binding protein fox-1 homolog 1; AltName: Full=Ataxin-2-binding protein 1; AltName: Full=Fox-1 homolog A -	-	17	3	4	2	3	0	0	1	1.43165	0.25127	0.415194	0.235443	0.282426	0	0	0.129179
Cowpea-35°C vs Cowpea-27°C	CALMAC_LOCUS5643	4.19601	0	0	2.80655	0	0	1.1629	0	2.3508	0.410952	1	PF13873:Myb/SANT-like DNA-binding domain	-	5	0	0	3	0	0	1	0	0.316506	0	0	0.26546	0	0	0.0825642	0
Cowpea-35°C vs Cowpea-27°C	CALMAC_LOCUS15189	54.5482	32.0052	53.5209	19.6458	6.17186	14.1392	6.97742	3.78888	2.35068	0.000108345	0.00304986	Q8IZQ1.2 RecName: Full=WD repeat and FYVE domain-containing protein 3; AltName: Full=Autophagy-linked FYVE protein; Short=Alfy PF02138:Beige/BEACH domain|PF14844:PH domain associated with Beige/BEACH|PF01363:FYVE zinc finger	Beach	65	46	50	21	6	13	6	3	0.426723	0.300345	0.40458	0.192716	0.044033	0.102081	0.0513764	0.0302104
Cowpea-35°C vs Cowpea-27°C	CALMAC_LOCUS5238	10.9096	3.47882	37.4646	8.41964	1.02864	2.17527	1.1629	7.57775	2.35021	0.0253015	0.136689		-	13	5	35	9	1	2	1	6	0.435946	0.166759	1.44663	0.421889	0.0374872	0.0802213	0.043739	0.308634
Cowpea-35°C vs Cowpea-27°C	CALMAC_LOCUS10359	0	1.39153	0	5.61309	0	0	0	1.26296	2.35012	0.414673	1		-	0	2	0	6	0	0	0	1	0	0.252386	0	1.0642	0	0	0	0.19463
Cowpea-35°C vs Cowpea-27°C	CALMAC_LOCUS283	0.839203	1.39153	1.07042	0.935515	0	0	0	0	2.3501	0.339659	1		-	1	2	1	1	0	0	0	0	0.271894	0.540828	0.33512	0.380072	0	0	0	0
Cowpea-35°C vs Cowpea-27°C	CALMAC_LOCUS10228	0	0	1.07042	151.553	17.4869	0	2.32581	10.1037	2.34966	NA	1	PF13499:EF-hand domain pair	-	0	0	1	162	17	0	2	8	0	0	0.129844	23.8562	2.00199	0	0.274808	1.29274
Cowpea-35°C vs Cowpea-27°C	CALMAC_LOCUS18878	0	4.17459	0	0	0	0	0	0	2.34895	0.495564	1		-	0	6	0	0	0	0	0	0	0	1.00805	0	0	0	0	0	0
Cowpea-35°C vs Cowpea-27°C	CALMAC_LOCUS3441	5.03522	11.1322	3.21125	9.35515	2.05729	0	1.1629	2.52592	2.34891	0.0280501	0.145158	A4IID4.1 RecName: Full=Phosphatidylinositol 4-kinase beta; Short=PI4K-beta; Short=PI4Kbeta; Short=PtdIns 4-kinase beta PF00454:Phosphatidylinositol 3and 4-kinase	PI3_PI4_kinase	6	16	3	10	2	0	1	2	1.12446	2.98225	0.692973	2.61975	0.419004	0	0.244441	0.574946
Cowpea-35°C vs Cowpea-27°C	CALMAC_LOCUS2670	12.588	0	6.42251	4.67758	0	2.17527	0	2.52592	2.34777	0.157338	0.411552	Q8VEG6.2 RecName: Full=CCR4-NOT transcription complex subunit 6-like PF13855:Leucine rich repeat	-	15	0	6	5	0	2	0	2	1.87001	0	0.921947	0.871344	0	0.298232	0	0.38246
Cowpea-35°C vs Cowpea-27°C	CALMAC_LOCUS10105	11.7488	11.1322	90.9856	54.2599	3.08593	6.5258	22.0952	1.26296	2.34716	0.0177976	0.109137		-	14	16	85	58	3	6	19	1	1.16413	1.32319	8.71151	6.74166	0.278861	0.596753	2.06066	0.127549
Cowpea-35°C vs Cowpea-27°C	CALMAC_LOCUS5880	28.5329	14.6111	5.35209	9.35515	2.05729	0	8.14033	1.26296	2.34685	0.0260126	0.139165		-	34	21	5	10	2	0	7	1	7.27996	4.47197	1.31954	2.99306	0.478712	0	1.95491	0.328438
Cowpea-35°C vs Cowpea-27°C	CALMAC_LOCUS11942	0	0	0	15.9038	3.08593	0	0	0	2.34654	0.484732	0.739232		-	0	0	0	17	3	0	0	0	0	0	0	3.89901	0.550243	0	0	0
Cowpea-35°C vs Cowpea-27°C	CALMAC_LOCUS9940	0.839203	4.17459	0	1.87103	0	0	1.1629	0	2.34648	0.302271	1		-	1	6	0	2	0	0	1	0	0.108003	0.644492	0	0.301949	0	0	0.140869	0
Cowpea-35°C vs Cowpea-27°C	CALMAC_LOCUS4578	7.55283	4.87035	10.7042	17.7748	2.05729	1.08763	1.1629	3.78888	2.34647	0.0101866	0.0758515	P21798.2 RecName: Full=Troponin C, isoform 2 PF13499:EF-hand domain pair|PF13833:EF-hand domain pair	-	9	7	10	19	2	1	1	3	1.03884	0.803589	1.42268	3.06567	0.258066	0.138063	0.150552	0.531166
Cowpea-35°C vs Cowpea-27°C	CALMAC_LOCUS20390	3125.19	1256.55	2698.52	1568.86	468.033	281.697	693.091	258.907	2.34536	2.16698e-07	2.19393e-05	Q7PPA5.5 RecName: Full=Calcium-transporting ATPase sarcoplasmic/endoplasmic reticulum type; AltName: Full=Calcium pump PF00122:E1-E2 ATPase|PF08282:haloacid dehalogenase-like hydrolase|PF00689:Cation transporting ATPase, C-terminus|PF13246:Cation transport ATPase (P-type)	Cation_ATPase_C	3724	1806	2521	1677	455	259	596	205	127.989	61.7319	106.791	80.5677	17.481	10.6471	26.717	10.8073
Cowpea-35°C vs Cowpea-27°C	CALMAC_LOCUS7427	83.9203	95.3198	70.6476	37.4206	12.3437	27.1909	10.4661	6.31479	2.34457	2.16587e-05	0.000858369		-	100	137	66	40	12	25	9	5	2.1116	2.87715	1.71774	1.1807	0.283261	0.631426	0.247876	0.161952
Cowpea-35°C vs Cowpea-27°C	CALMAC_LOCUS19641	1.67841	4.87035	3.21125	18.7103	1.02864	3.2629	0	1.26296	2.34442	0.0667951	0.248932	Q09103.2 RecName: Full=Eye-specific diacylglycerol kinase; Short=DAG kinase 2; Short=DGK 2; Short=Diglyceride kinase 2; AltName: Full=Retinal degeneration A protein PF12796:Ankyrin repeats (3 copies)	-	2	7	3	20	1	3	0	1	0.0252161	0.0877761	0.0466199	0.352488	0.0140943	0.0452418	0	0.0193398
Cowpea-35°C vs Cowpea-27°C	CALMAC_LOCUS1541	10.0704	9.74071	14.9859	10.2907	3.08593	4.35054	1.1629	0	2.34432	0.00610411	0.0541876		-	12	14	14	11	3	4	1	0	2.78526	3.23178	4.0051	3.56897	0.778393	1.11049	0.302735	0
Cowpea-35°C vs Cowpea-27°C	CALMAC_LOCUS19599	0	2.08729	2.14084	0	0	0	0	0	2.34372	0.496554	1	PF00020:TNFR/NGFR cysteine-rich region	-	0	3	2	0	0	0	0	0	0	0.434594	0.359058	0	0	0	0	0
Cowpea-35°C vs Cowpea-27°C	CALMAC_LOCUS14530	9.23123	2.08729	0	0	1.02864	0	0	1.26296	2.34257	0.306553	1		-	11	3	0	0	1	0	0	1	3.34082	0.906175	0	0	0.339512	0	0	0.465869
Cowpea-35°C vs Cowpea-27°C	CALMAC_LOCUS18870	1.67841	16.6984	7.49293	2.80655	2.05729	0	1.1629	2.52592	2.34225	0.0580795	0.228375		-	2	24	7	3	2	0	1	2	0.278979	3.32953	1.20349	0.584964	0.311864	0	0.181937	0.427932
Cowpea-35°C vs Cowpea-27°C	CALMAC_LOCUS9637	1.67841	2.08729	3.21125	0	1.02864	0	0	0	2.34137	0.288098	1		-	2	3	3	0	1	0	0	0	0.393777	0.587451	0.72802	0	0.220097	0	0	0
Cowpea-35°C vs Cowpea-27°C	CALMAC_LOCUS788	3.35681	2.78306	3.21125	1.87103	2.05729	0	0	0	2.34056	0.155494	1	P83501.2 RecName: Full=Protein msta, isoform B PF00856:SET domain	SET	4	4	3	2	2	0	0	0	0.118011	0.117369	0.10909	0.082482	0.065961	0	0	0
Cowpea-35°C vs Cowpea-27°C	CALMAC_LOCUS13369	67.1362	59.8358	62.0843	25.2589	6.17186	14.1392	4.65162	17.6814	2.33902	5.38459e-05	0.00183259		-	80	86	58	27	6	13	4	14	9.93004	10.6167	8.87341	4.6848	0.832542	1.93008	0.64759	2.66558
Cowpea-35°C vs Cowpea-27°C	CALMAC_LOCUS5263	0	0	4.28167	0	0	0	0	0	2.3383	0.497579	1		-	0	0	4	0	0	0	0	0	0	0	1.70952	0	0	0	0	0
Cowpea-35°C vs Cowpea-27°C	CALMAC_LOCUS6234	0	0	4.28167	0	0	0	0	0	2.3383	0.497579	1	Q9NBX4.1 RecName: Full=Probable RNA-directed DNA polymerase from transposon X-element; AltName: Full=Reverse transcriptase -	-	0	0	4	0	0	0	0	0	0	0	0.300108	0	0	0	0	0
Cowpea-35°C vs Cowpea-27°C	CALMAC_LOCUS8332	0	0	4.28167	0	0	0	0	0	2.3383	0.497579	1	PF13359:DDE superfamily endonuclease	-	0	0	4	0	0	0	0	0	0	0	0.279267	0	0	0	0	0
Cowpea-35°C vs Cowpea-27°C	CALMAC_LOCUS16520	0	0	4.28167	0	0	0	0	0	2.3383	0.497579	1		-	0	0	4	0	0	0	0	0	0	0	1.29924	0	0	0	0	0
Cowpea-35°C vs Cowpea-27°C	CALMAC_LOCUS17487	0	0	4.28167	0	0	0	0	0	2.3383	0.497579	1		-	0	0	4	0	0	0	0	0	0	0	0.493862	0	0	0	0	0
Cowpea-35°C vs Cowpea-27°C	CALMAC_LOCUS19868	0	0	4.28167	0	0	0	0	0	2.3383	0.497579	1	Q964R0.1 RecName: Full=Cytochrome P450 6k1; AltName: Full=CYPVIK1 -	-	0	0	4	0	0	0	0	0	0	0	0.620047	0	0	0	0	0
Cowpea-35°C vs Cowpea-27°C	CALMAC_LOCUS1642	4.19601	0	0	0	0	0	0	0	2.33819	0.497601	1	P41596.2 RecName: Full=Dopamine receptor 1; Short=D-DOP1; Short=DmDop1; Short=dDA1; AltName: Full=Dopamine 1-like receptor 1; Flags: Precursor PF00001:7 transmembrane receptor (rhodopsin family)	7tm_1	5	0	0	0	0	0	0	0	0.466485	0	0	0	0	0	0	0
Cowpea-35°C vs Cowpea-27°C	CALMAC_LOCUS5717	4.19601	0	0	0	0	0	0	0	2.33819	0.497601	1	P38404.1 RecName: Full=Guanine nucleotide-binding protein G(o) subunit alpha PF00503:G-protein alpha subunit	G-alpha	5	0	0	0	0	0	0	0	1.22352	0	0	0	0	0	0	0
Cowpea-35°C vs Cowpea-27°C	CALMAC_LOCUS10931	4.19601	0	0	0	0	0	0	0	2.33819	0.497601	1		-	5	0	0	0	0	0	0	0	0.266314	0	0	0	0	0	0	0
Cowpea-35°C vs Cowpea-27°C	CALMAC_LOCUS12478	4.19601	0	0	0	0	0	0	0	2.33819	0.497601	1		-	5	0	0	0	0	0	0	0	1.70611	0	0	0	0	0	0	0
Cowpea-35°C vs Cowpea-27°C	CALMAC_LOCUS13707	4.19601	0	0	0	0	0	0	0	2.33819	0.497601	1		-	5	0	0	0	0	0	0	0	0.417381	0	0	0	0	0	0	0
Cowpea-35°C vs Cowpea-27°C	CALMAC_LOCUS20817	4.19601	0	0	0	0	0	0	0	2.33819	0.497601	1		-	5	0	0	0	0	0	0	0	1.34242	0	0	0	0	0	0	0
Cowpea-35°C vs Cowpea-27°C	CALMAC_LOCUS8689	0	1.39153	0	2.80655	0	0	0	0	2.33691	0.497844	1	O43497.3 RecName: Full=Voltage-dependent T-type calcium channel subunit alpha-1G; AltName: Full=Cav3.1c; AltName: Full=NBR13; AltName: Full=Voltage-gated calcium channel subunit alpha Cav3.1 PF00520:Ion transport protein	Ion_trans	0	2	0	3	0	0	0	0	0	0.107755	0	0.227178	0	0	0	0
Cowpea-35°C vs Cowpea-27°C	CALMAC_LOCUS9083	0	1.39153	0	2.80655	0	0	0	0	2.33691	0.497844	1	P08548.1 RecName: Full=LINE-1 reverse transcriptase homolog PF00078:Reverse transcriptase (RNA-dependent DNA polymerase)	RVT_1	0	2	0	3	0	0	0	0	0	0.309747	0	0.653032	0	0	0	0
Cowpea-35°C vs Cowpea-27°C	CALMAC_LOCUS7949	35.2465	148.198	9.63376	29.9365	10.2864	4.35054	4.65162	25.2592	2.33474	0.0105325	0.0775172	PF00061:Lipocalin / cytosolic fatty-acid binding protein family	-	42	213	9	32	10	4	4	20	1.22938	6.20076	0.324698	1.30934	0.327212	0.140045	0.152713	0.897985
Cowpea-35°C vs Cowpea-27°C	CALMAC_LOCUS2107	0	0	0	63.615	11.3151	0	0	1.26296	2.33246	NA	1	Q9UBX3.2 RecName: Full=Mitochondrial dicarboxylate carrier; AltName: Full=Solute carrier family 25 member 10 PF00153:Mitochondrial carrier protein	Mito_carr	0	0	0	68	11	0	0	1	0	0	0	18.7584	2.42665	0	0	0.302708
Cowpea-35°C vs Cowpea-27°C	CALMAC_LOCUS4296	0	0	0	36.4851	7.20051	0	0	0	2.33205	NA	1	PF01431:Peptidase family M13	-	0	0	0	39	7	0	0	0	0	0	0	2.13595	0.306586	0	0	0
Cowpea-35°C vs Cowpea-27°C	CALMAC_LOCUS7082	11.7488	9.04494	5.35209	6.54861	4.11458	2.17527	0	0	2.33106	0.0317836	0.157649	Q5ZM71.1 RecName: Full=Transcription factor SPT20 homolog PF12090:Spt20 family	-	14	13	5	7	4	2	0	0	0.689507	0.636771	0.303516	0.48192	0.220224	0.117818	0	0
Cowpea-35°C vs Cowpea-27°C	CALMAC_LOCUS13330	29.3721	10.4365	17.1267	47.7113	12.3437	2.17527	3.48871	2.52592	2.32856	0.004245	0.0419211		-	35	15	16	51	12	2	3	2	1.65432	0.705136	0.932123	3.36968	0.634055	0.113071	0.184949	0.145006
Cowpea-35°C vs Cowpea-27°C	CALMAC_LOCUS9935	10.0704	70.968	26.7605	0	6.17186	15.2269	0	0	2.32813	0.160664	0.416981	Q96MB7.1 RecName: Full=Putative nuclease HARBI1; AltName: Full=Harbinger transposase-derived nuclease PF13359:DDE superfamily endonuclease	-	12	102	25	0	6	14	0	0	0.832868	7.04084	2.13863	0	0.465522	1.16223	0	0
Cowpea-35°C vs Cowpea-27°C	CALMAC_LOCUS9993	0.839203	0	0	473.371	84.3488	0	0	10.1037	2.32707	NA	1	Q02978.3 RecName: Full=Mitochondrial 2-oxoglutarate/malate carrier protein; Short=OGCP; AltName: Full=Solute carrier family 25 member 11 PF00153:Mitochondrial carrier protein	Mito_carr	1	0	0	506	82	0	0	8	0.0734533	0	0	51.9551	6.73317	0	0	0.901373
Cowpea-35°C vs Cowpea-27°C	CALMAC_LOCUS5514	0	0	3.21125	3.74206	0	0	0	1.26296	2.32675	0.418463	1	Q9W0Y8.5 RecName: Full=Sodium channel protein 60E; AltName: Full=Drosophila ion channel 60; AltName: Full=Drosophila sodium channel 1; AltName: Full=Protein smell-impaired 60E; AltName: Full=Sodium channel 2; Short=DmNav2 PF00520:Ion transport protein	Ion_trans	0	0	3	4	0	0	0	1	0	0	0.349932	0.529161	0	0	0	0.145166
Cowpea-35°C vs Cowpea-27°C	CALMAC_LOCUS18470	4.19601	6.95765	3.21125	2.80655	0	0	3.48871	0	2.32655	0.126699	0.362067		-	5	10	3	3	0	0	3	0	0.793024	1.57742	0.586461	0.665126	0	0	0.620607	0
Cowpea-35°C vs Cowpea-27°C	CALMAC_LOCUS9403	0	0	0	27.1299	4.11458	0	0	1.26296	2.32591	NA	1	P38718.1 RecName: Full=Mitochondrial pyruvate carrier 2; AltName: Full=Brain protein 44; AltName: Full=Protein 0-44 PF03650:Uncharacterised protein family (UPF0041)	-	0	0	0	29	4	0	0	1	0	0	0	3.54643	0.391184	0	0	0.134193
Cowpea-35°C vs Cowpea-27°C	CALMAC_LOCUS5325	179.589	221.949	165.915	88.8739	25.7161	41.3301	33.7242	30.311	2.3257	1.59874e-09	4.09823e-07	Q9VW15.3 RecName: Full=Histone-lysine N-methyltransferase ash1; AltName: Full=Absent small and homeotic disks protein 1; AltName: Full=Lysine N-methyltransferase 2H PF00856:SET domain|PF00439:Bromodomain|PF01426:BAH domain	SET	214	319	155	95	25	38	29	24	2.37815	3.5257	2.12304	1.47576	0.310569	0.505102	0.420341	0.409109
Cowpea-35°C vs Cowpea-27°C	CALMAC_LOCUS17755	0	0.695765	5.35209	0.935515	1.02864	0	0	0	2.3234	0.332417	1	PF00078:Reverse transcriptase (RNA-dependent DNA polymerase)	RVT_1	0	1	5	1	1	0	0	0	0	0.0891942	0.552686	0.125364	0.100254	0	0	0
Cowpea-35°C vs Cowpea-27°C	CALMAC_LOCUS20986	2.51761	0.695765	0	0.935515	0	0	0	0	2.32335	0.466765	1		-	3	1	0	1	0	0	0	0	1.14705	0.38027	0	0.534476	0	0	0	0
Cowpea-35°C vs Cowpea-27°C	CALMAC_LOCUS11713	2.51761	0	0	2878.58	338.424	0	0	237.436	2.32273	NA	1		-	3	0	0	3077	329	0	0	188	0.126322	0	0	181.114	15.4863	0	0	12.1428
Cowpea-35°C vs Cowpea-27°C	CALMAC_LOCUS4719	5.87442	7.65341	9.63376	4.67758	3.08593	1.08763	0	1.26296	2.32172	0.0247064	0.134625		-	7	11	9	5	3	1	0	1	2.38855	3.73301	3.78513	2.38491	1.14433	0.408138	0	0.523407
Cowpea-35°C vs Cowpea-27°C	CALMAC_LOCUS9903	129.237	34.7882	124.169	30.872	23.6588	13.0516	9.30323	17.6814	2.32049	0.000280677	0.00609296	Q9V5N8.4 RecName: Full=Protocadherin-like wing polarity protein stan; AltName: Full=Protein flamingo; AltName: Full=Protein starry night; Flags: Precursor PF00028:Cadherin domain	Cadherin	154	50	116	33	23	12	8	14	4.33868	1.40099	4.02806	1.29962	0.724367	0.404379	0.293972	0.605017
Cowpea-35°C vs Cowpea-27°C	CALMAC_LOCUS18058	0	0	0	11.2262	1.02864	0	0	1.26296	2.32041	0.426936	1		-	0	0	0	12	1	0	0	1	0	0	0	3.08962	0.205898	0	0	0.282527
Cowpea-35°C vs Cowpea-27°C	CALMAC_LOCUS14101	77.2067	69.5765	48.1688	44.9047	9.25779	23.9279	4.65162	10.1037	2.31964	2.01027e-05	0.000828136	Q13873.2 RecName: Full=Bone morphogenetic protein receptor type-2; Short=BMP type-2 receptor; Short=BMPR-2; AltName: Full=Bone morphogenetic protein receptor type II; Short=BMP type II receptor; Short=BMPR-II; Flags: Precursor PF07714:Protein tyrosine kinase	Pkinase_Tyr	92	100	45	48	9	22	4	8	1.69451	1.83184	1.02158	1.23585	0.185308	0.484675	0.0960941	0.226022
Cowpea-35°C vs Cowpea-27°C	CALMAC_LOCUS17427	11.7488	3.47882	8.56335	4.67758	1.02864	2.17527	0	2.52592	2.31938	0.0304941	0.1534		-	14	5	8	5	1	2	0	2	0.370994	0.131777	0.261294	0.185214	0.0296233	0.0633927	0	0.0812965
Cowpea-35°C vs Cowpea-27°C	CALMAC_LOCUS4089	1.67841	2.78306	1.07042	5.61309	1.02864	1.08763	0	0	2.31896	0.146104	1		-	2	4	1	6	1	1	0	0	0.176773	0.351622	0.10894	0.741316	0.0988053	0.10572	0	0
Cowpea-35°C vs Cowpea-27°C	CALMAC_LOCUS6886	1.67841	1.39153	1.07042	0	0	0	0	0	2.31871	0.460749	1	PF13927:Immunoglobulin domain|PF08205:CD80-like C2-set immunoglobulin domain	-	2	2	1	0	0	0	0	0	0.230543	0.229288	0.142077	0	0	0	0	0
Cowpea-35°C vs Cowpea-27°C	CALMAC_LOCUS5049	12.588	9.04494	17.1267	0.935515	1.02864	2.17527	3.48871	1.26296	2.31846	0.0291953	0.149171	Q6E2N3.1 RecName: Full=E3 ubiquitin-protein ligase TRIM33; AltName: Full=Ectodermin homolog; AltName: Full=Protein moonshine; AltName: Full=Transcription intermediary factor 1-gamma; Short=TIF1-gamma; AltName: Full=Tripartite motif-containing protein 33 PF00628:PHD-finger	PHD	15	13	16	1	1	2	3	1	1.69039	1.45703	2.22238	0.15753	0.125977	0.269586	0.440958	0.172862
Cowpea-35°C vs Cowpea-27°C	CALMAC_LOCUS806	4.19601	8.34918	2.14084	1.87103	0	2.17527	1.1629	0	2.31691	0.103504	0.320657	PF00335:Tetraspanin family	Tetraspannin	5	12	2	2	0	2	1	0	0.221997	0.529894	0.109448	0.124129	0	0.106213	0.0579105	0
Cowpea-35°C vs Cowpea-27°C	CALMAC_LOCUS8822	10789.6	9874.29	1643.09	3293.95	3062.27	1255.13	236.069	584.75	2.31677	0.0039217	0.0395386	P07154.2 RecName: Full=Cathepsin L1; AltName: Full=Cathepsin L; AltName: Full=Cyclic protein 2; Short=CP-2; AltName: Full=Major excreted protein; Short=MEP; Contains: RecName: Full=Procathepsin L; Contains: RecName: Full=Cathepsin L1 heavy chain; Contains: RecName: Full=Cathepsin L1 light chain; Flags: Precursor PF00112:Papain family cysteine protease|PF08246:Cathepsin propeptide inhibitor domain…	Peptidase_C1	12857	14192	1535	3521	2977	1154	203	463	599.433	658.073	88.2086	229.474	155.158	64.3543	12.3446	33.112
Cowpea-35°C vs Cowpea-27°C	CALMAC_LOCUS4591	26.8545	43.8332	48.1688	30.872	7.20051	2.17527	4.65162	16.4185	2.31602	0.000231599	0.00532501		-	32	63	45	33	7	2	4	13	0.240412	0.470734	0.416696	0.346565	0.0587892	0.0179724	0.0391963	0.149814
Cowpea-35°C vs Cowpea-27°C	CALMAC_LOCUS12013	2.51761	7.65341	12.845	13.0972	0	0	1.1629	6.31479	2.31522	0.0713404	0.257957		-	3	11	12	14	0	0	1	5	0.367057	1.33855	1.80965	2.39445	0	0	0.159585	0.938394
Cowpea-35°C vs Cowpea-27°C	CALMAC_LOCUS10211	0.839203	2.78306	3.21125	0	0	0	0	1.26296	2.31434	0.305738	1		-	1	4	3	0	0	0	0	1	0.179553	0.714301	0.663918	0	0	0	0	0.27542
Cowpea-35°C vs Cowpea-27°C	CALMAC_LOCUS2621	5.87442	10.4365	8.56335	1.87103	4.11458	1.08763	0	0	2.31428	0.0714148	0.25808	Q24119.4 RecName: Full=Protein trachealess -	-	7	15	8	2	4	1	0	0	0.724941	1.54499	1.02117	0.289535	0.463083	0.123873	0	0
Cowpea-35°C vs Cowpea-27°C	CALMAC_LOCUS15239	14.2665	9.04494	10.7042	15.9038	3.08593	3.2629	3.48871	0	2.31332	0.00351562	0.0365455	P31696.3 RecName: Full=Agrin; Contains: RecName: Full=Agrin N-terminal 110 kDa subunit; Contains: RecName: Full=Agrin C-terminal 110 kDa subunit; Contains: RecName: Full=Agrin C-terminal 90 kDa fragment; Short=C90; Contains: RecName: Full=Agrin C-terminal 22 kDa fragment; Short=C22; Flags: Precursor PF00054:Laminin G domain|PF02210:Laminin G domain|PF00008:EGF-like domain	Laminin_G_2	17	13	10	17	3	3	3	0	0.562159	0.427546	0.407579	0.785824	0.110898	0.118659	0.129393	0
Cowpea-35°C vs Cowpea-27°C	CALMAC_LOCUS10575	12.588	22.9602	22.4788	9.35515	3.08593	2.17527	5.81452	2.52592	2.31256	0.00132809	0.0183635		-	15	33	21	10	3	2	5	2	2.39683	5.24432	4.13586	2.23363	0.535871	0.382249	1.04206	0.490206
Cowpea-35°C vs Cowpea-27°C	CALMAC_LOCUS10995	7.55283	20.8729	13.9154	8.41964	2.05729	1.08763	3.48871	3.78888	2.31054	0.00455093	0.0440218		-	9	30	13	9	2	1	3	3	1.71293	5.67869	3.0496	2.39445	0.425522	0.22765	0.744729	0.875834
Cowpea-35°C vs Cowpea-27°C	CALMAC_LOCUS13432	0	4.87035	0	1.87103	1.02864	0	0	0	2.30953	0.424554	1		-	0	7	0	2	1	0	0	0	0	2.33829	0	0.939001	0.37546	0	0	0
Cowpea-35°C vs Cowpea-27°C	CALMAC_LOCUS8670	1259.64	1309.43	1711.6	493.952	452.603	3.2629	52.3307	455.928	2.30815	0.0219305	0.125347	Q66H50.1 RecName: Full=Fatty acyl-CoA reductase 1; AltName: Full=Male sterility domain-containing protein 2 PF07993:Male sterility protein|PF03015:Male sterility protein	NAD_binding_4	1501	1882	1599	528	440	3	45	361	76.5212	95.4223	100.473	37.6271	25.0754	0.182933	2.99221	28.23
Cowpea-35°C vs Cowpea-27°C	CALMAC_LOCUS4335	0	2.78306	2.14084	1.87103	0	0	0	1.26296	2.30807	0.29624	1	P04323.1 RecName: Full=Retrovirus-related Pol polyprotein from transposon 17.6; Includes: RecName: Full=Protease; Includes: RecName: Full=Reverse transcriptase; Includes: RecName: Full=Endonuclease PF00665:Integrase core domain|PF00078:Reverse transcriptase (RNA-dependent DNA polymerase)	rve	0	4	2	2	0	0	0	1	0	0.125774	0.077935	0.0883888	0	0	0	0.0484958
Cowpea-35°C vs Cowpea-27°C	CALMAC_LOCUS3957	0.839203	1.39153	0	1.87103	0	0	0	0	2.30762	0.463576	1	PF16012:Domain of unknown function (DUF4780)	-	1	2	0	2	0	0	0	0	0.0948467	0.188661	0	0.265166	0	0	0	0
Cowpea-35°C vs Cowpea-27°C	CALMAC_LOCUS17843	0.839203	1.39153	0	1.87103	0	0	0	0	2.30762	0.463576	1		-	1	2	0	2	0	0	0	0	0.35986	0.715802	0	1.00607	0	0	0	0
Cowpea-35°C vs Cowpea-27°C	CALMAC_LOCUS16963	21.8193	55.6612	43.8872	20.5813	5.14322	7.61344	2.32581	13.8925	2.30705	0.000549505	0.00980806	PF07776:Zinc-finger associated domain (zf-AD)	zf-AD	26	80	41	22	5	7	2	11	1.00624	3.07927	1.95575	1.19019	0.216318	0.324039	0.100957	0.653017
Cowpea-35°C vs Cowpea-27°C	CALMAC_LOCUS11134	1.67841	0	4.28167	0.935515	0	0	1.1629	0	2.30662	0.320029	1		-	2	0	4	1	0	0	1	0	0.309193	0	0.762187	0.216106	0	0	0.201641	0
Cowpea-35°C vs Cowpea-27°C	CALMAC_LOCUS7428	6.71362	7.65341	9.63376	3.74206	1.02864	2.17527	2.32581	0	2.30574	0.0242226	0.132833	P83099.3 RecName: Full=Putative protein kinase C delta type homolog PF00130:Phorbol esters/diacylglycerol binding domain (C1 domain)	C1_1	8	11	9	4	1	2	2	0	0.618946	0.846418	0.858235	0.432602	0.0864881	0.185082	0.201824	0
Cowpea-35°C vs Cowpea-27°C	CALMAC_LOCUS20395	579.05	222.645	566.251	1812.09	217.044	1.08763	247.699	178.077	2.30413	0.0234566	0.130594		-	690	320	529	1937	211	1	213	141	111.502	51.4297	105.364	437.552	38.1163	0.193288	44.8945	34.9507
Cowpea-35°C vs Cowpea-27°C	CALMAC_LOCUS19943	0	0	9.63376	6.54861	1.02864	2.17527	0	0	2.30266	0.295234	0.584049		-	0	0	9	7	1	2	0	0	0	0	1.93103	1.70337	0.194598	0.416433	0	0
Cowpea-35°C vs Cowpea-27°C	CALMAC_LOCUS7924	0	2.08729	1.07042	0.935515	0	0	0	0	2.30249	0.471582	1		-	0	3	1	1	0	0	0	0	0	0.52365	0.216318	0.245333	0	0	0	0
Cowpea-35°C vs Cowpea-27°C	CALMAC_LOCUS11073	0.839203	0	0	195.523	24.6875	0	0	15.1555	2.30067	NA	1		-	1	0	0	209	24	0	0	12	0.0979938	0	0	28.6293	2.62908	0	0	1.80378
Cowpea-35°C vs Cowpea-27°C	CALMAC_LOCUS13491	10.9096	13.9153	8.56335	5.61309	0	3.2629	3.48871	1.26296	2.30038	0.0141688	0.094626	PF01061:ABC-2 type transporter	ABC2_membrane	13	20	8	6	0	3	3	1	1.27246	1.94698	0.965147	0.820955	0	0.351232	0.383003	0.150143
Cowpea-35°C vs Cowpea-27°C	CALMAC_LOCUS6477	0.839203	2.78306	4.28167	215.168	16.4583	1.08763	0	27.7851	2.30024	NA	1		-	1	4	4	230	16	1	0	22	0.216827	0.862586	1.06899	69.7119	3.87817	0.259348	0	7.3171
Cowpea-35°C vs Cowpea-27°C	CALMAC_LOCUS19028	96.5083	123.15	144.506	50.5178	36.0025	28.2785	9.30323	10.1037	2.29989	5.87667e-05	0.00194397		-	115	177	135	54	35	26	8	8	11.1292	17.0361	16.1028	7.30511	3.78642	3.00961	1.0098	1.18757
Cowpea-35°C vs Cowpea-27°C	CALMAC_LOCUS17109	6.71362	0.695765	2.14084	1.87103	0	0	0	2.52592	2.29898	0.211707	1	P91621.2 RecName: Full=Protein still life, isoform SIF type 1 -	-	8	1	2	2	0	0	0	2	0.231009	0.028719	0.071182	0.08073	0	0	0	0.0885874
Cowpea-35°C vs Cowpea-27°C	CALMAC_LOCUS17862	17.6233	3.47882	9.63376	8.41964	2.05729	1.08763	2.32581	2.52592	2.29613	0.0132708	0.0906384		-	21	5	9	9	2	1	2	2	0.266377	0.0630779	0.140709	0.159583	0.0283597	0.0151722	0.0330893	0.0389144
Cowpea-35°C vs Cowpea-27°C	CALMAC_LOCUS16198	2.51761	0	4.28167	0	0	1.08763	0	0	2.29592	0.427561	1		-	3	0	4	0	0	1	0	0	0.0769511	0	0.126461	0	0	0.0306806	0	0
Cowpea-35°C vs Cowpea-27°C	CALMAC_LOCUS13135	0	0	3.21125	0.935515	0	0	0	0	2.2954	0.505737	1		-	0	0	3	1	0	0	0	0	0	0	0.367815	0.139051	0	0	0	0
Cowpea-35°C vs Cowpea-27°C	CALMAC_LOCUS14515	0	0	3.21125	0.935515	0	0	0	0	2.2954	0.505737	1		-	0	0	3	1	0	0	0	0	0	0	0.766801	0.289885	0	0	0	0
Cowpea-35°C vs Cowpea-27°C	CALMAC_LOCUS16762	44.4778	70.2723	56.7322	30.872	11.3151	11.964	13.9548	3.78888	2.29465	8.75457e-06	0.000455123	Q9VVE5.3 RecName: Full=RNA-binding protein Musashi homolog Rbp6 PF00076:RNA recognition motif. (a.k.a. RRM, RBD, or RNP domain)	RRM_1	53	101	53	33	11	11	12	3	0.593136	1.12416	0.731065	0.516248	0.137615	0.147245	0.175162	0.0514995
Cowpea-35°C vs Cowpea-27°C	CALMAC_LOCUS10617	2.51761	13.9153	1.07042	3.74206	1.02864	3.2629	0	0	2.29431	0.123216	0.356083	Q8BGM5.1 RecName: Full=Bestrophin-2; AltName: Full=Vitelliform macular dystrophy 2-like protein 1 PF01062:Bestrophin, RFP-TM, chloride channel	-	3	20	1	4	1	3	0	0	0.242168	1.60566	0.0994938	0.451358	0.0902378	0.289659	0	0
Cowpea-35°C vs Cowpea-27°C	CALMAC_LOCUS6103	11.7488	29.2221	6.42251	6.54861	5.14322	1.08763	3.48871	1.26296	2.29362	0.01344	0.0912766		-	14	42	6	7	5	1	3	1	1.93084	5.76099	1.01993	1.34953	0.770872	0.164964	0.539659	0.211554
Cowpea-35°C vs Cowpea-27°C	CALMAC_LOCUS16190	37.7641	22.9602	26.7605	11.2262	8.22915	3.2629	3.48871	5.05183	2.29328	0.000497239	0.00920236	P70478.1 RecName: Full=Adenomatous polyposis coli protein; Short=Protein APC -	-	45	33	25	12	8	3	3	4	3.72737	2.71852	2.5523	1.38943	0.740753	0.297222	0.324108	0.508221
Cowpea-35°C vs Cowpea-27°C	CALMAC_LOCUS20411	6.71362	0	0	0	0	0	1.1629	0	2.29296	0.50301	1	PF16064:Domain of unknown function (DUF4806)	-	8	0	0	0	0	0	1	0	0.669114	0	0	0	0	0	0.109091	0
Cowpea-35°C vs Cowpea-27°C	CALMAC_LOCUS3113	4.19601	0	12.845	73.9057	11.3151	2.17527	1.1629	3.78888	2.29292	0.102753	0.31994		-	5	0	12	79	11	2	1	3	0.0775784	0	0.229485	1.71342	0.190791	0.0371169	0.0202372	0.0713995
Cowpea-35°C vs Cowpea-27°C	CALMAC_LOCUS11019	16.7841	9.04494	23.5492	28.0655	3.08593	7.61344	1.1629	3.78888	2.29282	0.00215116	0.0259172	Q8C120.2 RecName: Full=SH3 domain-containing RING finger protein 3; AltName: Full=Plenty of SH3s 2; AltName: Full=SH3 multiple domains protein 4 PF00018:SH3 domain|PF00097:Zinc finger, C3HC4 type (RING finger)|PF14604:Variant SH3 domain	SH3_1	20	13	22	30	3	7	1	3	0.826306	0.534175	1.1203	1.7326	0.138556	0.345923	0.0538878	0.190123
Cowpea-35°C vs Cowpea-27°C	CALMAC_LOCUS13186	6.71362	0.695765	0	3.74206	0	1.08763	1.1629	0	2.29275	0.232598	1	PF00589:Phage integrase family	Phage_integrase	8	1	0	4	0	1	1	0	0.215531	0.0267947	0	0.150642	0	0.0322248	0.0351398	0
Cowpea-35°C vs Cowpea-27°C	CALMAC_LOCUS14281	37.7641	68.8807	32.1125	36.4851	7.20051	14.1392	8.14033	6.31479	2.2922	9.18636e-06	0.000469134		-	45	99	30	39	7	13	7	5	3.38971	7.41676	2.7853	4.10658	0.589443	1.17129	0.687744	0.577727
Cowpea-35°C vs Cowpea-27°C	CALMAC_LOCUS15151	74.6891	53.5739	36.3942	88.8739	18.5156	17.4021	11.629	3.78888	2.2917	2.85634e-05	0.00107541	Q6PFT9.1 RecName: Full=Amyloid beta A4 precursor protein-binding family B member 1-interacting protein; AltName: Full=APBB1-interacting protein 1 PF00169:PH domain|PF00788:Ras association (RalGDS/AF-6) domain	PH	89	77	34	95	18	16	10	3	4.23946	3.64788	1.99618	6.32572	0.958489	0.911614	0.621298	0.219202
Cowpea-35°C vs Cowpea-27°C	CALMAC_LOCUS9175	3.35681	0.695765	0	0	0	0	0	0	2.29143	0.506495	1	PF13358:DDE superfamily endonuclease	-	4	1	0	0	0	0	0	0	0.369565	0.0918883	0	0	0	0	0	0
Cowpea-35°C vs Cowpea-27°C	CALMAC_LOCUS13816	3.35681	0.695765	0	0	0	0	0	0	2.29143	0.506495	1		-	4	1	0	0	0	0	0	0	0.663927	0.165078	0	0	0	0	0	0
Cowpea-35°C vs Cowpea-27°C	CALMAC_LOCUS14787	3.35681	0.695765	0	0	0	0	0	0	2.29143	0.506495	1	PF00078:Reverse transcriptase (RNA-dependent DNA polymerase)	RVT_1	4	1	0	0	0	0	0	0	0.0716708	0.0178202	0	0	0	0	0	0
Cowpea-35°C vs Cowpea-27°C	CALMAC_LOCUS15310	3.35681	0.695765	0	0	0	0	0	0	2.29143	0.506495	1		-	4	1	0	0	0	0	0	0	1.47033	0.365581	0	0	0	0	0	0
Cowpea-35°C vs Cowpea-27°C	CALMAC_LOCUS7332	0	0	0	68.2926	5.14322	0	0	8.84071	2.28976	NA	1	PF00153:Mitochondrial carrier protein	Mito_carr	0	0	0	73	5	0	0	7	0	0	0	16.4281	0.899834	0	0	1.72862
Cowpea-35°C vs Cowpea-27°C	CALMAC_LOCUS4267	11.7488	18.0899	17.1267	7.48412	5.14322	2.17527	1.1629	2.52592	2.28944	0.00328038	0.0346989	Q91YX5.1 RecName: Full=Acyl-CoA:lysophosphatidylglycerol acyltransferase 1 PF01553:Acyltransferase	Acyltransferase	14	26	16	8	5	2	1	2	1.13439	2.09526	1.59793	0.906131	0.452897	0.193837	0.105685	0.248581
Cowpea-35°C vs Cowpea-27°C	CALMAC_LOCUS3385	4.19601	4.17459	0	2.80655	0	0	1.1629	1.26296	2.2885	0.19769	1		-	5	6	0	3	0	0	1	1	0.507385	0.605548	0	0.425554	0	0	0.132357	0.155658
Cowpea-35°C vs Cowpea-27°C	CALMAC_LOCUS7481	0.839203	6.26188	2.14084	1.87103	0	0	1.1629	1.26296	2.28822	0.163246	1	Q9V9J3.1 RecName: Full=Tyrosine-protein kinase Src42A; AltName: Full=Tyrosine-protein kinase Src41; Short=Dsrc41 PF00018:SH3 domain	SH3_1	1	9	2	2	0	0	1	1	0.0698016	0.624795	0.172067	0.195147	0	0	0.0910427	0.10707
Cowpea-35°C vs Cowpea-27°C	CALMAC_LOCUS12342	0.839203	2.08729	0	3.74206	0	0	0	1.26296	2.28701	0.311543	1		-	1	3	0	4	0	0	0	1	0.088845	0.265084	0	0.496774	0	0	0	0.136281
Cowpea-35°C vs Cowpea-27°C	CALMAC_LOCUS17194	177.911	153.068	95.2672	90.745	40.1171	40.2425	16.2807	8.84071	2.28636	2.14419e-05	0.00085258	Q80TI0.2 RecName: Full=GRAM domain-containing protein 1B PF02893:GRAM domain	GRAM	212	220	89	97	39	37	14	7	1.94152	2.00382	1.00461	1.24178	0.399268	0.405301	0.16723	0.0983347
Cowpea-35°C vs Cowpea-27°C	CALMAC_LOCUS17912	0	0.695765	0	162.78	18.5156	1.08763	0	13.8925	2.28627	NA	1		-	0	1	0	174	18	1	0	11	0	0.0529071	0	12.939	1.07041	0.063629	0	0.897594
Cowpea-35°C vs Cowpea-27°C	CALMAC_LOCUS18009	3.35681	0	0	112.262	23.6588	0	0	0	2.28609	NA	1		-	4	0	0	120	23	0	0	0	0.0809705	0	0	3.39558	0.520462	0	0	0
Cowpea-35°C vs Cowpea-27°C	CALMAC_LOCUS14999	13.4272	17.3941	8.56335	10.2907	2.05729	1.08763	3.48871	3.78888	2.28561	0.00290224	0.0318453		-	16	25	8	11	2	1	3	3	0.622319	0.96708	0.383517	0.598069	0.0869595	0.0465225	0.152193	0.178985
Cowpea-35°C vs Cowpea-27°C	CALMAC_LOCUS20166	0	3.47882	3.21125	0	0	1.08763	0	0	2.28555	0.426273	1	PF12796:Ankyrin repeats (3 copies)	-	0	5	3	0	0	1	0	0	0	0.78004	0.580016	0	0	0.187624	0	0
Cowpea-35°C vs Cowpea-27°C	CALMAC_LOCUS17984	0	15.3068	0	229.201	23.6588	0	0	26.5221	2.28474	0.46581	0.727972		-	0	22	0	245	23	0	0	21	0	2.62094	0	41.0238	3.07982	0	0	3.85857
Cowpea-35°C vs Cowpea-27°C	CALMAC_LOCUS10134	0.839203	0	0	135.65	1.02864	0	8.14033	18.9444	2.28322	NA	1	PF13873:Myb/SANT-like DNA-binding domain	-	1	0	0	145	1	0	7	15	0.118296	0	0	23.9776	0.132241	0	1.08006	2.72186
Cowpea-35°C vs Cowpea-27°C	CALMAC_LOCUS18323	10.0704	2.08729	0	193.652	24.6875	0	1.1629	16.4185	2.28264	NA	1	PF04843:Herpesvirus tegument protein, N-terminal conserved region	-	12	3	0	207	24	0	1	13	0.25739	0.0639973	0	6.20651	0.575461	0	0.0279763	0.427718
Cowpea-35°C vs Cowpea-27°C	CALMAC_LOCUS11287	12.588	11.1322	5.35209	4.67758	0	0	5.81452	1.26296	2.28257	0.0621934	0.238119	Q9QZH0.1 RecName: Full=Frizzled-4; Short=Fz-4; Short=rFz4; AltName: CD_antigen=CD344; Flags: Precursor PF01534:Frizzled/Smoothened family membrane region|PF01392:Fz domain	Fz	15	16	5	5	0	0	5	1	1.68817	1.79092	0.693581	0.786614	0	0	0.733964	0.172635
Cowpea-35°C vs Cowpea-27°C	CALMAC_LOCUS8143	513.592	663.76	612.279	748.412	149.153	73.9591	134.897	164.185	2.28216	1.7108e-13	1.28823e-10		-	612	954	572	800	145	68	116	130	130.387	202.145	150.204	238.254	34.5339	17.3286	32.2345	42.4845
Cowpea-35°C vs Cowpea-27°C	CALMAC_LOCUS20648	20.9801	20.8729	10.7042	6.54861	5.14322	2.17527	3.48871	1.26296	2.28126	0.00427921	0.0420521	P17210.2 RecName: Full=Kinesin heavy chain PF00225:Kinesin motor domain	Kinesin	25	30	10	7	5	2	3	1	6.6703	7.96079	3.28857	2.61077	1.49131	0.638272	1.04401	0.409268
Cowpea-35°C vs Cowpea-27°C	CALMAC_LOCUS19976	10.0704	9.04494	11.7746	7.48412	2.05729	2.17527	2.32581	1.26296	2.28089	0.00491963	0.0464512	PF01534:Frizzled/Smoothened family membrane region	-	12	13	11	8	2	2	2	1	1.99565	2.15019	2.25474	1.85977	0.371815	0.397835	0.433823	0.255097
Cowpea-35°C vs Cowpea-27°C	CALMAC_LOCUS19960	0.839203	0	2.14084	676.377	47.3176	10.8763	19.7694	61.885	2.28038	NA	1	O02640.1 RecName: Full=Probable malate dehydrogenase, mitochondrial; Flags: Precursor PF00056:lactate/malate dehydrogenase, NAD binding domain	-	1	0	2	723	46	10	17	49	0.0783592	0	0.193162	79.1944	4.02941	0.937261	1.73747	5.88965
Cowpea-35°C vs Cowpea-27°C	CALMAC_LOCUS1237	0	0	0	308.72	37.0312	0	0	26.5221	2.28003	NA	1		-	0	0	0	330	36	0	0	21	0	0	0	57.9303	5.05385	0	0	4.04528
Cowpea-35°C vs Cowpea-27°C	CALMAC_LOCUS4118	8.39203	0	1.07042	1.87103	0	0	2.32581	0	2.27985	0.314705	1	PF02944:BESS motif|PF10545:Alcohol dehydrogenase transcription factor Myb/SANT-like	BESS	10	0	1	2	0	0	2	0	0.661875	0	0.0815788	0.185043	0	0	0.172657	0
Cowpea-35°C vs Cowpea-27°C	CALMAC_LOCUS6734	4.19601	4.87035	8.56335	405.078	50.4035	0	0	36.6258	2.27979	NA	1		-	5	7	8	433	49	0	0	29	0.285109	0.396979	0.562253	34.5139	3.12342	0	0	2.53654
Cowpea-35°C vs Cowpea-27°C	CALMAC_LOCUS163	0.839203	18.0899	0	2.80655	1.02864	0	3.48871	0	2.27919	0.227016	0.507889	PF00589:Phage integrase family	Phage_integrase	1	26	0	3	1	0	3	0	0.0287694	0.743934	0	0.120648	0.0321607	0	0.112572	0
Cowpea-35°C vs Cowpea-27°C	CALMAC_LOCUS15095	5.03522	0.695765	4.28167	0.935515	1.02864	1.08763	0	0	2.27904	0.174649	1		-	6	1	4	1	1	1	0	0	1.86865	0.309747	1.53546	0.435355	0.348154	0.372519	0	0
Cowpea-35°C vs Cowpea-27°C	CALMAC_LOCUS9309	1.67841	3.47882	1.07042	21.5168	2.05729	0	1.1629	2.52592	2.27894	0.101601	0.318192	PF07738:Sad1 / UNC-like C-terminal	-	2	5	1	23	2	0	1	2	0.189484	0.471131	0.116773	3.04604	0.211819	0	0.123572	0.290653
Cowpea-35°C vs Cowpea-27°C	CALMAC_LOCUS12649	0	0	1.07042	947.677	17.4869	0	0	178.077	2.2786	NA	1		-	0	0	1	1013	17	0	0	141	0	0	0.20069	230.568	3.09433	0	0	35.2165
Cowpea-35°C vs Cowpea-27°C	CALMAC_LOCUS9078	180.429	175.333	190.534	121.617	40.1171	59.8199	23.2581	13.8925	2.2781	1.00797e-06	8.0424e-05		-	215	252	178	130	39	55	20	11	0.962724	1.12226	0.982392	0.813716	0.195219	0.294575	0.116808	0.0755543
Cowpea-35°C vs Cowpea-27°C	CALMAC_LOCUS17781	5.03522	0	4.28167	22.4524	1.02864	5.43817	0	0	2.2775	0.193806	0.46495	P83297.2 RecName: Full=Gustatory receptor for sugar taste 64f PF06151:Trehalose receptor	-	6	0	4	24	1	5	0	0	0.827503	0	0.679955	4.62696	0.154174	0.82482	0	0
Cowpea-35°C vs Cowpea-27°C	CALMAC_LOCUS9885	32.7289	16.6984	10.7042	9.35515	5.14322	5.43817	2.32581	1.26296	2.27717	0.00390474	0.0394667	PF14291:Domain of unknown function (DUF4371)|PF13613:Helix-turn-helix of DDE superfamily endonuclease|PF13359:DDE superfamily endonuclease|PF05699:hAT family C-terminal dimerisation region	hATC	39	24	10	10	5	5	2	1	0.700402	0.428671	0.221352	0.251043	0.10038	0.107405	0.0468481	0.0275477
Cowpea-35°C vs Cowpea-27°C	CALMAC_LOCUS12718	1.67841	1.39153	0	0.935515	0	0	0	0	2.277	0.471172	1	PF16063:Domain of unknown function (DUF4805)	-	2	2	0	1	0	0	0	0	0.136489	0.135746	0	0.0953965	0	0	0	0
Cowpea-35°C vs Cowpea-27°C	CALMAC_LOCUS18533	1.67841	0.695765	4.28167	4.67758	0	0	1.1629	1.26296	2.27619	0.160787	1		-	2	1	4	5	0	0	1	1	0.271894	0.135207	0.670241	0.950179	0	0	0.177316	0.208532
Cowpea-35°C vs Cowpea-27°C	CALMAC_LOCUS47	182.946	97.4071	140.225	77.6478	45.2603	22.8403	11.629	22.7333	2.27559	5.35379e-06	0.000319319	B3LWS4.1 RecName: Full=Protein kibra PF00168:C2 domain|PF00397:WW domain	WW	218	140	131	83	44	21	10	18	3.90851	2.49639	2.89486	2.08017	0.881864	0.450344	0.233848	0.495029
Cowpea-35°C vs Cowpea-27°C	CALMAC_LOCUS4400	20.1409	32.0052	24.6196	10.2907	5.14322	4.35054	3.48871	5.05183	2.27545	0.000399748	0.00784392	P28166.2 RecName: Full=Zinc finger protein 1; AltName: Full=Zinc finger homeodomain protein 1 -	-	24	46	23	11	5	4	3	4	1.40885	2.68561	1.66412	0.902638	0.32811	0.280857	0.229697	0.360179
Cowpea-35°C vs Cowpea-27°C	CALMAC_LOCUS4660	5.87442	4.17459	1.07042	0	0	0	1.1629	1.26296	2.27468	0.22874	1		-	7	6	1	0	0	0	1	1	1.20387	1.02627	0.211974	0	0	0	0.224316	0.263806
Cowpea-35°C vs Cowpea-27°C	CALMAC_LOCUS4241	0.839203	2.08729	0	8.41964	0	0	0	2.52592	2.27413	0.309718	1		-	1	3	0	9	0	0	0	2	0.112397	0.335356	0	1.41405	0	0	0	0.344817
Cowpea-35°C vs Cowpea-27°C	CALMAC_LOCUS4916	4.19601	5.56612	3.21125	2.80655	2.05729	1.08763	0	0	2.27212	0.0867905	0.290136	PF12017:Transposase protein	-	5	8	3	3	2	1	0	0	0.22937	0.364994	0.169624	0.192377	0.102563	0.0548702	0	0
Cowpea-35°C vs Cowpea-27°C	CALMAC_LOCUS8894	0.839203	2.08729	1.07042	0	0	0	0	0	2.27163	0.479173	1		-	1	3	1	0	0	0	0	0	0.285489	0.851804	0.351877	0	0	0	0	0
Cowpea-35°C vs Cowpea-27°C	CALMAC_LOCUS18544	0.839203	2.08729	1.07042	0	0	0	0	0	2.27163	0.479173	1	Q9WVM6.1 RecName: Full=Tolloid-like protein 2; Flags: Precursor PF00431:CUB domain|PF00008:EGF-like domain|PF12947:EGF domain	CUB	1	3	1	0	0	0	0	0	0.0453637	0.13535	0.0559126	0	0	0	0	0
Cowpea-35°C vs Cowpea-27°C	CALMAC_LOCUS8793	33.5681	18.0899	35.3238	16.8393	4.11458	7.61344	4.65162	5.05183	2.2703	0.000129572	0.00349381	Q86B79.1 RecName: Full=RING finger protein unkempt PF00078:Reverse transcriptase (RNA-dependent DNA polymerase)|PF13920:Zinc finger, C3HC4 type (RING finger)|PF00642:Zinc finger C-x8-C-x5-C-x3-H type (and similar)	RVT_1	40	26	33	18	4	7	4	4	1.05476	0.681863	1.07253	0.663487	0.117909	0.220781	0.137573	0.161792
Cowpea-35°C vs Cowpea-27°C	CALMAC_LOCUS9482	0.839203	0.695765	4.28167	0.935515	0	0	0	1.26296	2.26955	0.253807	1		-	1	1	4	1	0	0	0	1	0.343962	0.34209	1.69579	0.480814	0	0	0	0.527611
Cowpea-35°C vs Cowpea-27°C	CALMAC_LOCUS17567	26.0153	27.8306	23.5492	26.1944	3.08593	6.5258	6.97742	5.05183	2.2689	1.28228e-05	0.00059419	O96433.2 RecName: Full=Cyclin-T PF00134:Cyclin, N-terminal domain	-	31	40	22	28	3	6	6	4	1.41376	1.81428	1.23663	1.785	0.152943	0.327293	0.356899	0.279819
Cowpea-35°C vs Cowpea-27°C	CALMAC_LOCUS874	10.0704	2.78306	3.21125	0.935515	0	0	1.1629	2.52592	2.26605	0.132542	0.371279		-	12	4	3	1	0	0	1	2	0.627065	0.207884	0.193221	0.0730461	0	0	0.068157	0.160311
Cowpea-35°C vs Cowpea-27°C	CALMAC_LOCUS19944	9.23123	11.828	11.7746	9.35515	5.14322	2.17527	1.1629	0	2.26552	0.0102203	0.0760084	Q6GNY1.1 RecName: Full=E3 ubiquitin-protein ligase mib1; AltName: Full=Mind bomb homolog 1 PF13857:Ankyrin repeats (many copies)	-	11	17	11	10	5	2	1	0	1.43396	2.20406	1.76742	1.82226	0.728633	0.31185	0.170029	0
Cowpea-35°C vs Cowpea-27°C	CALMAC_LOCUS7478	213.997	50.0951	254.76	87.9384	51.4322	26.1032	25.5839	22.7333	2.26463	0.000131093	0.00352547	PF00096:Zinc finger, C2H2 type	zf-C2H2	255	72	238	94	50	24	22	18	8.38061	2.35341	9.64082	4.31847	1.83696	0.943447	0.943057	0.907426
Cowpea-35°C vs Cowpea-27°C	CALMAC_LOCUS2642	0.839203	3.47882	2.14084	825.124	86.4061	1.08763	3.48871	82.0923	2.26441	0.264231	0.550676	Q9VNM1.3 RecName: Full=Neuropeptide F receptor; Short=DmNPFR1 PF00001:7 transmembrane receptor (rhodopsin family)	7tm_1	1	5	2	882	84	1	3	65	0.0557958	0.277461	0.137541	68.7917	5.23932	0.0667379	0.218324	5.56312
Cowpea-35°C vs Cowpea-27°C	CALMAC_LOCUS5422	0.839203	0	3.21125	0	0	0	0	0	2.26344	0.511859	1		-	1	0	3	0	0	0	0	0	0.108003	0	0.399355	0	0	0	0	0
Cowpea-35°C vs Cowpea-27°C	CALMAC_LOCUS10346	0.839203	0	3.21125	0	0	0	0	0	2.26344	0.511859	1	PF02949:7tm Odorant receptor	-	1	0	3	0	0	0	0	0	0.108689	0	0.401889	0	0	0	0	0
Cowpea-35°C vs Cowpea-27°C	CALMAC_LOCUS11282	0.839203	0	3.21125	0	0	0	0	0	2.26344	0.511859	1		-	1	0	3	0	0	0	0	0	0.183006	0	0.676686	0	0	0	0	0
Cowpea-35°C vs Cowpea-27°C	CALMAC_LOCUS15145	6.71362	4.87035	2.14084	1.87103	2.05729	1.08763	0	0	2.26269	0.106836	0.327188		-	8	7	2	2	2	1	0	0	2.08894	1.81787	0.643677	0.730016	0.583795	0.312325	0	0
Cowpea-35°C vs Cowpea-27°C	CALMAC_LOCUS16179	0	0	0	14.9682	3.08593	0	0	0	2.25897	0.501316	0.749382	Q66HC9.1 RecName: Full=Dynein intermediate chain 2, axonemal; AltName: Full=Axonemal dynein intermediate chain 2 -	-	0	0	0	16	3	0	0	0	0	0	0	2.93348	0.439858	0	0	0
Cowpea-35°C vs Cowpea-27°C	CALMAC_LOCUS10332	0	2.08729	0	1.87103	0	0	0	0	2.25855	0.512799	1		-	0	3	0	2	0	0	0	0	0	0.0326403	0	0.0305844	0	0	0	0
Cowpea-35°C vs Cowpea-27°C	CALMAC_LOCUS10495	0	2.08729	0	1.87103	0	0	0	0	2.25855	0.512799	1	PF13359:DDE superfamily endonuclease|PF10545:Alcohol dehydrogenase transcription factor Myb/SANT-like	-	0	3	0	2	0	0	0	0	0	0.113979	0	0.1068	0	0	0	0
Cowpea-35°C vs Cowpea-27°C	CALMAC_LOCUS11401	0	2.08729	0	1.87103	0	0	0	0	2.25855	0.512799	1	PF06151:Trehalose receptor	-	0	3	0	2	0	0	0	0	0	0.502046	0	0.470423	0	0	0	0
Cowpea-35°C vs Cowpea-27°C	CALMAC_LOCUS8286	10.0704	9.04494	3.21125	4.67758	1.02864	1.08763	1.1629	2.52592	2.25807	0.02646	0.140436		-	12	13	3	5	1	1	1	2	0.291728	0.314319	0.0898918	0.169916	0.0271764	0.0290782	0.0317086	0.0745814
Cowpea-35°C vs Cowpea-27°C	CALMAC_LOCUS14464	3.35681	2.08729	1.07042	0	0	1.08763	0	0	2.25706	0.319955	1		-	4	3	1	0	0	1	0	0	1.31259	0.979085	0.404456	0	0	0.3925	0	0
Cowpea-35°C vs Cowpea-27°C	CALMAC_LOCUS7289	0	0	0	31.8075	4.11458	0	0	2.52592	2.25642	NA	1	PF12937:F-box-like	-	0	0	0	34	4	0	0	2	0	0	0	7.32117	0.688794	0	0	0.472572
Cowpea-35°C vs Cowpea-27°C	CALMAC_LOCUS7060	1.67841	0	2.14084	2.80655	0	0	1.1629	0	2.25529	0.316755	1	P91943.1 RecName: Full=Protein pangolin, isoforms A/H/I/S; AltName: Full=dTCF -	-	2	0	2	3	0	0	1	0	0.312009	0	0.384565	0.654222	0	0	0.203478	0
Cowpea-35°C vs Cowpea-27°C	CALMAC_LOCUS3131	0	0	0	87.9384	2.05729	0	0	16.4185	2.25486	NA	1		-	0	0	0	94	2	0	0	13	0	0	0	27.9948	0.47633	0	0	4.24845
Cowpea-35°C vs Cowpea-27°C	CALMAC_LOCUS20597	2.51761	2.08729	0	1.87103	0	1.08763	0	0	2.25157	0.305676	1	PF13873:Myb/SANT-like DNA-binding domain	-	3	3	0	2	0	1	0	0	0.350532	0.348624	0	0.326665	0	0.139758	0	0
Cowpea-35°C vs Cowpea-27°C	CALMAC_LOCUS15363	12.588	6.26188	4.28167	41.1627	3.08593	4.35054	3.48871	2.52592	2.25086	0.0159939	0.101901	Q99758.2 RecName: Full=ATP-binding cassette sub-family A member 3; AltName: Full=ABC-C transporter; AltName: Full=ATP-binding cassette transporter 3; Short=ATP-binding cassette 3 PF00005:ABC transporter	ABC_tran	15	9	4	44	3	4	3	2	1.02366	0.610856	0.336456	4.19745	0.228866	0.32651	0.267034	0.209363
Cowpea-35°C vs Cowpea-27°C	CALMAC_LOCUS4838	22.6585	28.5264	27.8309	14.9682	2.05729	0	11.629	6.31479	2.24999	0.00774409	0.0631575		-	27	41	26	16	2	0	10	5	1.18709	1.79281	1.40895	0.983348	0.0982981	0	0.573457	0.337205
Cowpea-35°C vs Cowpea-27°C	CALMAC_LOCUS14449	0	0	0	6.54861	1.02864	0	0	0	2.24908	0.511367	1		-	0	0	0	7	1	0	0	0	0	0	0	1.81791	0.207684	0	0	0
Cowpea-35°C vs Cowpea-27°C	CALMAC_LOCUS6384	65.4578	27.1348	35.3238	20.5813	12.3437	5.43817	6.97742	6.31479	2.24848	0.00016876	0.00425078	Q8WYQ5.1 RecName: Full=Microprocessor complex subunit DGCR8; AltName: Full=DiGeorge syndrome critical region 8 PF05699:hAT family C-terminal dimerisation region|PF00035:Double-stranded RNA binding motif	hATC	78	39	33	22	12	5	6	5	0.65456	0.325498	0.341326	0.258073	0.112572	0.0501874	0.0656727	0.0643617
Cowpea-35°C vs Cowpea-27°C	CALMAC_LOCUS6762	4.19601	0.695765	5.35209	190.845	19.5442	6.5258	2.32581	13.8925	2.24766	NA	1	Q9YHY9.1 RecName: Full=Ornithine carbamoyltransferase, mitochondrial; AltName: Full=Ornithine transcarbamylase; Short=OTCase; Flags: Precursor PF00185:Aspartate/ornithine carbamoyltransferase, Asp/Orn binding domain|PF02729:Aspartate/ornithine carbamoyltransferase, carbamoyl-P binding domain	-	5	1	5	204	19	6	2	11	0.461956	0.0918883	0.569379	26.3467	1.96236	0.663059	0.241013	1.55893
Cowpea-35°C vs Cowpea-27°C	CALMAC_LOCUS19111	5.03522	16.6984	16.0563	1628.73	293.163	3.2629	10.4661	44.2036	2.24646	NA	1	PF14846:Domain of unknown function (DUF4485)	-	6	24	15	1741	285	3	9	35	0.111737	0.444516	0.344302	45.3223	5.93315	0.0668249	0.218609	0.999811
Cowpea-35°C vs Cowpea-27°C	CALMAC_LOCUS14523	33.5681	54.9654	29.9717	21.5168	8.22915	2.17527	9.30323	10.1037	2.24613	0.000169354	0.00425078	Q92734.2 RecName: Full=Protein TFG; AltName: Full=TRK-fused gene protein PF00564:PB1 domain	-	40	79	28	23	8	2	8	8	3.8842	7.62954	3.3512	3.12202	0.868411	0.232296	1.01324	1.19161
Cowpea-35°C vs Cowpea-27°C	CALMAC_LOCUS17692	6.71362	2.78306	6.42251	10.2907	0	5.43817	0	0	2.24466	0.125986	0.360971	PF14529:Endonuclease-reverse transcriptase|PF00078:Reverse transcriptase (RNA-dependent DNA polymerase)	RVT_1	8	4	6	11	0	5	0	0	0.314011	0.156151	0.290274	0.603551	0	0.234745	0	0
Cowpea-35°C vs Cowpea-27°C	CALMAC_LOCUS14781	2.51761	1.39153	0	0	0	0	0	0	2.24332	0.515731	1	Q63372.3 RecName: Full=Neurexin-1; AltName: Full=Neurexin I-alpha; AltName: Full=Neurexin-1-alpha; Flags: Precursor PF02210:Laminin G domain	Laminin_G_2	3	2	0	0	0	0	0	0	0.416434	0.276112	0	0	0	0	0	0
Cowpea-35°C vs Cowpea-27°C	CALMAC_LOCUS20720	2.51761	1.39153	0	0	0	0	0	0	2.24332	0.515731	1	Q9NHE5.3 RecName: Full=Calcium-dependent secretion activator; AltName: Full=Calcium-activated protein for secretion -	-	3	2	0	0	0	0	0	0	0.276577	0.183381	0	0	0	0	0	0
Cowpea-35°C vs Cowpea-27°C	CALMAC_LOCUS17449	13.4272	23.656	19.2675	13.0972	3.08593	3.2629	4.65162	3.78888	2.24196	0.000471622	0.00889547	P59281.2 RecName: Full=Rho GTPase-activating protein 39 PF00620:RhoGAP domain	RhoGAP	16	34	18	14	3	3	4	3	2.76837	5.85078	3.83865	3.38609	0.580257	0.620864	0.902702	0.796213
Cowpea-35°C vs Cowpea-27°C	CALMAC_LOCUS11054	1.67841	2.78306	5.35209	0.935515	0	2.17527	0	0	2.24102	0.207037	1	A2AF47.1 RecName: Full=Dedicator of cytokinesis protein 11; AltName: Full=Activated Cdc42-associated guanine nucleotide exchange factor; Short=ACG; AltName: Full=Zizimin-2 PF06920:Dock homology region 2	Ded_cyto	2	4	5	1	0	2	0	0	0.225386	0.448318	0.694493	0.15753	0	0.269586	0	0
Cowpea-35°C vs Cowpea-27°C	CALMAC_LOCUS14359	4.19601	2.78306	1.07042	2.80655	0	0	0	2.52592	2.2403	0.194445	1	Q27589.2 RecName: Full=Cytochrome P450 4d2; AltName: Full=CYPIVD2 PF00067:Cytochrome P450	p450	5	4	1	3	0	0	0	2	0.176591	0.140504	0.0435311	0.14811	0	0	0	0.108351
Cowpea-35°C vs Cowpea-27°C	CALMAC_LOCUS18830	53.709	52.1824	47.0984	29.9365	19.5442	3.2629	9.30323	6.31479	2.24019	0.000125458	0.00341504	P23634.2 RecName: Full=Plasma membrane calcium-transporting ATPase 4; Short=PMCA4; AltName: Full=Matrix-remodeling-associated protein 1; AltName: Full=Plasma membrane calcium ATPase isoform 4; AltName: Full=Plasma membrane calcium pump isoform 4 PF00690:Cation transporter/ATPase, N-terminus|PF00122:E1-E2 ATPase	E1-E2_ATPase	64	75	44	32	19	3	8	5	4.28903	4.99885	3.63441	2.99775	1.4234	0.240476	0.699276	0.513987
Cowpea-35°C vs Cowpea-27°C	CALMAC_LOCUS6130	770.388	799.434	174.478	346.141	119.323	275.171	16.2807	31.574	2.23987	0.00682738	0.0579736	Q5XG92.2 RecName: Full=Carboxylesterase 4A; Flags: Precursor PF00135:Carboxylesterase family	COesterase	918	1149	163	370	116	253	14	25	22.606	28.1404	4.94732	12.7364	3.19325	7.45198	0.449664	0.94433
Cowpea-35°C vs Cowpea-27°C	CALMAC_LOCUS4713	14.2665	13.9153	12.845	11.2262	3.08593	6.5258	0	1.26296	2.23956	0.0079227	0.0639482	Q9VH14.1 RecName: Full=Tissue inhibitor of metalloproteases; Flags: Precursor PF00965:Tissue inhibitor of metalloproteinase|PF02750:Synapsin, ATP binding domain	-	17	20	12	12	3	6	0	1	0.281297	0.329136	0.244736	0.277564	0.0554921	0.118751	0	0.0253816
Cowpea-35°C vs Cowpea-27°C	CALMAC_LOCUS4940	0.839203	26.4391	53.5209	5.61309	3.08593	4.35054	5.81452	5.05183	2.23903	0.037107	0.17355		-	1	38	50	6	3	4	5	4	0.0755261	2.85437	4.65445	0.633453	0.253287	0.36135	0.492546	0.463404
Cowpea-35°C vs Cowpea-27°C	CALMAC_LOCUS4214	42.7994	85.5791	73.8589	35.5496	21.6015	15.2269	9.30323	3.78888	2.23875	0.000138319	0.00369423	Q16HH9.1 RecName: Full=Mediator of RNA polymerase II transcription subunit 23; AltName: Full=Mediator complex subunit 23 PF11573:Mediator complex subunit 23	-	51	123	69	38	21	14	8	3	3.37035	8.08425	5.62025	3.51038	1.55138	1.10663	0.689564	0.304109
Cowpea-35°C vs Cowpea-27°C	CALMAC_LOCUS11872	0	2.08729	0	8.41964	1.02864	1.08763	0	0	2.23769	0.332971	1	PF00060:Ligand-gated ion channel	Lig_chan	0	3	0	9	1	1	0	0	0	0.151477	0	0.63871	0.056753	0.0607247	0	0
Cowpea-35°C vs Cowpea-27°C	CALMAC_LOCUS3455	136.79	13.9153	2.14084	3.74206	15.4297	4.35054	5.81452	7.57775	2.23767	NA	1	Q29RM3.1 RecName: Full=Receptor expression-enhancing protein 5 PF03134:TB2/DP1, HVA22 family	TB2_DP1_HVA22	163	20	2	4	15	4	5	6	20.7435	2.53136	0.313709	0.711576	2.13393	0.608871	0.829936	1.17125
Cowpea-35°C vs Cowpea-27°C	CALMAC_LOCUS18184	35.2465	76.5341	29.9717	20.5813	6.17186	19.5774	2.32581	6.31479	2.23732	0.00238187	0.0278307	P40650.2 RecName: Full=Transcription factor Sox-11-B; AltName: Full=Transcription factor Sox-13; Short=xSox-13; AltName: Full=XLS13B PF00505:HMG (high mobility group) box	HMG_box	42	110	28	22	6	18	2	5	6.82573	17.7796	5.60866	4.99791	1.09005	3.49899	0.423944	1.24644
Cowpea-35°C vs Cowpea-27°C	CALMAC_LOCUS18480	2.51761	0	2.14084	1.87103	0	0	1.1629	0	2.2366	0.320669	1	Q90932.1 RecName: Full=Nuclear factor 1 X-type; Short=NF1-X; Short=Nuclear factor 1/X; AltName: Full=CCAAT-box-binding transcription factor; Short=CTF; AltName: Full=Nuclear factor I/X; Short=NF-I/X; Short=NFI-X; AltName: Full=TGGCA-binding protein PF03165:MH1 domain|PF10524:Nuclear factor I protein pre-N-terminus	MH1	3	0	2	2	0	0	1	0	0.267646	0	0.219923	0.249422	0	0	0.116364	0
Cowpea-35°C vs Cowpea-27°C	CALMAC_LOCUS16902	44.4778	54.2697	54.5913	37.4206	9.25779	11.964	12.7919	6.31479	2.2363	1.29273e-07	1.44211e-05	Q70CQ2.2 RecName: Full=Ubiquitin carboxyl-terminal hydrolase 34; AltName: Full=Deubiquitinating enzyme 34; AltName: Full=Ubiquitin thioesterase 34; AltName: Full=Ubiquitin-specific-processing protease 34 -	-	53	78	51	40	9	11	11	5	1.2881	1.88538	1.52773	1.35894	0.244518	0.31977	0.348695	0.186401
Cowpea-35°C vs Cowpea-27°C	CALMAC_LOCUS17298	1164.81	1922.4	2890.13	2456.66	573.983	294.749	393.061	529.18	2.23536	1.83435e-09	4.60421e-07	P82147.1 RecName: Full=Protein lethal(2)essential for life; AltName: Full=Protein Efl21 PF00011:Hsp20/alpha crystallin family	-	1388	2763	2700	2626	558	271	338	419	222.617	440.737	533.745	588.748	100.045	51.9887	70.7074	103.083
Cowpea-35°C vs Cowpea-27°C	CALMAC_LOCUS11228	302.952	242.126	298.647	144.069	69.9478	57.6446	48.842	32.8369	2.23444	2.69315e-09	6.00872e-07	Q7KTX8.1 RecName: Full=Mediator of RNA polymerase II transcription subunit 13; AltName: Full=Mediator complex subunit 13; AltName: Full=Mediator complex subunit Skuld; AltName: Full=Protein blind spot; AltName: Full=Protein poils aux pattes; AltName: Full=dTRAP240 PF11597:Mediator complex subunit 13 N-terminal|PF06333:Mediator complex subunit 13 C-terminal	-	361	348	279	154	68	53	42	26	3.06062	2.93435	2.91547	1.82511	0.644474	0.537464	0.464442	0.338126
Cowpea-35°C vs Cowpea-27°C	CALMAC_LOCUS12375	10.0704	7.65341	7.49293	4.67758	6.17186	0	0	0	2.23331	0.111859	0.335243		-	12	11	7	5	6	0	0	0	0.898391	0.819042	0.645927	0.523263	0.502145	0	0	0
Cowpea-35°C vs Cowpea-27°C	CALMAC_LOCUS2205	0	0	0	10.2907	2.05729	0	0	0	2.23281	0.512279	1	Q8NBN7.2 RecName: Full=Retinol dehydrogenase 13; AltName: Full=Short chain dehydrogenase/reductase family 7C member 3 PF00106:short chain dehydrogenase	adh_short	0	0	0	11	2	0	0	0	0	0	0	1.42991	0.20791	0	0	0
Cowpea-35°C vs Cowpea-27°C	CALMAC_LOCUS17267	15.9449	41.7459	20.3379	4.67758	5.14322	7.61344	3.48871	1.26296	2.23177	0.00947624	0.0723051	P17336.2 RecName: Full=Catalase PF00199:Catalase	Catalase	19	60	19	5	5	7	3	1	2.47684	7.77903	3.05281	0.911131	0.728633	1.09147	0.510088	0.199962
Cowpea-35°C vs Cowpea-27°C	CALMAC_LOCUS14338	7.55283	11.1322	10.7042	7.48412	1.02864	3.2629	3.48871	0	2.23165	0.0133518	0.0908826	Q0KK59.1 RecName: Full=Protein unc-79 homolog PF14776:Cation-channel complex subunit UNC-79	-	9	16	10	8	1	3	3	0	0.232595	0.411251	0.318536	0.28901	0.0288903	0.0927362	0.101125	0
Cowpea-35°C vs Cowpea-27°C	CALMAC_LOCUS11145	36.0857	323.531	163.774	101.036	23.6588	11.964	36.05	61.885	2.22958	0.00188722	0.0234591	Q2QLA1.1 RecName: Full=Testin PF00412:LIM domain|PF06297:PET Domain	LIM	43	465	153	108	23	11	31	49	0.748081	8.04568	3.28075	2.62646	0.447303	0.228899	0.703431	1.30761
Cowpea-35°C vs Cowpea-27°C	CALMAC_LOCUS19151	15.1057	4.87035	0	0.935515	2.05729	0	1.1629	1.26296	2.2285	0.166787	0.426092	PF06585:Haemolymph juvenile hormone binding protein (JHBP)	-	18	7	0	1	2	0	1	1	2.01521	0.779429	0	0.1565	0.250307	0	0.146025	0.171732
Cowpea-35°C vs Cowpea-27°C	CALMAC_LOCUS9632	202.248	475.207	330.759	326.495	39.0885	51.1188	140.711	54.3072	2.22791	5.41625e-06	0.000319877	P58598.1 RecName: Full=Polygalacturonase; Short=PGA; AltName: Full=Pectinase; Flags: Precursor PF00295:Glycosyl hydrolases family 28|PF00078:Reverse transcriptase (RNA-dependent DNA polymerase)	RVT_1	241	683	309	349	38	47	121	43	2.75652	7.76953	4.35616	5.58002	0.485872	0.643002	1.80513	0.754425
Cowpea-35°C vs Cowpea-27°C	CALMAC_LOCUS19517	0.839203	0	0	5.61309	1.02864	0	0	0	2.22762	0.458826	1	PF02949:7tm Odorant receptor	-	1	0	0	6	1	0	0	0	0.10196	0	0	0.855161	0.113979	0	0	0
Cowpea-35°C vs Cowpea-27°C	CALMAC_LOCUS12687	72.1715	26.4391	34.2534	4.67758	9.25779	5.43817	4.65162	10.1037	2.22587	0.00599814	0.0536644	Q17AN2.1 RecName: Full=Lateral signaling target protein 2 homolog PF01363:FYVE zinc finger	FYVE	86	38	32	5	9	5	4	8	2.77215	1.21824	1.27136	0.225297	0.324306	0.192779	0.168174	0.395559
Cowpea-35°C vs Cowpea-27°C	CALMAC_LOCUS4684	0	0	0	847.577	123.437	1.08763	1.1629	55.5702	2.22509	NA	1	PF12018:Domain of unknown function (DUF3508)	-	0	0	0	906	120	1	1	44	0	0	0	45.5177	4.82127	0.0429889	0.0468776	2.42573
Cowpea-35°C vs Cowpea-27°C	CALMAC_LOCUS9652	66.297	27.8306	33.183	24.3234	14.401	15.2269	0	2.52592	2.22499	0.0132023	0.0903659	B4MB78.1 RecName: Full=Forkhead box protein O PF16676:Transactivation domain of FOXO protein family|PF00250:Forkhead domain	Fork_head	79	40	31	26	14	14	0	2	0.838112	0.422051	0.405358	0.38558	0.166034	0.177653	0	0.0325468
Cowpea-35°C vs Cowpea-27°C	CALMAC_LOCUS3210	0.839203	3.47882	1.07042	0.935515	0	0	1.1629	0	2.22495	0.257035	1		-	1	5	1	1	0	0	1	0	0.352455	1.75268	0.434415	0.492686	0	0	0.459709	0
Cowpea-35°C vs Cowpea-27°C	CALMAC_LOCUS969	15.9449	19.4814	16.0563	21.5168	1.02864	10.8763	2.32581	1.26296	2.22492	0.00640565	0.0557223	O94844.2 RecName: Full=Rho-related BTB domain-containing protein 1 PF00071:Ras family|PF00651:BTB/POZ domain	Ras	19	28	15	23	1	10	2	1	0.26447	0.387624	0.257345	0.447525	0.0155603	0.166492	0.0363105	0.0213514
Cowpea-35°C vs Cowpea-27°C	CALMAC_LOCUS12573	0.839203	1.39153	0	121.617	22.6302	0	0	3.78888	2.22455	NA	1	Q5M8G4.1 RecName: Full=Leucine-rich repeat-containing protein 40 PF13855:Leucine rich repeat	-	1	2	0	130	22	0	0	3	0.110655	0.220104	0	20.1084	2.72136	0	0	0.509206
Cowpea-35°C vs Cowpea-27°C	CALMAC_LOCUS4811	15.1057	25.7433	21.4084	11.2262	4.11458	3.2629	5.81452	2.52592	2.22441	0.000713197	0.0116589	PF00075:RNase H	RnaseH	18	37	20	12	4	3	5	2	0.397945	0.813546	0.544982	0.37085	0.0988563	0.0793309	0.144178	0.067824
Cowpea-35°C vs Cowpea-27°C	CALMAC_LOCUS14509	5.03522	0.695765	1.07042	3.74206	0	2.17527	0	0	2.2219	0.230034	1		-	6	1	1	4	0	2	0	0	1.02366	0.169682	0.210285	0.953965	0	0.408138	0	0
Cowpea-35°C vs Cowpea-27°C	CALMAC_LOCUS15608	23.4977	6.26188	2.14084	4.67758	1.02864	2.17527	4.65162	0	2.22098	0.062653	0.239026	A3KMR8.1 RecName: Full=Transcription factor MafA; AltName: Full=Somite Maf1; Short=SMaf1 PF03131:bZIP Maf transcription factor	bZIP_Maf	28	9	2	5	1	2	4	0	1.26349	0.403911	0.111236	0.315391	0.0504438	0.107948	0.235425	0
Cowpea-35°C vs Cowpea-27°C	CALMAC_LOCUS2952	0.839203	0.695765	2.14084	2.80655	1.02864	0	0	0	2.22067	0.250644	1	Q8K2V6.1 RecName: Full=Importin-11; Short=Imp11; AltName: Full=Ran-binding protein 11; Short=RanBP11 PF03810:Importin-beta N-terminal domain	-	1	1	2	3	1	0	0	0	0.0250575	0.0249211	0.0617688	0.105081	0.0280112	0	0	0
Cowpea-35°C vs Cowpea-27°C	CALMAC_LOCUS12688	0.839203	0	0	10.2907	0	0	0	2.52592	2.21989	0.438821	1		-	1	0	0	11	0	0	0	2	0.349578	0	0	5.3753	0	0	0	1.07245
Cowpea-35°C vs Cowpea-27°C	CALMAC_LOCUS19029	4.19601	0.695765	9.63376	277.848	34.9739	0	0	27.7851	2.21946	0.215555	0.494292	Q9QUQ5.1 RecName: Full=Short transient receptor potential channel 4; Short=TrpC4; AltName: Full=Capacitative calcium entry channel Trp4; AltName: Full=Receptor-activated cation channel TRP4 PF08344:Transient receptor ion channel II|PF00520:Ion transport protein	Ion_trans	5	1	9	297	34	0	0	22	0.177249	0.0352568	0.393239	14.7176	1.34737	0	0	1.1963
Cowpea-35°C vs Cowpea-27°C	CALMAC_LOCUS7375	186.303	136.37	104.901	167.457	65.8332	16.3145	31.3984	13.8925	2.21727	3.57891e-05	0.00130663	Q8MKK4.1 RecName: Full=Facilitated trehalose transporter Tret1-2 homolog; Short=DmTret1-2 PF00083:Sugar (and other) transporter	Sugar_tr	222	196	98	179	64	15	27	11	21.8546	19.1901	11.891	24.6326	7.04312	1.76625	3.46684	1.66107
Cowpea-35°C vs Cowpea-27°C	CALMAC_LOCUS1038	0.839203	0	2.14084	0.935515	0	0	0	0	2.21684	0.497498	1		-	1	0	2	1	0	0	0	0	0.15715	0	0.387387	0.219674	0	0	0	0
Cowpea-35°C vs Cowpea-27°C	CALMAC_LOCUS3652	0.839203	0	2.14084	0.935515	0	0	0	0	2.21684	0.497498	1	PF13873:Myb/SANT-like DNA-binding domain	-	1	0	2	1	0	0	0	0	0.134664	0	0.331959	0.188243	0	0	0	0
Cowpea-35°C vs Cowpea-27°C	CALMAC_LOCUS8217	0.839203	0	2.14084	0.935515	0	0	0	0	2.21684	0.497498	1		-	1	0	2	1	0	0	0	0	0.205388	0	0.506297	0.287105	0	0	0	0
Cowpea-35°C vs Cowpea-27°C	CALMAC_LOCUS8452	0.839203	0	2.14084	0.935515	0	0	0	0	2.21684	0.497498	1	PF10545:Alcohol dehydrogenase transcription factor Myb/SANT-like	-	1	0	2	1	0	0	0	0	0.299464	0	0.738202	0.41861	0	0	0	0
Cowpea-35°C vs Cowpea-27°C	CALMAC_LOCUS19270	0.839203	0	2.14084	0.935515	0	0	0	0	2.21684	0.497498	1	O88327.1 RecName: Full=Alpha-catulin; AltName: Full=Alpha-catenin-related protein; Short=ACRP; AltName: Full=Catenin alpha-like protein 1 PF01044:Vinculin family	-	1	0	2	1	0	0	0	0	0.0886611	0	0.218557	0.123936	0	0	0	0
Cowpea-35°C vs Cowpea-27°C	CALMAC_LOCUS20038	0.839203	0	2.14084	0.935515	0	0	0	0	2.21684	0.497498	1		-	1	0	2	1	0	0	0	0	0.190326	0	0.469169	0.26605	0	0	0	0
Cowpea-35°C vs Cowpea-27°C	CALMAC_LOCUS15348	1.67841	4.17459	1.07042	3.74206	0	0	0	2.52592	2.21574	0.208035	1		-	2	6	1	4	0	0	0	2	0.0736745	0.21982	0.0454034	0.205974	0	0	0	0.113011
Cowpea-35°C vs Cowpea-27°C	CALMAC_LOCUS7991	5.03522	20.8729	5.35209	13.0972	8.22915	0	1.1629	0	2.2145	0.0834606	0.283454		-	6	30	5	14	8	0	1	0	0.151587	0.753809	0.155698	0.49443	0.225941	0	0.0329526	0
Cowpea-35°C vs Cowpea-27°C	CALMAC_LOCUS8554	6.71362	6.26188	2.14084	6.54861	0	1.08763	0	3.78888	2.21357	0.0844457	0.284907		-	8	9	2	7	0	1	0	3	1.76137	1.97076	0.54274	2.15439	0	0.263349	0	1.01318
Cowpea-35°C vs Cowpea-27°C	CALMAC_LOCUS12977	0	0.695765	3.21125	0	0	0	0	0	2.21353	0.521492	1	PF00589:Phage integrase family	Phage_integrase	0	1	3	0	0	0	0	0	0	0.0367632	0.136681	0	0	0	0	0
Cowpea-35°C vs Cowpea-27°C	CALMAC_LOCUS19469	0	0.695765	3.21125	0	0	0	0	0	2.21353	0.521492	1		-	0	1	3	0	0	0	0	0	0	0.260491	0.968467	0	0	0	0	0
Cowpea-35°C vs Cowpea-27°C	CALMAC_LOCUS19695	0	0.695765	3.21125	0	0	0	0	0	2.21353	0.521492	1	P08548.1 RecName: Full=LINE-1 reverse transcriptase homolog PF00078:Reverse transcriptase (RNA-dependent DNA polymerase)	RVT_1	0	1	3	0	0	0	0	0	0	0.11449	0.425657	0	0	0	0	0
Cowpea-35°C vs Cowpea-27°C	CALMAC_LOCUS3626	2.51761	0	1.07042	2.80655	0	0	0	1.26296	2.2114	0.335272	1	PF16064:Domain of unknown function (DUF4806)	-	3	0	1	3	0	0	0	1	0.311442	0	0.127955	0.435355	0	0	0	0.159243
Cowpea-35°C vs Cowpea-27°C	CALMAC_LOCUS18816	1.67841	0.695765	1.07042	851.319	120.351	0	0	64.4109	2.20953	NA	1		-	2	1	1	910	117	0	0	51	0.0682715	0.0339499	0.0420737	43.4227	4.46467	0	0	2.67044
Cowpea-35°C vs Cowpea-27°C	CALMAC_LOCUS4544	3.35681	4.17459	2.14084	0.935515	0	0	2.32581	0	2.2093	0.206459	1	P54315.1 RecName: Full=Inactive pancreatic lipase-related protein 1; Short=PL-RP1; Flags: Precursor PF00151:Lipase	Lipase	4	6	2	1	0	0	2	0	0.260126	0.388066	0.160308	0.0909055	0	0	0.169642	0
Cowpea-35°C vs Cowpea-27°C	CALMAC_LOCUS8954	9.23123	4.87035	0	0.935515	2.05729	0	1.1629	0	2.20866	0.223732	0.503835	Q99LW6.1 RecName: Full=YY1-associated factor 2 PF00641:Zn-finger in Ran binding protein and others	zf-RanBP	11	7	0	1	2	0	1	0	2.10763	1.33392	0	0.267836	0.428377	0	0.249909	0
Cowpea-35°C vs Cowpea-27°C	CALMAC_LOCUS20681	12.588	4.87035	7.49293	11.2262	4.11458	1.08763	0	2.52592	2.20839	0.0226699	0.127988	P25455.3 RecName: Full=1-phosphatidylinositol 4,5-bisphosphate phosphodiesterase classes I and II; AltName: Full=Phosphoinositide phospholipase C PF00388:Phosphatidylinositol-specific phospholipase C, X domain|PF08703:PLC-beta C terminal|PF00387:Phosphatidylinositol-specific phospholipase C, Y domain|PF09279:Phosphoinositide-specific phospholipase C, efhand-like	PI-PLC-X	15	7	7	12	4	1	0	2	0.301998	0.140165	0.173705	0.337722	0.0900257	0.0240815	0	0.0617655
Cowpea-35°C vs Cowpea-27°C	CALMAC_LOCUS17594	0	0	1.07042	136.585	13.3724	0	0	16.4185	2.20829	NA	1	Q9WVD5.1 RecName: Full=Mitochondrial ornithine transporter 1; AltName: Full=Solute carrier family 25 member 15 PF00153:Mitochondrial carrier protein	Mito_carr	0	0	1	146	13	0	0	13	0	0	0.130164	21.553	1.53471	0	0	2.10589
Cowpea-35°C vs Cowpea-27°C	CALMAC_LOCUS5929	46.9954	203.163	96.3376	167.457	23.6588	15.2269	51.1678	21.4703	2.2065	0.000163029	0.00415868	Q23023.1 RecName: Full=Serine/threonine-protein kinase unc-51; AltName: Full=Uncoordinated protein 51 PF00069:Protein kinase domain|PF12063:Domain of unknown function (DUF3543)	Pkinase	56	292	90	179	23	14	44	17	1.07106	5.55442	2.12163	4.7857	0.491754	0.320276	1.09764	0.498744
Cowpea-35°C vs Cowpea-27°C	CALMAC_LOCUS5696	0	0	1.07042	2.80655	0	0	0	0	2.2063	0.522895	1		-	0	0	1	3	0	0	0	0	0	0	0.149523	0.508736	0	0	0	0
Cowpea-35°C vs Cowpea-27°C	CALMAC_LOCUS6710	0	0	1.07042	2.80655	0	0	0	0	2.2063	0.522895	1	PF12762:ISXO2-like transposase domain	-	0	0	1	3	0	0	0	0	0	0	0.203789	0.693374	0	0	0	0
Cowpea-35°C vs Cowpea-27°C	CALMAC_LOCUS9611	0	0	1.07042	2.80655	0	0	0	0	2.2063	0.522895	1		-	0	0	1	3	0	0	0	0	0	0	0.108048	0.367623	0	0	0	0
Cowpea-35°C vs Cowpea-27°C	CALMAC_LOCUS11186	0	0	1.07042	2.80655	0	0	0	0	2.2063	0.522895	1		-	0	0	1	3	0	0	0	0	0	0	0.101017	0.343701	0	0	0	0
Cowpea-35°C vs Cowpea-27°C	CALMAC_LOCUS13955	0	0	1.07042	2.80655	0	0	0	0	2.2063	0.522895	1		-	0	0	1	3	0	0	0	0	0	0	0.106307	0.3617	0	0	0	0
Cowpea-35°C vs Cowpea-27°C	CALMAC_LOCUS15750	0	0	1.07042	2.80655	0	0	0	0	2.2063	0.522895	1		-	0	0	1	3	0	0	0	0	0	0	0.0372356	0.126691	0	0	0	0
Cowpea-35°C vs Cowpea-27°C	CALMAC_LOCUS21130	0	0	1.07042	2.80655	0	0	0	0	2.2063	0.522895	1	PF02949:7tm Odorant receptor	-	0	0	1	3	0	0	0	0	0	0	0.0801541	0.272717	0	0	0	0
Cowpea-35°C vs Cowpea-27°C	CALMAC_LOCUS1589	679.754	460.596	132.732	198.329	109.036	92.4489	45.3532	71.9886	2.20607	9.21609e-05	0.00268201	P35502.1 RecName: Full=Esterase FE4; AltName: Full=Carboxylic-ester hydrolase; Flags: Precursor PF00135:Carboxylesterase family	COesterase	810	662	124	212	106	85	39	57	17.3521	14.1044	3.27409	6.34847	2.53844	2.17799	1.08971	1.87303
Cowpea-35°C vs Cowpea-27°C	CALMAC_LOCUS7376	13.4272	22.2645	1.07042	22.4524	6.17186	6.5258	0	0	2.20599	0.0890819	0.294415		-	16	32	1	24	6	6	0	0	2.12457	4.22601	0.163663	4.45479	0.890627	0.952955	0	0
Cowpea-35°C vs Cowpea-27°C	CALMAC_LOCUS11406	124.202	195.51	141.295	97.2936	32.9166	34.8043	44.1903	8.84071	2.2055	6.43254e-06	0.000365562	Q8BYA0.1 RecName: Full=Tubulin-specific chaperone D; AltName: Full=Beta-tubulin cofactor D; AltName: Full=Tubulin-folding cofactor D PF12612:Tubulin folding cofactor D C terminal	-	148	281	132	104	32	32	38	7	1.71595	3.24025	1.88633	1.68555	0.41475	0.443775	0.574652	0.124492
Cowpea-35°C vs Cowpea-27°C	CALMAC_LOCUS4114	10.9096	0	3.21125	1.87103	0	0	3.48871	0	2.20526	0.300851	0.589663	PF13359:DDE superfamily endonuclease	-	13	0	3	2	0	0	3	0	1.67429	0	0.476224	0.360068	0	0	0.503952	0
Cowpea-35°C vs Cowpea-27°C	CALMAC_LOCUS13719	75.5283	212.208	163.774	301.236	81.2629	17.4021	30.2355	34.0999	2.2045	0.000189837	0.00464186	Q55EH8.2 RecName: Full=ABC transporter G family member 23; AltName: Full=ABC transporter ABCG.23 PF00005:ABC transporter|PF12698:ABC-2 family transporter protein	ABC_tran	90	305	153	322	79	16	26	27	1.61428	5.44084	3.38244	8.07344	1.58401	0.343263	0.60826	0.742854
Cowpea-35°C vs Cowpea-27°C	CALMAC_LOCUS209	14.2665	0.695765	1.07042	884.997	108.008	5.43817	15.1177	66.9368	2.20416	NA	1	PF04843:Herpesvirus tegument protein, N-terminal conserved region	-	17	1	1	946	105	5	13	53	0.516676	0.0302273	0.0374602	40.1908	3.56741	0.181765	0.515338	2.47086
Cowpea-35°C vs Cowpea-27°C	CALMAC_LOCUS2895	132.594	54.9654	53.5209	23.3879	25.7161	9.78871	11.629	10.1037	2.20272	0.000640778	0.0108861	Q25490.1 RecName: Full=Apolipophorins; Contains: RecName: Full=Apolipophorin-2; AltName: Full=Apolipophorin II; AltName: Full=apoLp-2; Contains: RecName: Full=Apolipophorin-1; AltName: Full=Apolipophorin I; AltName: Full=apoLp-1; Flags: Precursor PF01347:Lipoprotein amino terminal region	Vitellogenin_N	158	79	50	25	25	9	10	8	19.9884	9.93981	7.79638	4.42107	3.53554	1.36187	1.65006	1.55244
Cowpea-35°C vs Cowpea-27°C	CALMAC_LOCUS19757	1.67841	58.4442	3.21125	36.4851	2.05729	19.5774	0	0	2.20238	0.157447	0.411748		-	2	84	3	39	2	18	0	0	0.0436972	1.82529	0.080788	1.19112	0.0488481	0.4704	0	0
Cowpea-35°C vs Cowpea-27°C	CALMAC_LOCUS19030	1.67841	0	0	8.41964	2.05729	0	0	0	2.20232	0.433339	1		-	2	0	0	9	2	0	0	0	0.372377	0	0	2.3424	0.416271	0	0	0
Cowpea-35°C vs Cowpea-27°C	CALMAC_LOCUS17871	3.35681	14.6111	5.35209	8.41964	0	1.08763	3.48871	2.52592	2.20204	0.0398898	0.181493	Q9BX10.1 RecName: Full=GTP-binding protein 2 PF00009:Elongation factor Tu GTP binding domain	GTP_EFTU	4	21	5	9	0	1	3	2	0.216143	1.12857	0.333006	0.679813	0	0.0646326	0.211437	0.165773
Cowpea-35°C vs Cowpea-27°C	CALMAC_LOCUS17966	1.67841	0.695765	2.14084	1.87103	1.02864	0	0	0	2.20197	0.242883	1	Q9BWW7.1 RecName: Full=Transcriptional repressor scratch 1; AltName: Full=Scratch homolog 1 zinc finger protein; Short=SCRT; Short=Scratch 1; Short=hScrt PF00096:Zinc finger, C2H2 type	zf-C2H2	2	1	2	2	1	0	0	0	0.072736	0.03617	0.0896501	0.101675	0.0406549	0	0	0
Cowpea-35°C vs Cowpea-27°C	CALMAC_LOCUS4531	13.4272	128.021	14.9859	13.0972	5.14322	9.78871	5.81452	16.4185	2.20112	NA	1	PF00075:RNase H	RnaseH	16	184	14	14	5	9	5	13	0.109628	1.25386	0.118231	0.134089	0.0382969	0.0737587	0.0446837	0.13663
Cowpea-35°C vs Cowpea-27°C	CALMAC_LOCUS4760	0.839203	2.78306	0	17.7748	0	2.17527	0	2.52592	2.20022	0.235323	0.518575	Q9UBT2.2 RecName: Full=SUMO-activating enzyme subunit 2; AltName: Full=Anthracycline-associated resistance ARX; AltName: Full=Ubiquitin-like 1-activating enzyme E1B; AltName: Full=Ubiquitin-like modifier-activating enzyme 2 PF14732:Ubiquitin/SUMO-activating enzyme ubiquitin-like domain	-	1	4	0	19	0	2	0	2	0.122703	0.48814	0	3.25892	0	0.293532	0	0.376433
Cowpea-35°C vs Cowpea-27°C	CALMAC_LOCUS14794	19.3017	5.56612	13.9154	5.61309	6.17186	3.2629	0	0	2.19646	0.0541804	0.218097	O17583.1 RecName: Full=Protein lin-10; AltName: Full=Abnormal cell lineage protein 10 PF00640:Phosphotyrosine interaction domain (PTB/PID)	PID	23	8	13	6	6	3	0	0	0.984444	0.340551	0.685816	0.358988	0.287084	0.153587	0	0
Cowpea-35°C vs Cowpea-27°C	CALMAC_LOCUS14755	0	0	5.35209	5.61309	0	0	0	2.52592	2.1961	0.424031	1	PF00589:Phage integrase family	Phage_integrase	0	0	5	6	0	0	0	2	0	0	0.310297	0.422302	0	0	0	0.154468
Cowpea-35°C vs Cowpea-27°C	CALMAC_LOCUS18504	0.839203	0	3.21125	256.331	21.6015	0	0	35.3628	2.19283	NA	1		-	1	0	3	274	21	0	0	28	0.138363	0	0.511614	52.9951	3.24813	0	0	5.94266
Cowpea-35°C vs Cowpea-27°C	CALMAC_LOCUS16931	4.19601	0.695765	4.28167	5.61309	3.08593	0	0	0	2.19278	0.190466	0.460756		-	5	1	4	6	3	0	0	0	0.918955	0.182791	0.90612	1.54149	0.616367	0	0	0
Cowpea-35°C vs Cowpea-27°C	CALMAC_LOCUS703	2.51761	6.95765	8.56335	2.80655	1.02864	0	2.32581	1.26296	2.18881	0.0658231	0.246667	O97394.2 RecName: Full=Protein sidekick; Flags: Precursor PF07679:Immunoglobulin I-set domain	I-set	3	10	8	3	1	0	2	1	0.35538	1.17815	1.16805	0.496774	0.132424	0	0.309016	0.181708
Cowpea-35°C vs Cowpea-27°C	CALMAC_LOCUS6757	34.4073	14.6111	23.5492	14.0327	10.2864	1.08763	0	7.57775	2.18766	0.018289	0.111342		-	41	21	22	15	10	1	0	6	3.88441	1.97875	2.56901	1.98655	1.0591	0.113321	0	0.871959
Cowpea-35°C vs Cowpea-27°C	CALMAC_LOCUS5973	0	0.695765	0	73.9057	10.2864	1.08763	1.1629	3.78888	2.18682	NA	1	PF15084:Domain of unknown function (DUF4550)	-	0	1	0	79	10	1	1	3	0	0.0399533	0	4.43625	0.449073	0.04805	0.0523965	0.184862
Cowpea-35°C vs Cowpea-27°C	CALMAC_LOCUS1299	2.51761	0	0	3.74206	0	1.08763	0	0	2.18668	0.452537	1	PF13873:Myb/SANT-like DNA-binding domain	-	3	0	0	4	0	1	0	0	0.244239	0	0	0.455219	0	0.0973789	0	0
Cowpea-35°C vs Cowpea-27°C	CALMAC_LOCUS18132	2.51761	0	0	3.74206	0	1.08763	0	0	2.18668	0.452537	1	PF10545:Alcohol dehydrogenase transcription factor Myb/SANT-like|PF02944:BESS motif	BESS	3	0	0	4	0	1	0	0	0.198409	0	0	0.3698	0	0.0791063	0	0
Cowpea-35°C vs Cowpea-27°C	CALMAC_LOCUS13044	19.3017	6.95765	10.7042	12.1617	6.17186	4.35054	0	0	2.18644	0.0369911	0.173361	O54988.2 RecName: Full=STE20-like serine/threonine-protein kinase; Short=STE20-like kinase; Short=mSLK; AltName: Full=Etk4; AltName: Full=STE20-related kinase SMAK; AltName: Full=STE20-related serine/threonine-protein kinase; Short=STE20-related kinase; AltName: Full=Serine/threonine-protein kinase 2 PF00069:Protein kinase domain	Pkinase	23	10	10	13	6	4	0	0	2.04556	0.884532	1.09619	1.61619	0.596526	0.425514	0	0
Cowpea-35°C vs Cowpea-27°C	CALMAC_LOCUS8399	0	0	0	10.2907	0	2.17527	0	0	2.18603	0.520864	1		-	0	0	0	11	0	2	0	0	0	0	0	2.93307	0	0.456315	0	0
Cowpea-35°C vs Cowpea-27°C	CALMAC_LOCUS3010	161.966	93.9283	162.704	87.9384	34.9739	44.593	19.7694	11.3666	2.18576	8.83817e-06	0.000457005	Q24498.3 RecName: Full=Ryanodine receptor; AltName: Full=Ryanodine receptor 44F PF08709:Inositol 1,4,5-trisphosphate/ryanodine receptor|PF02815:MIR domain|PF00622:SPRY domain|PF02026:RyR domain|PF01365:RIH domain	SPRY	193	135	152	94	34	41	17	9	2.98533	2.07682	2.89788	2.03249	0.587907	0.75856	0.342976	0.213541
Cowpea-35°C vs Cowpea-27°C	CALMAC_LOCUS16450	0.839203	3.47882	12.845	9.35515	0	2.17527	1.1629	2.52592	2.18525	0.082213	0.281089		-	1	5	12	10	0	2	1	2	0.0179252	0.0891381	0.265123	0.250571	0	0.042881	0.0233799	0.0549917
Cowpea-35°C vs Cowpea-27°C	CALMAC_LOCUS4986	1.67841	0	2.14084	0	0	0	0	0	2.18517	0.527005	1	Q8QFV0.1 RecName: Full=Potassium channel subfamily T member 1; AltName: Full=Sequence like a calcium-activated potassium channel subunit -	-	2	0	2	0	0	0	0	0	0.399285	0	0.492135	0	0	0	0	0
Cowpea-35°C vs Cowpea-27°C	CALMAC_LOCUS10441	1.67841	0	2.14084	0	0	0	0	0	2.18517	0.527005	1		-	2	0	2	0	0	0	0	0	0.32198	0	0.396853	0	0	0	0	0
Cowpea-35°C vs Cowpea-27°C	CALMAC_LOCUS16246	1.67841	0	2.14084	0	0	0	0	0	2.18517	0.527005	1	PF16004:116 kDa U5 small nuclear ribonucleoprotein component N-terminus	-	2	0	2	0	0	0	0	0	0.502326	0	0.619138	0	0	0	0	0
Cowpea-35°C vs Cowpea-27°C	CALMAC_LOCUS16879	74.6891	166.288	24.6196	20.5813	18.5156	14.1392	12.7919	17.6814	2.18483	0.00229788	0.0272221	Q7SXR1.1 RecName: Full=RISC-loading complex subunit tarbp2 PF00035:Double-stranded RNA binding motif	-	89	239	23	22	18	13	11	14	4.07187	10.8751	1.29698	1.407	0.9206	0.711407	0.656412	0.982506
Cowpea-35°C vs Cowpea-27°C	CALMAC_LOCUS9678	5.03522	2.78306	2.14084	0	2.05729	0	0	0	2.18436	0.304413	1		-	6	4	2	0	2	0	0	0	1.05088	0.696772	0.43175	0	0.391584	0	0	0
Cowpea-35°C vs Cowpea-27°C	CALMAC_LOCUS12817	5.87442	2.08729	1.07042	0.935515	2.05729	0	0	0	2.1843	0.240999	1		-	7	3	1	1	2	0	0	0	2.20414	0.93949	0.388099	0.440157	0.703988	0	0	0
Cowpea-35°C vs Cowpea-27°C	CALMAC_LOCUS15578	0	0	0	45.8402	4.11458	2.17527	0	3.78888	2.18321	NA	1	PF14912:Testicular haploid expressed repeat	-	0	0	0	49	4	2	0	3	0	0	0	1.05796	0.0690657	0.0369495	0	0.0710776
Cowpea-35°C vs Cowpea-27°C	CALMAC_LOCUS18084	3.35681	0.695765	0	11.2262	0	2.17527	1.1629	0	2.18312	0.244707	0.529401	PF08395:7tm Chemosensory receptor	-	4	1	0	12	0	2	1	0	0.292809	0.0728038	0	1.22792	0	0.175116	0.0954781	0
Cowpea-35°C vs Cowpea-27°C	CALMAC_LOCUS14951	147.7	142.632	161.633	225.459	39.0885	34.8043	34.8871	40.4147	2.18213	3.78362e-14	3.79876e-11	Q96PE1.2 RecName: Full=Adhesion G protein-coupled receptor A2; AltName: Full=G-protein coupled receptor 124; AltName: Full=Tumor endothelial marker 5; Flags: Precursor PF13855:Leucine rich repeat	-	176	205	151	241	38	32	30	32	1.941	2.24852	2.05254	3.71532	0.468479	0.422117	0.431532	0.541335
Cowpea-35°C vs Cowpea-27°C	CALMAC_LOCUS18503	2.51761	0	1.07042	478.984	58.6327	1.08763	0	46.7295	2.18034	0.388821	0.668092		-	3	0	1	512	57	1	0	37	0.350054	0	0.143819	83.5122	7.43503	0.139568	0	6.62245
Cowpea-35°C vs Cowpea-27°C	CALMAC_LOCUS5272	3.35681	11.1322	21.4084	261.944	19.5442	2.17527	1.1629	42.9406	2.17985	NA	1		-	4	16	20	280	19	2	1	34	0.453157	1.80276	2.79267	44.3417	2.40622	0.271012	0.147764	5.90841
Cowpea-35°C vs Cowpea-27°C	CALMAC_LOCUS17818	0	3.47882	8.56335	4.67758	0	0	0	3.78888	2.17968	0.281394	0.569374		-	0	5	8	5	0	0	0	3	0	0.772962	1.53267	1.08641	0	0	0	0.715291
Cowpea-35°C vs Cowpea-27°C	CALMAC_LOCUS15579	0	0	0	158.102	7.20051	0	0	27.7851	2.17708	NA	1	PF14912:Testicular haploid expressed repeat	-	0	0	0	169	7	0	0	22	0	0	0	35.6217	1.17992	0	0	5.08847
Cowpea-35°C vs Cowpea-27°C	CALMAC_LOCUS8972	495.13	4132.15	4022.63	1903.77	174.869	40.2425	1958.33	160.396	2.17702	0.0341701	0.164917	Q0WQ63.1 RecName: Full=Sugar transporter ERD6-like 8 PF00083:Sugar (and other) transporter	Sugar_tr	590	5939	3758	2035	170	37	1684	127	19.4576	194.796	152.755	93.8142	6.26731	1.45952	72.4369	6.42458
Cowpea-35°C vs Cowpea-27°C	CALMAC_LOCUS10135	0	0.695765	7.49293	1.87103	2.05729	0	0	0	2.17695	0.343285	1	P18172.4 RecName: Full=Glucose dehydrogenase [FAD, quinone]; Contains: RecName: Full=Glucose dehydrogenase [FAD, quinone] short protein; Flags: Precursor PF00732:GMC oxidoreductase	-	0	1	7	2	2	0	0	0	0	0.0736218	0.63867	0.206953	0.165501	0	0	0
Cowpea-35°C vs Cowpea-27°C	CALMAC_LOCUS6273	0	0	0	61.744	12.3437	0	0	1.26296	2.17629	NA	1		-	0	0	0	66	12	0	0	1	0	0	0	8.31757	1.20938	0	0	0.13829
Cowpea-35°C vs Cowpea-27°C	CALMAC_LOCUS18028	18.4625	4.87035	9.63376	2.80655	0	3.2629	4.65162	0	2.17492	0.0784674	0.272462	P20822.3 RecName: Full=Homeotic protein ultrabithorax PF00046:Homeobox domain	Homeobox	22	7	9	3	0	3	4	0	3.08889	0.97748	1.55749	0.5888	0	0.503816	0.73252	0
Cowpea-35°C vs Cowpea-27°C	CALMAC_LOCUS14904	32.7289	53.5739	36.3942	16.8393	10.2864	6.5258	13.9548	0	2.17398	0.00512743	0.0479249	M9NDE3.1 RecName: Full=Protein bark beetle; AltName: Full=Protein anakonda; Flags: Precursor PF00530:Scavenger receptor cysteine-rich domain	SRCR	39	77	34	18	10	6	12	0	0.607754	1.19339	0.653046	0.392105	0.174204	0.111837	0.243907	0
Cowpea-35°C vs Cowpea-27°C	CALMAC_LOCUS6668	0.839203	1.39153	2.14084	1.87103	0	0	0	1.26296	2.17393	0.245573	1		-	1	2	2	2	0	0	0	1	0.146907	0.292214	0.362137	0.410712	0	0	0	0.225343
Cowpea-35°C vs Cowpea-27°C	CALMAC_LOCUS10729	17.6233	11.828	19.2675	7.48412	2.05729	4.35054	3.48871	2.52592	2.17313	0.00291896	0.0319125	PF02949:7tm Odorant receptor	-	21	17	18	8	2	4	3	2	0.971155	0.781894	1.02599	0.51716	0.103393	0.221258	0.180955	0.141874
Cowpea-35°C vs Cowpea-27°C	CALMAC_LOCUS353	0	26.4391	10.7042	12.1617	4.11458	3.2629	3.48871	0	2.1726	0.0958909	0.307818	PF00567:Tudor domain	-	0	38	10	13	4	3	3	0	0	2.98879	0.974727	1.43711	0.353619	0.283775	0.309444	0
Cowpea-35°C vs Cowpea-27°C	CALMAC_LOCUS4765	0.839203	0	1.07042	1.87103	0	0	0	0	2.17155	0.508703	1		-	1	0	1	2	0	0	0	0	0.178803	0	0.220382	0.499886	0	0	0	0
Cowpea-35°C vs Cowpea-27°C	CALMAC_LOCUS4815	0.839203	0	1.07042	1.87103	0	0	0	0	2.17155	0.508703	1		-	1	0	1	2	0	0	0	0	0.319577	0	0.393892	0.893452	0	0	0	0
Cowpea-35°C vs Cowpea-27°C	CALMAC_LOCUS13191	0.839203	0	1.07042	1.87103	0	0	0	0	2.17155	0.508703	1		-	1	0	1	2	0	0	0	0	0.273631	0	0.337262	0.765001	0	0	0	0
Cowpea-35°C vs Cowpea-27°C	CALMAC_LOCUS20799	0.839203	0	1.07042	1.87103	0	0	0	0	2.17155	0.508703	1		-	1	0	1	2	0	0	0	0	0.185382	0	0.228491	0.51828	0	0	0	0
Cowpea-35°C vs Cowpea-27°C	CALMAC_LOCUS15241	15.9449	21.5687	12.845	9.35515	4.11458	4.35054	4.65162	0	2.17089	0.00482739	0.0457695	PF07679:Immunoglobulin I-set domain	I-set	19	31	12	10	4	4	4	0	1.78626	2.89857	1.39051	1.31419	0.420384	0.449803	0.490491	0
Cowpea-35°C vs Cowpea-27°C	CALMAC_LOCUS19362	1.67841	9.74071	5.35209	8.41964	0	3.2629	2.32581	0	2.16839	0.0856681	0.287341	P28466.2 RecName: Full=Protein Wnt-5; AltName: Full=dWnt-3; AltName: Full=dWnt-5; Flags: Precursor PF00110:wnt family	wnt	2	14	5	9	0	3	2	0	0.0481837	0.33545	0.148471	0.303095	0	0.0864495	0.0628463	0
Cowpea-35°C vs Cowpea-27°C	CALMAC_LOCUS20780	270.223	542.697	352.168	1074.91	129.609	106.588	138.386	123.77	2.1683	2.64819e-06	0.000178243	PF01607:Chitin binding Peritrophin-A domain	CBM_14	322	780	329	1149	126	98	119	98	10.7727	25.9534	13.5665	53.7349	4.71232	3.92163	5.19274	5.0292
Cowpea-35°C vs Cowpea-27°C	CALMAC_LOCUS12220	14.2665	7.65341	11.7746	7.48412	2.05729	2.17527	0	5.05183	2.16767	0.0146418	0.0963551	Q9WU70.1 RecName: Full=Syntaxin-binding protein 5; AltName: Full=Lethal(2) giant larvae protein homolog 3; AltName: Full=Tomosyn-1 PF08366:LLGL2	-	17	11	11	8	2	2	0	4	0.580771	0.373747	0.46318	0.382043	0.07638	0.0817253	0	0.209613
Cowpea-35°C vs Cowpea-27°C	CALMAC_LOCUS15736	15.1057	9.74071	7.49293	2.80655	2.05729	2.17527	2.32581	1.26296	2.16738	0.0203309	0.119254		-	18	14	7	3	2	2	2	1	0.325378	0.251694	0.15596	0.0758058	0.0404147	0.043243	0.0471546	0.027728
Cowpea-35°C vs Cowpea-27°C	CALMAC_LOCUS15946	0	0	0	82.3253	8.22915	0	0	10.1037	2.16737	NA	1	Q90023.1 RecName: Full=Superoxide dismutase [Cu-Zn]; Flags: Precursor PF00080:Copper/zinc superoxide dismutase (SODC)	-	0	0	0	88	8	0	0	8	0	0	0	8.65702	0.629366	0	0	0.8636
Cowpea-35°C vs Cowpea-27°C	CALMAC_LOCUS11553	10.9096	0.695765	7.49293	5.61309	3.08593	1.08763	1.1629	0	2.16634	0.0859786	0.288222		-	13	1	7	6	3	1	1	0	0.678906	0.0519393	0.450574	0.43801	0.175138	0.062465	0.0681155	0
Cowpea-35°C vs Cowpea-27°C	CALMAC_LOCUS2740	0	0.695765	2.14084	0.935515	0	0	0	0	2.16606	0.509856	1		-	0	1	2	1	0	0	0	0	0	0.216744	0.537216	0.304638	0	0	0	0
Cowpea-35°C vs Cowpea-27°C	CALMAC_LOCUS5017	0	0.695765	2.14084	0.935515	0	0	0	0	2.16606	0.509856	1	Q9VP48.2 RecName: Full=Ras-related protein Rab-26; Flags: Precursor PF00071:Ras family	Ras	0	1	2	1	0	0	0	0	0	0.161633	0.400618	0.227178	0	0	0	0
Cowpea-35°C vs Cowpea-27°C	CALMAC_LOCUS5765	14.2665	51.4866	10.7042	8.41964	5.14322	4.35054	6.97742	2.52592	2.16599	0.00893641	0.0692758	Q9WTN6.1 RecName: Full=Solute carrier family 22 member 21; AltName: Full=Organic cation/carnitine transporter 3; AltName: Full=Solute carrier family 22 member 9 PF00083:Sugar (and other) transporter	Sugar_tr	17	74	10	9	5	4	6	2	0.564119	2.44221	0.409	0.417475	0.185475	0.158764	0.259689	0.101802
Cowpea-35°C vs Cowpea-27°C	CALMAC_LOCUS9285	1.67841	0	0	8.41964	1.02864	0	0	1.26296	2.16507	0.356952	1	PF13359:DDE superfamily endonuclease	-	2	0	0	9	1	0	0	1	0.155016	0	0	0.975116	0.0866447	0	0	0.118892
Cowpea-35°C vs Cowpea-27°C	CALMAC_LOCUS8704	0	0	0	10.2907	0	1.08763	0	1.26296	2.16383	0.462048	1	PF03137:Organic Anion Transporter Polypeptide (OATP) family	-	0	0	0	11	0	1	0	1	0	0	0	0.634368	0	0.0493462	0	0.0632828
Cowpea-35°C vs Cowpea-27°C	CALMAC_LOCUS10895	3.35681	2.78306	9.63376	4.67758	0	3.2629	0	1.26296	2.16187	0.0983313	0.312008	Q86B91.1 RecName: Full=Protein tincar -	-	4	4	9	5	0	3	0	1	0.235941	0.234657	0.654316	0.412268	0	0.211658	0	0.0904787
Cowpea-35°C vs Cowpea-27°C	CALMAC_LOCUS4555	16.7841	15.3068	11.7746	6.54861	3.08593	2.17527	2.32581	3.78888	2.16163	0.00383947	0.0390363		-	20	22	11	7	3	2	2	3	0.526246	0.57572	0.356741	0.257468	0.0882418	0.0629448	0.0686386	0.121083
Cowpea-35°C vs Cowpea-27°C	CALMAC_LOCUS1071	62.9402	15.3068	66.3659	57.0664	2.05729	1.08763	23.2581	18.9444	2.16064	0.0172699	0.107113	O61366.3 RecName: Full=Serine-enriched protein PF00078:Reverse transcriptase (RNA-dependent DNA polymerase)|PF00651:BTB/POZ domain|PF07707:BTB And C-terminal Kelch	RVT_1	75	22	62	61	2	1	20	15	0.670371	0.195572	0.683041	0.762166	0.0199838	0.0106912	0.233165	0.205659
Cowpea-35°C vs Cowpea-27°C	CALMAC_LOCUS1087	0	0	0	3.74206	0	0	0	0	2.16003	0.531916	1	Q6AYS4.1 RecName: Full=Plasma alpha-L-fucosidase; AltName: Full=Alpha-L-fucoside fucohydrolase 2; Short=Alpha-L-fucosidase 2; Flags: Precursor PF01120:Alpha-L-fucosidase	Alpha_L_fucos	0	0	0	4	0	0	0	0	0	0	0	1.02766	0	0	0	0
Cowpea-35°C vs Cowpea-27°C	CALMAC_LOCUS6325	0	0	0	3.74206	0	0	0	0	2.16003	0.531916	1	PF00083:Sugar (and other) transporter	Sugar_tr	0	0	0	4	0	0	0	0	0	0	0	0.944557	0	0	0	0
Cowpea-35°C vs Cowpea-27°C	CALMAC_LOCUS8014	0	0	0	3.74206	0	0	0	0	2.16003	0.531916	1	A2A259.1 RecName: Full=Polycystic kidney disease 2-like 1 protein; AltName: Full=Polycystin-2 homolog PF08016:Polycystin cation channel	-	0	0	0	4	0	0	0	0	0	0	0	1.83483	0	0	0	0
Cowpea-35°C vs Cowpea-27°C	CALMAC_LOCUS9369	0	0	0	3.74206	0	0	0	0	2.16003	0.531916	1	PF02949:7tm Odorant receptor	-	0	0	0	4	0	0	0	0	0	0	0	0.448399	0	0	0	0
Cowpea-35°C vs Cowpea-27°C	CALMAC_LOCUS10655	0	0	0	3.74206	0	0	0	0	2.16003	0.531916	1	B4J184.1 RecName: Full=SOSS complex subunit C homolog PF15925:SOSS complex subunit C	-	0	0	0	4	0	0	0	0	0	0	0	0.630119	0	0	0	0
Cowpea-35°C vs Cowpea-27°C	CALMAC_LOCUS14025	0	0	0	3.74206	0	0	0	0	2.16003	0.531916	1		-	0	0	0	4	0	0	0	0	0	0	0	0.973354	0	0	0	0
Cowpea-35°C vs Cowpea-27°C	CALMAC_LOCUS15648	0	0	0	3.74206	0	0	0	0	2.16003	0.531916	1		-	0	0	0	4	0	0	0	0	0	0	0	0.457393	0	0	0	0
Cowpea-35°C vs Cowpea-27°C	CALMAC_LOCUS17260	0	0	0	3.74206	0	0	0	0	2.16003	0.531916	1	P24158.3 RecName: Full=Myeloblastin; AltName: Full=AGP7; AltName: Full=C-ANCA antigen; AltName: Full=Leukocyte proteinase 3; Short=PR-3; Short=PR3; AltName: Full=Neutrophil proteinase 4; Short=NP-4; AltName: Full=P29; AltName: Full=Wegener autoantigen; Flags: Precursor PF00089:Trypsin	Trypsin	0	0	0	4	0	0	0	0	0	0	0	0.575589	0	0	0	0
Cowpea-35°C vs Cowpea-27°C	CALMAC_LOCUS18780	0	0	0	3.74206	0	0	0	0	2.16003	0.531916	1	PF00335:Tetraspanin family	Tetraspannin	0	0	0	4	0	0	0	0	0	0	0	1.26356	0	0	0	0
Cowpea-35°C vs Cowpea-27°C	CALMAC_LOCUS18921	0	0	0	3.74206	0	0	0	0	2.16003	0.531916	1		-	0	0	0	4	0	0	0	0	0	0	0	0.961627	0	0	0	0
Cowpea-35°C vs Cowpea-27°C	CALMAC_LOCUS19812	0	0	0	3.74206	0	0	0	0	2.16003	0.531916	1		-	0	0	0	4	0	0	0	0	0	0	0	1.92325	0	0	0	0
Cowpea-35°C vs Cowpea-27°C	CALMAC_LOCUS20111	0	0	0	3.74206	0	0	0	0	2.16003	0.531916	1		-	0	0	0	4	0	0	0	0	0	0	0	0.60466	0	0	0	0
Cowpea-35°C vs Cowpea-27°C	CALMAC_LOCUS12423	3.35681	2.78306	1.07042	2.80655	0	2.17527	0	0	2.15784	0.211661	1		-	4	4	1	3	0	2	0	0	0.823525	0.819042	0.253757	0.863384	0	0.492513	0	0
Cowpea-35°C vs Cowpea-27°C	CALMAC_LOCUS3365	4.19601	0	5.35209	5.61309	1.02864	0	2.32581	0	2.15775	0.209079	0.484979		-	5	0	5	6	1	0	2	0	0.588232	0	0.72502	0.986725	0.131514	0	0.306894	0
Cowpea-35°C vs Cowpea-27°C	CALMAC_LOCUS2436	20.9801	4.87035	22.4788	2.80655	4.11458	0	2.32581	5.05183	2.15686	0.0454857	0.197318		-	25	7	21	3	4	0	2	4	5.1224	1.42647	5.3034	0.859253	0.916195	0	0.534494	1.25718
Cowpea-35°C vs Cowpea-27°C	CALMAC_LOCUS8454	24.3369	20.8729	19.2675	6.54861	1.02864	4.35054	8.14033	2.52592	2.15659	0.00669238	0.0572655	Q2KHR2.1 RecName: Full=DNA-binding protein RFX7; AltName: Full=Regulatory factor X 7; AltName: Full=Regulatory factor X domain-containing protein 2 PF02257:RFX DNA-binding domain	RFX_DNA_binding	29	30	18	7	1	4	7	2	1.48728	1.53019	1.1378	0.501831	0.0573308	0.245372	0.468243	0.157336
Cowpea-35°C vs Cowpea-27°C	CALMAC_LOCUS15882	4.19601	13.9153	14.9859	16.8393	5.14322	0	3.48871	2.52592	2.15268	0.0189784	0.114212		-	5	20	14	18	5	0	3	2	0.515322	2.05007	1.77844	2.59327	0.576067	0	0.403283	0.316186
Cowpea-35°C vs Cowpea-27°C	CALMAC_LOCUS12338	26.8545	16.6984	18.1971	8.41964	3.08593	5.43817	3.48871	3.78888	2.15259	0.00162218	0.0212977	A1Z3X3.1 RecName: Full=Golgi to ER traffic protein 4 homolog; AltName: Full=Conserved edge expressed protein PF04190:Protein of unknown function (DUF410)	-	32	24	17	9	3	5	3	3	0.67026	0.499958	0.438878	0.263513	0.0702438	0.125266	0.0819584	0.0963868
Cowpea-35°C vs Cowpea-27°C	CALMAC_LOCUS19643	5.03522	2.78306	5.35209	1.87103	1.02864	0	2.32581	0	2.14955	0.118036	0.34643	Q8N1I0.3 RecName: Full=Dedicator of cytokinesis protein 4 PF16172:DOCK N-terminus	-	6	4	5	2	1	0	2	0	1.16791	0.774367	1.19958	0.544194	0.217596	0	0.50777	0
Cowpea-35°C vs Cowpea-27°C	CALMAC_LOCUS13696	3.35681	2.78306	5.35209	3.74206	0	2.17527	0	1.26296	2.14943	0.106523	0.32669		-	4	4	5	4	0	2	0	1	0.722756	0.718822	1.11353	1.01032	0	0.432247	0	0.277163
Cowpea-35°C vs Cowpea-27°C	CALMAC_LOCUS1190	44.4778	48.0078	40.6759	25.2589	9.25779	9.78871	13.9548	2.52592	2.14928	6.67542e-05	0.0021109	Q00944.2 RecName: Full=Focal adhesion kinase 1; Short=FADK 1; AltName: Full=Focal adhesion kinase-related nonkinase; Short=FRNK; Short=p41/p43FRNK; AltName: Full=Protein-tyrosine kinase 2; AltName: Full=p125FAK; AltName: Full=pp125FAK PF03623:Focal adhesion targeting region|PF07714:Protein tyrosine kinase|PF00373:FERM central domain	Pkinase_Tyr	53	69	38	27	9	9	12	2	0.601706	0.779089	0.531733	0.428488	0.114221	0.122214	0.177692	0.034829
Cowpea-35°C vs Cowpea-27°C	CALMAC_LOCUS11279	71.3323	55.6612	49.2392	40.2272	18.5156	15.2269	4.65162	10.1037	2.14805	1.16183e-05	0.000559255	Q24432.3 RecName: Full=Optomotor-blind protein; AltName: Full=Lethal(1)optomotor-blind; Short=L(1)omb; AltName: Full=Protein bifid PF00907:T-box|PF11078:Optomotor-blind protein N-terminal region	T-box	85	80	46	43	18	14	4	8	2.56156	2.39776	1.70862	1.81143	0.606391	0.504643	0.157226	0.36981
Cowpea-35°C vs Cowpea-27°C	CALMAC_LOCUS20749	0	2.08729	2.14084	1.87103	1.02864	0	0	0	2.14752	0.341495	1		-	0	3	2	2	1	0	0	0	0	0.624795	0.5162	0.585441	0.234089	0	0	0
Cowpea-35°C vs Cowpea-27°C	CALMAC_LOCUS18494	0	5.56612	4.28167	4.67758	1.02864	2.17527	0	0	2.1467	0.205058	0.479436	PF13873:Myb/SANT-like DNA-binding domain	-	0	8	4	5	1	2	0	0	0	0.928397	0.575275	0.815549	0.130439	0.279135	0	0
Cowpea-35°C vs Cowpea-27°C	CALMAC_LOCUS8032	0	41.0501	0	0	0	0	9.30323	0	2.14597	NA	1		-	0	59	0	0	0	0	8	0	0	14.9129	0	0	0	0	2.65185	0
Cowpea-35°C vs Cowpea-27°C	CALMAC_LOCUS13322	21.8193	5.56612	14.9859	4.67758	8.22915	2.17527	0	0	2.14364	0.0810122	0.278788		-	26	8	14	5	8	2	0	0	3.28438	1.00508	2.17977	0.88291	1.1297	0.302191	0	0
Cowpea-35°C vs Cowpea-27°C	CALMAC_LOCUS13058	11.7488	11.828	5.35209	15.9038	2.05729	2.17527	3.48871	2.52592	2.14284	0.00635624	0.0556541	Q6P112.1 RecName: Full=Ral guanine nucleotide dissociation stimulator-like 1; Short=RalGDS-like 1 PF00617:RasGEF domain	-	14	17	5	17	2	2	3	2	1.96889	2.37778	0.866691	3.34201	0.314425	0.336429	0.550292	0.431445
Cowpea-35°C vs Cowpea-27°C	CALMAC_LOCUS7791	0	0	0	464.016	64.8046	0	0	40.4147	2.14056	NA	1	PF12309:KIF-1 binding protein C terminal	-	0	0	0	496	63	0	0	32	0	0	0	33.1375	3.36594	0	0	2.34598
Cowpea-35°C vs Cowpea-27°C	CALMAC_LOCUS19886	63.7794	31.3094	24.6196	29.9365	19.5442	1.08763	9.30323	3.78888	2.13994	0.00596058	0.0534324	PF02949:7tm Odorant receptor	-	76	45	23	32	19	1	8	3	8.83194	5.20098	3.29437	5.19827	2.46826	0.138999	1.21258	0.53477
Cowpea-35°C vs Cowpea-27°C	CALMAC_LOCUS49	0.839203	10.4365	7.49293	1.87103	1.02864	0	0	3.78888	2.1396	0.154597	0.407569		-	1	15	7	2	1	0	0	3	0.142983	2.13307	1.23362	0.399742	0.159837	0	0	0.657972
Cowpea-35°C vs Cowpea-27°C	CALMAC_LOCUS3988	0	0	0	108.52	8.22915	0	0	16.4185	2.13922	NA	1		-	0	0	0	116	8	0	0	13	0	0	0	34.633	1.91007	0	0	4.25904
Cowpea-35°C vs Cowpea-27°C	CALMAC_LOCUS6063	97.3475	118.976	39.6055	93.5515	15.4297	19.5774	22.0952	22.7333	2.13815	1.70732e-06	0.000125426		-	116	171	37	100	15	18	19	18	1.8913	2.77286	0.743543	2.27913	0.273393	0.351031	0.404051	0.450172
Cowpea-35°C vs Cowpea-27°C	CALMAC_LOCUS4297	1.67841	0	1.07042	0.935515	0	0	0	0	2.1376	0.517095	1		-	2	0	1	1	0	0	0	0	0.148306	0	0.0913965	0.103656	0	0	0	0
Cowpea-35°C vs Cowpea-27°C	CALMAC_LOCUS6670	1.67841	0	1.07042	0.935515	0	0	0	0	2.1376	0.517095	1	PF13359:DDE superfamily endonuclease	-	2	0	1	1	0	0	0	0	0.308081	0	0.189861	0.215328	0	0	0	0
Cowpea-35°C vs Cowpea-27°C	CALMAC_LOCUS9003	1.67841	0	1.07042	0.935515	0	0	0	0	2.1376	0.517095	1		-	2	0	1	1	0	0	0	0	0.343273	0	0.211549	0.239925	0	0	0	0
Cowpea-35°C vs Cowpea-27°C	CALMAC_LOCUS11666	4.19601	18.0899	3.21125	2.80655	3.08593	3.2629	0	0	2.13717	0.10507	0.323837		-	5	26	3	3	3	3	0	0	0.59312	3.06744	0.438627	0.497462	0.397821	0.425662	0	0
Cowpea-35°C vs Cowpea-27°C	CALMAC_LOCUS4915	5.87442	8.34918	5.35209	4.67758	2.05729	2.17527	1.1629	0	2.13712	0.0365239	0.171958		-	7	12	5	5	2	2	1	0	1.92774	3.2867	1.69715	1.9248	0.615706	0.658795	0.359194	0
Cowpea-35°C vs Cowpea-27°C	CALMAC_LOCUS3984	3.35681	0.695765	0	5.61309	2.05729	0	0	0	2.13651	0.337323	1		-	4	1	0	6	2	0	0	0	0.603145	0.149966	0	1.26468	0.337121	0	0	0
Cowpea-35°C vs Cowpea-27°C	CALMAC_LOCUS5503	43.6386	64.7061	39.6055	24.3234	10.2864	11.964	8.14033	8.84071	2.13631	1.66537e-05	0.000719154	Q9ESS0.2 RecName: Full=Dual specificity protein phosphatase 10; AltName: Full=Mitogen-activated protein kinase phosphatase 5; Short=MAP kinase phosphatase 5; Short=MKP-5 PF00782:Dual specificity phosphatase, catalytic domain	DSPc	52	93	37	26	10	11	7	7	0.898633	1.59842	0.788101	0.628085	0.193185	0.227375	0.157782	0.185558
Cowpea-35°C vs Cowpea-27°C	CALMAC_LOCUS15621	153.574	565.657	648.673	841.028	43.203	22.8403	372.129	64.4109	2.13625	0.0115831	0.083018	PF00379:Insect cuticle protein	Chitin_bind_4	183	813	606	899	42	21	320	51	18.7033	82.6392	76.3379	128.437	4.79854	2.56718	42.6575	7.99538
Cowpea-35°C vs Cowpea-27°C	CALMAC_LOCUS5601	0	0	0	858.803	67.8905	0	0	127.559	2.13556	NA	1	P17502.1 RecName: Full=Protamine -	-	0	0	0	918	66	0	0	101	0	0	0	106.497	6.12306	0	0	12.8575
Cowpea-35°C vs Cowpea-27°C	CALMAC_LOCUS11404	36.9249	48.0078	47.0984	14.0327	5.14322	17.4021	9.30323	1.26296	2.13362	0.0040871	0.0406954	Q10741.1 RecName: Full=Disintegrin and metalloproteinase domain-containing protein 10; Short=ADAM 10; AltName: Full=Kuzbanian protein homolog; AltName: Full=Mammalian disintegrin-metalloprotease; AltName: Full=Myelin-associated metalloproteinase; AltName: CD_antigen=CD156c; Flags: Precursor PF13574:Metallo-peptidase family M12B Reprolysin-like|PF01562:Reprolysin family propeptide|PF00200:Disinteg…	-	44	69	44	15	5	16	8	1	0.720683	1.12401	0.888271	0.343438	0.0915494	0.31346	0.170907	0.0251243
Cowpea-35°C vs Cowpea-27°C	CALMAC_LOCUS20073	20.1409	30.6137	19.2675	19.6458	7.20051	2.17527	1.1629	10.1037	2.13338	0.00211879	0.0255783	Q9BKZ9.2 RecName: Full=Protein Fe65 homolog PF00640:Phosphotyrosine interaction domain (PTB/PID)	PID	24	44	18	21	7	2	1	8	0.718964	1.31093	0.664615	0.879389	0.234416	0.0716632	0.0390729	0.367611
Cowpea-35°C vs Cowpea-27°C	CALMAC_LOCUS15920	0.839203	40.3544	0	14.0327	9.25779	3.2629	0	0	2.13275	0.238354	0.521873		-	1	58	0	15	9	3	0	0	0.0791558	4.56605	0	1.65974	0.796378	0.284037	0	0
Cowpea-35°C vs Cowpea-27°C	CALMAC_LOCUS1779	0.839203	0.695765	2.14084	0	0	0	0	0	2.13196	0.518284	1		-	1	1	2	0	0	0	0	0	0.364454	0.36247	0.898408	0	0	0	0	0
Cowpea-35°C vs Cowpea-27°C	CALMAC_LOCUS17132	0.839203	0.695765	2.14084	0	0	0	0	0	2.13196	0.518284	1		-	1	1	2	0	0	0	0	0	0.346747	0.34486	0.854761	0	0	0	0	0
Cowpea-35°C vs Cowpea-27°C	CALMAC_LOCUS19369	0.839203	0.695765	2.14084	0	0	0	0	0	2.13196	0.518284	1	P49758.5 RecName: Full=Regulator of G-protein signaling 6; Short=RGS6; AltName: Full=S914 PF00631:GGL domain	-	1	1	2	0	0	0	0	0	0.20392	0.202811	0.502681	0	0	0	0	0
Cowpea-35°C vs Cowpea-27°C	CALMAC_LOCUS8890	0	0	0	261.944	37.0312	0	0	22.7333	2.13156	NA	1	Q61241.2 RecName: Full=Testis-specific serine/threonine-protein kinase 1; Short=TSK-1; Short=TSK1; Short=TSSK-1; Short=Testis-specific kinase 1; AltName: Full=Serine/threonine-protein kinase 22A PF00069:Protein kinase domain	Pkinase	0	0	0	280	36	0	0	18	0	0	0	38.1369	3.92119	0	0	2.69028
Cowpea-35°C vs Cowpea-27°C	CALMAC_LOCUS12932	16805	15653.3	11469.5	15002.9	5126.76	455.719	4144.59	3721.94	2.13152	0.000431304	0.00830088	O46107.2 RecName: Full=Lipase 1; Short=DmLip1; Flags: Precursor PF00561:alpha/beta hydrolase fold	Abhydrolase_1	20025	22498	10715	16037	4984	419	3564	2947	617.822	690.342	407.459	691.64	171.895	15.4623	143.419	139.468
Cowpea-35°C vs Cowpea-27°C	CALMAC_LOCUS17333	1.67841	4.17459	2.14084	1.87103	0	1.08763	1.1629	0	2.13055	0.173027	1	PF08395:7tm Chemosensory receptor	-	2	6	2	2	0	1	1	0	0.19421	0.579459	0.239372	0.27148	0	0.116148	0.126655	0
Cowpea-35°C vs Cowpea-27°C	CALMAC_LOCUS8246	0	0	0	32.743	6.17186	0	0	1.26296	2.13051	NA	1		-	0	0	0	35	6	0	0	1	0	0	0	2.75134	0.377186	0	0	0.0862608
Cowpea-35°C vs Cowpea-27°C	CALMAC_LOCUS19374	10.0704	74.4468	3.21125	41.1627	10.2864	10.8763	6.97742	1.26296	2.12851	0.0322573	0.158821	P11584.3 RecName: Full=Integrin beta-PS; AltName: Full=Position-specific antigen beta subunit; AltName: Full=Protein myospheroid; AltName: Full=Protein olfactory C; Flags: Precursor PF00362:Integrin, beta chain	-	12	107	3	44	10	10	6	1	1.05628	9.36722	0.325477	5.41397	0.983991	1.05285	0.688855	0.135021
Cowpea-35°C vs Cowpea-27°C	CALMAC_LOCUS1133	6.71362	14.6111	18.1971	34.6141	6.17186	2.17527	3.48871	5.05183	2.12832	0.00531364	0.0490744	Q9ZUM9.3 RecName: Full=Histone-lysine N-methyltransferase ASHR2; AltName: Full=ASH1-related protein 2; AltName: Full=Protein SET DOMAIN GROUP 39 PF00856:SET domain	SET	8	21	17	37	6	2	3	4	0.377506	0.985559	0.988744	2.44063	0.316504	0.112884	0.184644	0.289532
Cowpea-35°C vs Cowpea-27°C	CALMAC_LOCUS18059	11.7488	4.17459	19.2675	32.743	9.25779	1.08763	0	5.05183	2.12816	0.0457626	0.19797	Q9N2M8.2 RecName: Full=Headcase protein; Contains: RecName: Full=Headcase short protein PF16002:Headcase protein	-	14	6	18	35	9	1	0	4	0.232645	0.0991623	0.368672	0.813017	0.167187	0.0198763	0	0.10196
Cowpea-35°C vs Cowpea-27°C	CALMAC_LOCUS259	5.03522	0	1.07042	3.74206	1.02864	0	1.1629	0	2.12772	0.270089	1	Q95SX7.1 RecName: Full=Probable RNA-directed DNA polymerase from transposon BS; AltName: Full=Reverse transcriptase PF00078:Reverse transcriptase (RNA-dependent DNA polymerase)	RVT_1	6	0	1	4	1	0	1	0	0.340769	0	0.070002	0.317567	0.0634896	0	0.0740778	0
Cowpea-35°C vs Cowpea-27°C	CALMAC_LOCUS13767	7.55283	2.78306	2.14084	1.87103	1.02864	2.17527	0	0	2.12605	0.140717	0.385922		-	9	4	2	2	1	2	0	0	0.280298	0.123899	0.0767731	0.087071	0.0348154	0.0745037	0	0
Cowpea-35°C vs Cowpea-27°C	CALMAC_LOCUS2284	0.839203	0	0	2.80655	0	0	0	0	2.12546	0.538706	1		-	1	0	0	3	0	0	0	0	0.0725204	0	0	0.304122	0	0	0	0
Cowpea-35°C vs Cowpea-27°C	CALMAC_LOCUS2503	0.839203	0	0	2.80655	0	0	0	0	2.12546	0.538706	1		-	1	0	0	3	0	0	0	0	0.299464	0	0	1.25583	0	0	0	0
Cowpea-35°C vs Cowpea-27°C	CALMAC_LOCUS11281	0.839203	0	0	2.80655	0	0	0	0	2.12546	0.538706	1		-	1	0	0	3	0	0	0	0	0.254144	0	0	1.06578	0	0	0	0
Cowpea-35°C vs Cowpea-27°C	CALMAC_LOCUS13435	0.839203	0	0	2.80655	0	0	0	0	2.12546	0.538706	1		-	1	0	0	3	0	0	0	0	0.362909	0	0	1.5219	0	0	0	0
Cowpea-35°C vs Cowpea-27°C	CALMAC_LOCUS14207	0.839203	0	0	2.80655	0	0	0	0	2.12546	0.538706	1	Q9P2D7.4 RecName: Full=Dynein heavy chain 1, axonemal; AltName: Full=Axonemal beta dynein heavy chain 1; AltName: Full=Ciliary dynein heavy chain 1; AltName: Full=Heat shock regulated protein 1; Short=HSRF-1; AltName: Full=hDHC7 PF12775:P-loop containing dynein motor region D3	-	1	0	0	3	0	0	0	0	0.208386	0	0	0.873888	0	0	0	0
Cowpea-35°C vs Cowpea-27°C	CALMAC_LOCUS17080	0.839203	0	0	2.80655	0	0	0	0	2.12546	0.538706	1		-	1	0	0	3	0	0	0	0	0.319577	0	0	1.34018	0	0	0	0
Cowpea-35°C vs Cowpea-27°C	CALMAC_LOCUS13836	2.51761	0	1.07042	154.36	12.3437	0	1.1629	22.7333	2.12532	NA	1		-	3	0	1	165	12	0	1	18	0.522235	0	0.214559	40.1509	2.33518	0	0.227052	4.80641
Cowpea-35°C vs Cowpea-27°C	CALMAC_LOCUS10907	13.4272	3.47882	2.14084	4.67758	2.05729	3.2629	0	0	2.12482	0.104028	0.321976	PF13837:Myb/SANT-like DNA-binding domain|PF09588:YqaJ-like viral recombinase domain	-	16	5	2	5	2	3	0	0	0.568844	0.176796	0.0876405	0.24849	0.0794872	0.127575	0	0
Cowpea-35°C vs Cowpea-27°C	CALMAC_LOCUS2797	4.19601	0	1.07042	100.1	7.20051	4.35054	0	12.6296	2.12467	NA	1		-	5	0	1	107	7	4	0	10	0.809514	0	0.199552	24.2161	1.26691	0.774613	0	2.48346
Cowpea-35°C vs Cowpea-27°C	CALMAC_LOCUS12008	0	0	0	199.265	26.7447	0	0	18.9444	2.12444	NA	1	Q9D1A2.1 RecName: Full=Cytosolic non-specific dipeptidase; AltName: Full=CNDP dipeptidase 2; AltName: Full=Glutamate carboxypeptidase-like protein 1 PF01546:Peptidase family M20/M25/M40	Peptidase_M20	0	0	0	213	26	0	0	15	0	0	0	28.6527	2.79697	0	0	2.21419
Cowpea-35°C vs Cowpea-27°C	CALMAC_LOCUS20719	15.1057	13.2195	17.1267	8.41964	5.14322	1.08763	3.48871	2.52592	2.12444	0.00381637	0.038878	P33174.3 RecName: Full=Chromosome-associated kinesin KIF4; AltName: Full=Chromokinesin PF00225:Kinesin motor domain	Kinesin	18	19	16	9	5	1	3	2	1.67935	1.76299	1.83988	1.17375	0.521473	0.111593	0.365063	0.28622
Cowpea-35°C vs Cowpea-27°C	CALMAC_LOCUS12465	22.6585	8.34918	16.0563	14.0327	10.2864	1.08763	2.32581	0	2.12426	0.030903	0.154682	PF00046:Homeobox domain|PF16534:Ubiquitin-like oligomerisation domain of SATB	Homeobox	27	12	15	15	10	1	2	0	0.493693	0.218225	0.338054	0.383399	0.204403	0.0218708	0.0476983	0
Cowpea-35°C vs Cowpea-27°C	CALMAC_LOCUS4404	87.2771	96.0156	55.6618	63.615	0	13.0516	15.1177	41.6776	2.12385	0.0144496	0.0957138	PF13855:Leucine rich repeat	-	104	138	52	68	0	12	13	33	3.33106	4.396	2.05283	3.04455	0	0.459727	0.54309	1.62131
Cowpea-35°C vs Cowpea-27°C	CALMAC_LOCUS6799	5.03522	0	0	0.935515	0	1.08763	0	0	2.12365	0.481905	1	P35368.3 RecName: Full=Alpha-1B adrenergic receptor; AltName: Full=Alpha-1B adrenoreceptor; Short=Alpha-1B adrenoceptor PF00001:7 transmembrane receptor (rhodopsin family)	7tm_1	6	0	0	1	0	1	0	0	1.92464	0	0	0.448399	0	0.38368	0	0
Cowpea-35°C vs Cowpea-27°C	CALMAC_LOCUS18262	0.839203	1.39153	0	7.48412	1.02864	1.08763	0	0	2.12071	0.285306	1		-	1	2	0	8	1	1	0	0	0.156862	0.312016	0	1.75418	0.175352	0.187624	0	0
Cowpea-35°C vs Cowpea-27°C	CALMAC_LOCUS635	0	0.695765	1.07042	1.87103	0	0	0	0	2.11932	0.521518	1	Q9W4E2.4 RecName: Full=Neurobeachin; AltName: Full=A-kinase anchor protein 550; Short=AKAP 550; AltName: Full=Protein rugose; AltName: Full=dAKAP550 -	-	0	1	1	2	0	0	0	0	0	0.394354	0.488717	1.10854	0	0	0	0
Cowpea-35°C vs Cowpea-27°C	CALMAC_LOCUS942	0	0.695765	1.07042	1.87103	0	0	0	0	2.11932	0.521518	1		-	0	1	1	2	0	0	0	0	0	0.148657	0.184229	0.41788	0	0	0	0
Cowpea-35°C vs Cowpea-27°C	CALMAC_LOCUS2873	0	0.695765	1.07042	1.87103	0	0	0	0	2.11932	0.521518	1		-	0	1	1	2	0	0	0	0	0	0.282991	0.350707	0.795499	0	0	0	0
Cowpea-35°C vs Cowpea-27°C	CALMAC_LOCUS5065	0	0.695765	1.07042	1.87103	0	0	0	0	2.11932	0.521518	1		-	0	1	1	2	0	0	0	0	0	0.0677648	0.0839801	0.190489	0	0	0	0
Cowpea-35°C vs Cowpea-27°C	CALMAC_LOCUS8699	0	0.695765	1.07042	1.87103	0	0	0	0	2.11932	0.521518	1		-	0	1	1	2	0	0	0	0	0	0.419608	0.520015	1.17953	0	0	0	0
Cowpea-35°C vs Cowpea-27°C	CALMAC_LOCUS17751	0	0.695765	1.07042	1.87103	0	0	0	0	2.11932	0.521518	1	Q8WXX0.2 RecName: Full=Dynein heavy chain 7, axonemal; AltName: Full=Axonemal beta dynein heavy chain 7; AltName: Full=Ciliary dynein heavy chain 7; AltName: Full=Dynein heavy chain-like protein 2; AltName: Full=hDHC2 PF12777:Microtubule-binding stalk of dynein motor	-	0	1	1	2	0	0	0	0	0	0.107551	0.133287	0.30233	0	0	0	0
Cowpea-35°C vs Cowpea-27°C	CALMAC_LOCUS12972	0	0	0	133.779	25.7161	0	0	5.05183	2.11883	NA	1		-	0	0	0	143	25	0	0	4	0	0	0	27.9744	3.91104	0	0	0.858661
[truncated: 94,124 more rows]

## Sheet: Table_S4
Table S4. Common differentially expressed genes shared between treatment pairwise comparisons from DESeq2 analysis
[truncated: 12 more rows]

[truncated: 1 more sheets: Table_S5]
